# Supplementary material for: Back to an ice-free future: Early Cretaceous seasonal cycles of sea surface temperature and glacier ice
Source: Sci Adv. 2025 May 2;11(18):eadr9417. doi: 10.1126/sciadv.adr9417 (PMC12047435; doi:10.1126/sciadv.adr9417)
Supplement: Supplementary file 2 — Tables S1 to S5 [file sciadv.adr9417_tables_s1_to_s5.zip]

Archive with 5 entries (5 files):
- adr9417_table_s1.xlsx
- adr9417_table_s2.xlsx
- adr9417_table_s3.xlsx
- adr9417_table_s4.xlsx
- adr9417_table_s5.xlsx
