# Supplementary material for: Back to an ice-free future: Early Cretaceous seasonal cycles of sea surface temperature and glacier ice
Source: Sci Adv. 2025 May 2;11(18):eadr9417. doi: 10.1126/sciadv.adr9417 (PMC12047435; doi:10.1126/sciadv.adr9417)
Supplement: Supplementary file 2 — Tables S1 to S5 [file sciadv.adr9417_tables_s1_to_s5.zip › adr9417_table_s1.xlsx]

## Sheet: table S1-1 Rm
table S1-1. Compilation of stable isotope, trace elements and growth rate data from Rastellum (Rastellum) sp. cf. R. macroptera (J. de C. Sowerby, 1825) of the Tethyan Ocean from the Early Cretaceous study interval.
Sample ID	Identification	Distance (trace elements), μm	Mg, ppm	Ca, ppm	Mn, ppm	Sr, ppm	Fe, ppm	Mg/Ca	Mg/Ca smooth	Mn/Ca	Mn/Ca smooth loess	Sr/Ca	Sr/Ca smooth loess		Distance (stable isotopes), μm	δ18O	δ13C
20RmMB12	Rastellum (Rastellum) sp. cf. R. macroptera (J. de C. Sowerby, 1825)	0	730.385	328739	1.4596	818.449	28.5604	3.70296	2.65733	0.0032291	0.00283587	1.13657	1.06918		0	1.21	2.14
		120	644.733	355130	1.31419	803.797	25.4628	3.02581	2.7661	0.00269135	0.00283913	1.03327	1.07434		500	0.82	2.02
		240	761.295	339046	1.29136	831.961	33.8378	3.74234	2.87864	0.00277003	0.00284513	1.12021	1.07944		1000	0.53	1.85
		360	613.458	385907	1.31592	882.27	22.2425	2.64942	2.99492	0.00247995	0.00285385	1.0437	1.08447		1490	0.34	1.93
		480	697.704	397153	1.43365	922.115	12.7434	2.92794	3.11475	0.00262532	0.00286529	1.05995	1.08943		2100	-0.39	1.74
		600	698.182	377127	1.49092	936.106	17.9796	3.08553	3.23791	0.00287517	0.00287945	1.13317	1.09432		2560	-0.52	1.66
		720	733.601	325988	1.59557	846.27	54.7611	3.75065	3.36418	0.00355968	0.00289632	1.18512	1.09911		3000	-0.76	1.54
		840	716.202	383818	1.57111	909.689	23.8756	3.10999	3.49329	0.002977	0.00291589	1.08199	1.10381		3500	-1.09	1.61
		960	711.511	381504	1.58749	907.079	37.8695	3.10836	3.62489	0.00302628	0.00293813	1.08543	1.1084		4100	-1.11	1.67
		1080	633.763	331168	1.46824	872.528	36.786	3.18954	3.75852	0.00322437	0.00296301	1.20279	1.11288		4500	-0.58	1.5
		1200	697.858	367711	1.52547	907.036	29.3936	3.16308	3.89375	0.00301713	0.00299048	1.12609	1.11722		5100	-0.62	1.72
		1320	753.28	390957	1.55494	907.231	56.706	3.21126	4.0302	0.00289255	0.00302048	1.05936	1.12142		5500	-0.23	1.64
		1440	848.932	384482	1.69716	909.081	29.3334	3.67998	4.16794	0.0032103	0.00305294	1.0794	1.12546		6000	-0.07	1.82
		1560	894.418	345595	1.69559	895.615	26.1436	4.31342	4.30982	0.00356822	0.00308779	1.18307	1.12934		6500	0.42	1.97
		1680	932.115	374960	1.62865	879.196	56.6155	4.14317	4.46751	0.00315893	0.00312493	1.07043	1.13303		7000	0.78	1.84
		1800	1018.86	400374	1.50287	864.788	35.552	4.24126	4.67455	0.00272994	0.00316425	0.986053	1.13653		7500	1.16	2.34
		1920	1100.89	394230	1.45225	868.495	38.6816	4.65417	4.9093	0.0026791	0.00320563	1.00571	1.13981		8000	1.31	2.31
		2040	1044.63	349275	1.5291	885.612	33.3855	4.98474	5.18246	0.00318394	0.00324894	1.15753	1.14289		8500	0.91	2.42
		2160	1215.89	387223	1.64354	898.171	27.0465	5.23336	5.50287	0.00308685	0.00329408	1.0589	1.14575		9100	0.48	1.95
		2280	1232.35	362549	1.68609	917.454	29.6486	5.66522	5.87478	0.00338229	0.00334092	1.15524	1.14839		9500	-0.35	2.01
		2400	1532.39	342477	1.61917	916.99	40.141	7.45738	6.29308	0.00343841	0.0033894	1.22234	1.15084		10100	-0.82	1.84
		2520	1442.34	371215	1.50646	933.008	32.7472	6.47579	6.74188	0.00295142	0.00343947	1.14741	1.15312		10500	-0.73	1.59
		2640	1423.18	390229	1.44603	944.704	23.2468	6.07839	7.20049	0.00269499	0.00349116	1.10518	1.15526		11000	-1.07	1.72
		2760	1529.43	372452	1.45423	977.339	47.412	6.84397	7.64865	0.00283962	0.00354467	1.19793	1.15731		11500	-0.82	1.66
		2880	1276.82	393363	1.49677	993.57	1.09645	5.40984	8.07338	0.00276731	0.00360044	1.15309	1.15936		12000	-0.64	1.62
		3000	1500.23	399487	1.57689	998.146	35.7742	6.25897	8.46959	0.00287076	0.00365938	1.14064	1.16152		12500	-0.25	1.7
		3120	1712.86	374371	1.65866	976.776	18.9214	7.6255	8.83582	0.0032222	0.00372296	1.1911	1.16393		12900	0.06	1.55
		3240	2134.76	339180	1.77309	936.56	32.5634	10.4898	9.16981	0.00380187	0.00379295	1.26055	1.16671		13500	0.59	1.57
		3360	2710.84	387558	1.87608	980.343	31.4794	11.6578	9.46907	0.00352056	0.00387022	1.15478	1.16969		14000	0.63	1.53
		3480	3014.82	387175	1.93495	984.756	40.9184	12.9779	9.73021	0.00363463	0.00394879	1.16112	1.17005		14600	1.05	1.44
		3600	2772.73	359328	2.04285	952.401	34.5678	12.8607	9.94855	0.00413469	0.00402302	1.21	1.16938		15000	1.23	1.49
		3720	3053.11	361285	2.18178	926.234	36.644	14.0845	10.1173	0.00439195	0.00409162	1.17038	1.16764		15500	0.97	1.38
		3840	2742.63	361439	2.42364	909.863	48.1895	12.6468	10.2299	0.00487675	0.00415325	1.1492	1.16486		16000	0.59	1.48
		3960	2274.97	373980	2.51843	917.559	38.6895	10.1386	10.2798	0.00489755	0.00420654	1.12006	1.16107		16500	0.12	1.62
		4080	2041.31	344706	2.57239	909.086	37.6056	9.8698	10.264	0.00542733	0.0042504	1.20396	1.15634		17000	-0.07	1.57
		4200	1964.9	361094	2.48584	907.065	32.3189	9.06923	10.1821	0.00500668	0.00428422	1.14677	1.15077		17500	-0.29	1.55
		4320	2253	341032	2.44341	896.068	38.5979	11.0107	10.0396	0.00521074	0.00430751	1.19951	1.14442		18100	-0.45	1.55
		4440	2217.93	310477	2.25394	912.069	24.8952	11.906	9.84853	0.00527972	0.00432013	1.34108	1.13731		18500	-0.56	1.47
		4560	2305.92	348261	2.07916	856.218	66.9345	11.0354	9.62453	0.0043419	0.00432249	1.12237	1.12956		19000	-1.09	1.51
		4680	1847.65	343440	1.93704	837.094	22.7276	8.9664	9.38585	0.0041019	0.00431523	1.1127	1.12126		19500	-0.43	1.62
		4800	1957	358659	1.95014	827.116	20.5907	9.09407	9.14535	0.0039544	0.00429911	1.05279	1.11255		20000	0.03	1.78
		4920	1731.04	374389	2.04167	853.999	42.6483	7.70604	8.909	0.00396606	0.00427503	1.04134	1.10359		20500	0.02	1.82
		5040	1743.26	393670	2.08094	863.963	11.071	7.38036	8.67406	0.00384436	0.00424412	1.00189	1.09467		21000	0.25	1.75
		5160	1383.89	377366	2.1055	888.009	34.1715	6.11206	8.43436	0.0040578	0.00420728	1.07427	1.08601		21500	0.51	1.92
		5280	1548.5	374649	2.05654	880.806	27.8317	6.88865	8.18327	0.00399218	0.00416493	1.07328	1.07777		22000	0.97	2.07
		5400	1463.11	390983	1.97489	873.303	51.9957	6.23689	7.91587	0.00367352	0.00411759	1.01968	1.07015		22500	0.92	2.14
		5520	1772.83	345192	1.88669	828.69	45.656	8.5596	7.63089	0.003975	0.00406639	1.09594	1.06338		23000	0.81	1.87
		5640	1777.8	349181	1.79361	802.749	42.4658	8.48558	7.33436	0.00373572	0.0040132	1.04951	1.05767		23500	0.14	1.77
		5760	1715.1	345600	1.83286	786.121	36.1262	8.27111	7.03857	0.00385702	0.00396051	1.03842	1.05323		24000	-0.52	1.68
		5880	1904.42	354586	1.84108	796.543	57.1301	8.95139	6.75642	0.00377615	0.00391066	1.02552	1.05018		24500	-0.47	1.62
		6000	1772.44	351566	1.84767	805.367	25.5536	8.40258	6.49675	0.00382222	0.00386553	1.04579	1.04853		25100	-0.99	1.7
		6120	1767.18	342639	1.73338	819.974	28.6727	8.59592	6.25974	0.00367921	0.00382641	1.0925	1.0482		25600	-0.51	1.59
		6240	1315.01	387759	1.67788	817.446	39.2967	5.6522	6.03707	0.00314701	0.00379405	0.962397	1.04905		26000	-0.27	1.65
		6360	1083.15	329414	1.68446	821.545	19.2953	5.48019	5.81812	0.0037189	0.00376863	1.13853	1.05078		26500	0.38	1.51
		6480	856.931	378797	1.75964	814.798	30.8279	3.7704	5.59468	0.00337842	0.00375001	0.981974	1.05298		27000	0.65	1.48
		6600	784.269	332279	1.77928	821.844	39.2123	3.93379	5.36216	0.00389439	0.003738	1.12913	1.05528		27500	0.82	1.56
		6720	800.807	335457	1.81364	808.424	46.5438	3.97869	5.12092	0.00393199	0.00373199	1.10017	1.05732		28000	1.14	1.49
		6840	774.137	373862	1.88229	802.564	11.8235	3.45108	4.87701	0.00366162	0.00373073	0.979998	1.0588		28500	0.39	1.41
		6960	926.967	377730	1.9918	787.557	37.0223	4.09008	4.6419	0.00383497	0.00373268	0.951825	1.05948		29200	0.45	1.66
		7080	827.114	359155	2.08332	788.236	62.2314	3.83824	4.42876	0.00421862	0.00373649	1.00192	1.05925		29500	0.08	1.79
		7200	788.797	342006	2.09316	785.851	22.2472	3.84398	4.24883	0.00445108	0.00374081	1.04897	1.05812		30000	-0.81	1.68
		7320	885.419	366607	2.10625	797.997	86.3595	4.02529	4.10786	0.00417837	0.00374393	0.993705	1.05609		30500	-0.25	1.82
		7440	809.33	355910	2.01808	830.448	2.21851	3.78995	4.0077	0.00412378	0.00374394	1.06519	1.05324		31000	0.34	1.97
		7560	922.983	333112	1.89562	871.214	29.1056	4.61797	3.9459	0.00413865	0.00373935	1.19396	1.04978		31500	0.53	2.25
		7680	787.968	375249	1.71601	903.522	17.518	3.49976	3.91502	0.0033258	0.00372956	1.0992	1.04603		32000	0.95	2.14
		7800	793.79	350397	1.63276	904.658	16.4376	3.77568	3.90706	0.00338892	0.00371486	1.17864	1.04238		32500	1.18	1.99
		7920	762.858	373579	1.67039	890.469	25.8747	3.40338	3.91798	0.00325187	0.0036961	1.08816	1.03924
		8040	840.873	318689	1.66226	862.185	17.4352	4.39757	3.9509	0.00379341	0.00367417	1.23507	1.03684
		8160	821.99	389285	1.68681	874.354	2.68955	3.51923	4.00911	0.00315134	0.00365055	1.02536	1.0353
		8280	866.878	372516	1.68685	865.988	11.0739	3.87848	4.09599	0.00329328	0.00362749	1.06126	1.03468
		8400	827.237	339239	1.88292	826.214	34.1762	4.06418	4.21776	0.00403667	0.00360776	1.11184	1.03495
		8520	919.021	356793	1.94831	793.826	22.5785	4.29297	4.38198	0.00397136	0.00359411	1.0157	1.03601
		8640	781.946	351775	1.94836	762.906	40.4273	3.70476	4.59483	0.00402811	0.00358891	0.990063	1.03769
		8760	869.606	368338	1.77363	755.22	40.3998	3.93482	4.85948	0.00350198	0.00359413	0.936018	1.03983
		8880	935.962	396707	1.77202	760.315	27.7599	3.93221	5.17926	0.0032486	0.00361105	0.874944	1.04218
		9000	850.408	354466	1.82269	767.476	25.627	3.99854	5.55538	0.00373969	0.00364064	0.988432	1.04457
		9120	846.738	393576	1.9583	761.734	25.5995	3.58566	5.98127	0.00361866	0.00368337	0.883551	1.04693
		9240	1166.56	393952	2.01714	759.699	43.4377	4.93529	6.43975	0.00372383	0.00373924	0.880348	1.04933
		9360	1457.38	386951	2.01719	757.643	47.6213	6.2772	6.90742	0.00379129	0.00380757	0.89385	1.05195
		9480	1703.12	347861	1.90781	791.797	52.6043	8.15994	7.36283	0.00398865	0.00388691	1.03912	1.05498
		9600	1386.91	328197	1.73474	824.068	31.5568	7.04306	7.79119	0.00384412	0.00397497	1.14626	1.05861
		9720	1474.94	359111	1.63517	852.313	37.7828	6.84533	8.18642	0.00331156	0.00406883	1.0835	1.06299
		9840	1836.76	311269	1.63033	823.785	29.346	9.83478	8.54556	0.00380923	0.00416558	1.20819	1.06836
		9960	2078.25	316841	1.61243	804.53	21.9619	10.9321	8.86909	0.00370114	0.00426223	1.1592	1.07488
		10080	2003.48	297471	1.54061	788.656	27.1881	11.2251	9.159	0.00376657	0.00435581	1.21032	1.08262
		10200	2300.7	331779	1.48574	814.249	50.2876	11.5574	9.41579	0.00325681	0.00444358	1.12038	1.09144
		10320	2780.85	338456	1.64644	815.115	0.862527	13.6938	9.63526	0.00353787	0.00452358	1.09945	1.10103
		10440	2566.29	299897	1.97375	825.705	55.4978	14.2621	9.80826	0.00478649	0.0045948	1.25693	1.11103
		10560	2462.93	323177	2.41251	828.771	17.6307	12.7017	9.92498	0.00542908	0.00465698	1.17071	1.12099
		10680	1863.61	333368	2.71409	845.394	13.3941	9.31711	9.97404	0.00592104	0.00471021	1.15769	1.13048
		10800	1883.93	402394	2.86376	964.429	38.5985	7.80299	9.94895	0.00517585	0.00475454	1.09415	1.13904
		10920	1650.1	371941	2.88665	873.397	10.1945	7.39408	9.85066	0.0056444	0.00479	1.072	1.14625
		11040	1862.26	382678	2.92261	882.545	20.9511	8.11064	9.68827	0.00555435	0.00481662	1.05283	1.15185
		11160	2071.99	324280	2.85894	859.404	13.5687	10.6492	9.47711	0.00641184	0.00483407	1.20986	1.15565
		11280	1945.21	358791	2.69076	845.055	15.6482	9.03593	9.23643	0.0054542	0.00484152	1.07523	1.1575
		11400	1910.15	351677	2.42949	833.508	8.2658	9.05259	8.98986	0.00502422	0.00483819	1.08199	1.15736
		11520	2198.07	363290	2.2858	843.289	6.13548	10.0841	8.76012	0.00457597	0.00482374	1.05969	1.15539
		11640	2181.99	355933	2.26951	854.793	12.4145	10.2172	8.5632	0.00463725	0.00479801	1.09635	1.15181
		11760	1768.19	327152	2.2663	892.638	48.1314	9.00802	8.40863	0.00503808	0.00476143	1.24561	1.14697
		11880	1446.85	380475	2.23206	869.976	29.1824	6.33792	8.29715	0.00426655	0.00471524	1.04385	1.14136
		12000	1569.46	312866	2.07043	961.77	30.2095	8.36067	8.21708	0.00481281	0.00466113	1.40336	1.13551
		12120	1170.35	357036	1.99697	954.321	39.6458	5.46327	8.14672	0.00406776	0.00460082	1.22022	1.12987
		12240	1406.48	336332	1.93822	935.278	25.949	6.96971	8.06125	0.00419114	0.00453588	1.26949	1.12474
		12360	1413.36	372519	1.95948	842.402	19.6194	6.32341	7.94375	0.00382552	0.00446798	1.03235	1.12028
		12480	1706.06	356526	1.92851	844.28	35.1716	7.97536	7.79215	0.00393395	0.00439898	1.08106	1.11653
		12600	1756.18	343140	1.9008	849.777	49.8666	8.52993	7.61547	0.00402868	0.00433043	1.13055	1.11328
		12720	1643.81	334776	1.88126	840.012	36.185	8.18366	7.42523	0.00408687	0.00426363	1.14548	1.1102
		12840	1703.54	330112	1.90088	828.694	54.0248	8.6008	7.23085	0.00418785	0.00419974	1.14601	1.1069
		12960	1842.48	382670	1.98909	827.07	26.7019	8.02468	7.03929	0.00378031	0.00414009	0.986676	1.1031
		13080	1932.84	391937	2.11159	827.753	20.3724	8.21917	6.85671	0.00391824	0.004086	0.964144	1.0986
		13200	1869.89	355843	2.15572	837.132	58.164	8.75803	6.68431	0.00440588	0.00403865	1.07397	1.09332
		13320	1562.23	320453	2.02515	835.589	5.64139	8.12508	6.51727	0.00459611	0.00399917	1.19038	1.08732
		13440	1315.22	372773	1.84559	834.063	24.5225	5.88034	6.34757	0.00360071	0.00396803	1.02144	1.08075
		13560	1196.77	358107	1.7704	826.644	1.39672	5.5699	6.16855	0.00359546	0.00394492	1.05381	1.07383
		13680	1019.25	358325	1.87154	823.311	23.4329	4.74081	5.97855	0.00379856	0.00392868	1.04892	1.06677
		13800	839.416	363015	1.99228	806.026	2.41083	3.85391	5.77674	0.00399137	0.00391819	1.01363	1.05986
		13920	999.157	357711	2.02183	806.965	17.0953	4.65533	5.56735	0.00411065	0.00391282	1.02986	1.05344
		14040	977.337	330333	1.97791	794.608	27.2211	4.93107	5.35654	0.00435464	0.00391198	1.09814	1.04782
		14160	855.524	369075	1.93235	805.106	49.267	3.86337	5.15184	0.00380776	0.00391489	0.995853	1.04316
		14280	884.316	368823	1.96342	793.85	34.5359	3.99612	4.96024	0.00387162	0.00392044	0.982602	1.03956
		14400	955.14	307052	2.01735	820.191	11.4229	5.18446	4.78757	0.00477823	0.00392768	1.21944	1.03702
		14520	1080.86	344931	2.1072	853.112	10.3532	5.22261	4.63994	0.00444294	0.00393587	1.12909	1.03547
		14640	1057.66	392271	2.10724	896.653	33.4402	4.49373	4.52179	0.00390684	0.00394456	1.04351	1.0348
		14760	1082.89	364650	2.07136	896.76	20.6161	4.94946	4.4352	0.00413119	0.00395316	1.12268	1.03482
		14880	1062	357646	1.92284	851.004	18.7018	4.94902	4.3774	0.00391009	0.00396117	1.08626	1.0353
		15000	938.634	361604	1.85758	792.315	22.88	4.32625	4.34143	0.00373604	0.00396825	1.00028	1.03599
		15120	1113.79	376110	1.77926	754.445	7.10828	4.93556	4.32064	0.00344051	0.00397428	0.915734	1.03659
		15240	857.945	360042	1.76623	748.543	8.25558	3.9715	4.31109	0.00356773	0.00397927	0.949117	1.03696
		15360	783.298	352191	1.69279	763.741	31.3407	3.70679	4.31068	0.00349561	0.00398351	0.989977	1.03716
		15480	820.363	384087	1.66345	780.425	10.3262	3.55979	4.3164	0.00314975	0.00398767	0.927593	1.03746
		15600	788.59	392654	1.75819	810.52	35.5037	3.34726	4.32633	0.00325651	0.0039923	0.942346	1.0382
		15720	904.942	358109	1.97865	836.962	36.539	4.21167	4.34133	0.00401838	0.00399776	1.06696	1.03959
		15840	761.739	373679	2.22685	867.684	20.7717	3.39748	4.36707	0.004334	0.00400439	1.06004	1.04179
		15960	838.858	347483	2.37872	881.816	8.15891	4.0235	4.41377	0.0049786	0.00401253	1.15851	1.04492
		16080	959.417	374612	2.33795	888.255	17.5957	4.26849	4.49346	0.0045389	0.00402263	1.08246	1.0491
		16200	1030.34	357380	2.25147	885.853	37.5261	4.80507	4.61324	0.00458176	0.0040351	1.13159	1.05445
		16320	952.295	352000	2.12581	876.281	28.0574	4.50898	4.77395	0.00439217	0.00405021	1.13647	1.06095
		16440	1060.45	383043	2.14381	877.302	35.3912	4.61415	4.96947	0.00407039	0.00406793	1.04558	1.06846
		16560	1153.64	354889	2.16181	863.547	29.077	5.41782	5.18787	0.00443018	0.00408805	1.11084	1.07672
		16680	1160.44	399859	2.13735	867.749	29.0611	4.83686	5.41632	0.00388747	0.00411031	0.990705	1.08544
		16800	1248.39	334707	2.0378	846.477	37.7838	6.21633	5.64341	0.00442785	0.0041342	1.15453	1.09439
		16920	943.886	383935	1.94151	847.036	15.7067	4.09742	5.86065	0.00367773	0.00415856	1.00716	1.1033
		17040	1007.76	377064	1.86973	827.522	3.08579	4.45441	6.06275	0.00360629	0.00418199	1.00189	1.11194
		17160	1191.83	346637	1.88935	821.027	2.01419	5.73047	6.24856	0.00396401	0.0042029	1.08128	1.12011
		17280	1480.94	346688	1.92041	841.379	16.6991	7.11948	6.42752	0.00402858	0.00421974	1.10792	1.1276
		17400	1677.42	370175	2.02818	871.86	36.6327	7.55238	6.61675	0.0039847	0.00423105	1.07522	1.13422
		17520	2147.69	371396	2.10496	913.601	12.4628	9.63792	6.83154	0.00412196	0.00423554	1.12299	1.13976
		17640	1912.04	358016	2.14746	921.54	16.6399	8.9011	7.08601	0.00436234	0.00423209	1.17508	1.14396
		17760	1815.24	358144	2.23241	916.381	31.3248	8.44743	7.39066	0.00453329	0.0042203	1.16809	1.14662
		17880	1585.18	376893	2.2145	978.489	18.7043	7.00987	7.74864	0.00427322	0.00420085	1.18521	1.14769
		18000	1440.31	384818	2.2227	962.848	20.7779	6.23804	8.1555	0.00420071	0.00417515	1.14224	1.14714
		18120	1662.18	395897	2.12152	1031.8	16.5615	6.99754	8.59526	0.00389728	0.00414573	1.18979	1.14509
		18240	1468.99	362243	2.18356	1082.68	12.3451	6.75878	9.04278	0.00438391	0.00411586	1.36445	1.14174
		18360	1554.07	337619	2.23582	972.594	41.7342	7.67172	9.46918	0.00481623	0.00408935	1.31511	1.13728
		18480	1750.14	392952	2.23421	961.611	17.5547	7.42307	9.84883	0.00413507	0.00406992	1.11716	1.13191
		18600	1435.9	367674	2.11836	871.119	19.5531	6.50896	10.1636	0.0041902	0.00406026	1.08161	1.12571
		18720	2349.59	368642	2.02209	868.794	43.6953	10.6227	10.4055	0.00398925	0.00406186	1.07589	1.11879
		18840	2576.05	319601	2.0662	860.762	40.5187	13.4337	10.575	0.00470176	0.0040748	1.22951	1.1113
		18960	2742.07	376640	2.07766	851.889	10.034	12.1339	10.6765	0.00401186	0.00409786	1.03256	1.10338
		19080	2818.61	337074	2.05974	843.121	25.7712	13.9366	10.7137	0.00444411	0.00412898	1.14188	1.09519
		19200	3520.44	361303	1.96676	819.821	26.8024	16.2396	10.6889	0.00395892	0.00416597	1.03587	1.08698
		19320	3307.45	353574	1.94885	810.969	21.5222	15.5905	10.5998	0.00400863	0.00420662	1.04708	1.07899
		19440	3845.09	379153	1.95545	804.873	19.4082	16.9021	10.4417	0.00375084	0.00424889	0.969102	1.07148
		19560	2863.65	368199	1.96691	832.936	15.18	12.9624	10.2114	0.00388507	0.00429109	1.03273	1.06468
		19680	2407.26	367798	1.93756	844.442	21.4605	10.9084	9.9075	0.00383126	0.00433192	1.04813	1.05874
		19800	1896.8	329195	1.87882	856.358	34.0523	9.60319	9.53042	0.00415078	0.00437038	1.18757	1.05382
		19920	1807.16	373470	1.82501	833.156	1015.18	8.06471	9.08378	0.00355391	0.00440553	1.01842	1.05001
		20040	1655.6	345045	1.84302	814.27	23.5028	7.997	8.5775	0.00388465	0.00443678	1.07733	1.04743
		20160	1253.7	398319	1.8953	787.805	23.4823	5.2458	8.02726	0.00346054	0.00446354	0.902909	1.04617
		20280	1020.43	350600	2.05365	774.052	38.1674	4.8509	7.45673	0.00426001	0.00448545	1.00789	1.04627
		20400	1139.77	391281	2.243	762.677	39.1989	4.85486	6.89465	0.00416906	0.0045021	0.889834	1.04766
		20520	1031.21	374599	2.45533	779.561	8.71559	4.58804	6.36447	0.00476695	0.00451344	0.950036	1.05024
		20640	1026.34	383847	2.58118	802.58	45.4589	4.45638	5.88422	0.00489055	0.00451997	0.954525	1.05398
		20760	914.846	350162	2.66948	826.855	53.8431	4.35439	5.4703	0.00554439	0.00452228	1.078	1.05883
		20880	839.978	355454	2.81139	840.171	26.3397	3.93852	5.13173	0.0057522	0.00452053	1.07905	1.06456
		21000	977.621	351098	2.9141	860.314	27.3703	4.64078	4.86817	0.00603634	0.00451458	1.11863	1.07092
		21120	986.931	333281	2.87973	897.967	25.2449	4.93542	4.67214	0.00628402	0.00450412	1.23	1.07761
		21240	974.274	393155	2.64799	879.025	38.8785	4.13015	4.52962	0.00489835	0.0044887	1.02069	1.08432
		21360	862.306	326075	2.34447	870.362	25.2023	4.40751	4.42823	0.00522908	0.00446755	1.21854	1.09077
		21480	1084.65	355534	2.04097	919.258	22.0251	5.0846	4.3586	0.00417497	0.00443966	1.18036	1.09677
		21600	937.245	384760	1.84192	915.252	34.6171	4.05987	4.31351	0.0034816	0.00440395	1.08594	1.10227
		21720	947.6	340464	1.76364	937.034	8.32776	4.63876	4.28507	0.00376735	0.00435985	1.25644	1.10734
		21840	998.622	354749	1.80121	926.483	35.6265	4.69169	4.26733	0.00369267	0.00430734	1.19227	1.11205
		21960	890.985	370192	1.86326	902.785	6.19194	4.01137	4.25958	0.00366054	0.00424644	1.11331	1.11631
		22080	797.679	389816	1.89593	924.427	33.4802	3.41049	4.26278	0.0035372	0.00417777	1.0826	1.12008
		22200	838.801	371774	1.94491	928.073	7.20172	3.76035	4.27834	0.00380468	0.00410253	1.13962	1.12336
		22320	930.79	401631	2.02327	913.358	14.5235	3.86254	4.30739	0.00366373	0.0040228	1.03817	1.12625
		22440	1027.89	390447	2.10816	888.937	15.5544	4.38766	4.34932	0.0039268	0.00394122	1.03936	1.1289
		22560	943.628	353851	2.07394	888.907	54.4035	4.44457	4.40343	0.00426259	0.00386119	1.14681	1.1315
		22680	878.852	401511	1.91895	909.018	18.6682	3.64811	4.46825	0.00347588	0.00378686	1.03355	1.13417
		22800	787.647	339059	1.73461	918.581	31.2498	3.87173	4.54095	0.00372069	0.00372272	1.2368	1.13704
		22920	927.385	376843	1.73791	917.78	36.4781	4.10155	4.62206	0.00335401	0.00367305	1.11182	1.1402
		23040	1056.01	329012	1.84567	899.904	12.0319	5.34939	4.71933	0.0040798	0.00364166	1.24865	1.14377
		23160	932.663	393802	1.97136	881.797	39.326	3.94726	4.84427	0.00364071	0.00363143	1.02223	1.14787
		23280	998.605	344336	1.96489	862.046	46.668	4.83349	5.00631	0.00415004	0.00364383	1.14289	1.15256
		23400	1142.36	342262	1.89313	859.378	26.6711	5.56279	5.21283	0.00402272	0.00367854	1.14626	1.15786
		23520	1100.69	327996	1.86217	863.347	15.0926	5.59303	5.46511	0.00412903	0.00373344	1.20164	1.16367
		23640	1293.45	350497	1.80345	873.264	44.4911	6.15055	5.75983	0.00374211	0.00380483	1.13741	1.16979
		23760	1429.1	392207	1.74148	880.379	70.7326	6.07287	6.08695	0.00322924	0.00388808	1.02473	1.17598
		23880	1204.17	397636	1.71377	893.848	17.1149	5.0472	6.43251	0.00313447	0.00397793	1.02621	1.18186
		24000	1135.08	336998	1.82802	921.56	31.8021	5.61367	6.78078	0.00394503	0.00406935	1.2484	1.18711
		24120	1189.45	370999	1.96347	958.799	0.261814	5.34343	7.11659	0.00384901	0.00415782	1.17981	1.19148
		24240	1098.45	367448	1.9831	993.56	36.236	4.98232	7.42582	0.00392505	0.00423989	1.2344	1.19483
		24360	1342.74	355137	1.88525	1002.58	17.2984	6.3015	7.69525	0.00386072	0.00431314	1.28878	1.19711
		24480	1898.39	365039	1.87502	977.052	13.0636	8.66753	7.91692	0.00373563	0.0043761	1.2219	1.19824
		24600	2188.59	339276	1.95778	936.998	15.1435	10.7513	8.08949	0.0041967	0.00442811	1.26079	1.1982
		24720	2224.94	353230	2.09113	907.43	3.56267	10.498	8.21562	0.00430546	0.00446879	1.17277	1.19687
		24840	2305	329830	2.06881	920.14	19.2927	11.6474	8.30013	0.00456172	0.00449807	1.27356	1.19424
		24960	2331.68	364541	2.15658	941.223	39.2428	10.6604	8.3504	0.00430245	0.004516	1.1787	1.19036
		25080	2288.45	313806	2.36009	954.949	33.9557	12.1543	8.36912	0.00546972	0.00452269	1.38923	1.18534
		25200	1919.82	350490	2.29301	926.291	31.8364	9.12923	8.35393	0.00475804	0.00451844	1.2065	1.17935
		25320	1729.24	317831	2.47999	886.089	12.8889	9.06793	8.29923	0.00567479	0.00450379	1.27273	1.1725
		25440	1632.21	307166	2.39586	846.467	30.7341	8.8563	8.19839	0.00567265	0.00447951	1.25804	1.16486
		25560	1776.17	352729	2.7677	831.807	7.58766	8.39254	8.04834	0.00570657	0.00444666	1.07656	1.15646
		25680	1677.52	346500	2.78595	832.603	23.328	8.06887	7.85237	0.00584746	0.00440638	1.09696	1.14728
		25800	1098.24	332064	2.12376	827.971	42.2149	5.51219	7.61682	0.00465138	0.00435984	1.13828	1.13729
		25920	1081.94	357215	2.15553	809.218	33.7814	5.04802	7.35061	0.00438856	0.00430833	1.03417	1.12654
		26040	1239.71	349839	2.09446	787.619	31.6622	5.90609	7.06779	0.00435412	0.00425305	1.02779	1.11512
		26160	1286.05	365478	1.88168	799.712	39.1049	5.86467	6.78569	0.00374439	0.00419482	0.998915	1.10318
		26280	1353.53	361564	1.77167	816.955	17.0076	6.23923	6.51704	0.00356365	0.00413435	1.0315	1.09098
		26400	1498.7	352062	1.67712	848.008	25.3916	7.09486	6.26976	0.0034645	0.00407219	1.09961	1.07875
		26520	1315.1	379151	1.67227	841.813	24.3134	5.7809	6.04885	0.00320769	0.00400921	1.01359	1.06686
		26640	1250.15	359688	1.65111	848.094	17.9831	5.79276	5.8541	0.00333847	0.00394647	1.0764	1.05572
		26760	1312.92	360845	1.67887	837.825	43.1759	6.06408	5.68333	0.00338371	0.00388531	1.05996	1.0458
		26880	1277.22	382719	1.69522	858.968	12.6694	5.56203	5.53265	0.0032214	0.00382705	1.0246	1.03748
		27000	1196.48	340144	1.65285	871.412	15.8013	5.86263	5.39921	0.00353401	0.00377298	1.16955	1.03096
		27120	1507	383620	1.6056	867.864	30.4898	6.54728	5.27936	0.00304391	0.00372451	1.03278	1.02626
		27240	1129.64	346503	1.65946	832.467	37.8212	5.43351	5.17034	0.00348303	0.00368337	1.09677	1.02337
		27360	908.434	390701	1.71823	804.014	19.9242	3.87523	5.07006	0.0031984	0.00365167	0.939455	1.02224
		27480	861.398	385227	1.80635	800.233	20.9511	3.7268	4.97859	0.00341022	0.00363198	0.948322	1.02284
		27600	1167.6	341824	1.86671	814.82	13.5687	5.693	4.89902	0.00397166	0.00362669	1.08822	1.0251
		27720	967.534	391464	2.06572	827.577	15.6482	4.1193	4.83367	0.00383775	0.00363759	0.965103	1.02891
		27840	896.793	357552	1.92492	831.106	8.2658	4.18024	4.78138	0.00391536	0.00366549	1.06114	1.03406
		27960	917.489	343504	2.04564	837.159	6.13548	4.45162	4.74073	0.00433108	0.00370997	1.11258	1.0403
		28080	837.601	390167	2.12518	824.254	12.4145	3.57796	4.7151	0.00396134	0.00376952	0.964421	1.04723
		28200	971.501	392461	2.19966	820.387	48.1314	4.12568	4.71148	0.00407621	0.0038416	0.954289	1.05438
		28320	967.178	354429	2.2209	798.985	31.929	4.54806	4.74233	0.00455719	0.00392279	1.02912	1.06128
		28440	872.773	358562	2.15082	806.399	9.82795	4.05682	4.82241	0.00436251	0.00400906	1.0267	1.06755
		28560	857.744	358826	2.18023	827.46	50.792	3.98403	4.96519	0.00441891	0.00409644	1.05274	1.07302
		28680	1368.68	395821	2.10688	878.488	19.238	5.76303	5.17998	0.00387113	0.00418102	1.0132	1.07764
		28800	1252.56	365884	2.15259	918.296	34.9698	5.70562	5.46775	0.00427873	0.00425965	1.14576	1.0815
		28920	1391.54	378651	2.14446	923.342	25.4902	6.12502	5.82006	0.00411885	0.00432989	1.11322	1.08479
		29040	1228.87	398000	2.09391	908.046	38.0744	5.14601	6.21797	0.00382624	0.00439013	1.04155	1.08768
		29160	991.886	360983	1.96506	890.11	30.6898	4.57956	6.63648	0.00395902	0.00443932	1.12568	1.09036
		29280	936.854	348978	1.86559	907.827	52.7372	4.47427	7.04713	0.00388791	0.00447644	1.18758	1.09295
		29400	931.977	390556	1.99877	919.298	55.8684	3.97714	7.42077	0.003722	0.00450093	1.07456	1.09549
		29520	1306.34	297668	1.77599	930.312	36.9155	7.31428	7.73482	0.00433917	0.00451276	1.42677	1.09793
		29640	1760.85	378870	2.15595	890.782	22.1731	7.74606	7.97573	0.00413854	0.00451209	1.07334	1.10015
		29760	2110.82	372651	2.28208	855.522	9.53603	9.44054	8.13963	0.00445376	0.00448357	1.04806	1.10044
		29880	2492.4	370955	2.3482	813.099	52.6043	11.1981	8.23289	0.00460374	0.00444558	1.00064	1.1008
		30000	2497.18	330665	2.47818	811.443	31.5568	12.5866	8.26736	0.00545058	0.00440556	1.12028	1.10126
		30120	2325.64	288814	2.2405	808.206	39.9408	13.4206	8.25509	0.00564187	0.0043661	1.2775	1.10176
		30240	2309.94	301475	2.3163	815.08	27.2936	12.7702	8.20434	0.00558778	0.00432736	1.23426	1.10219
		30360	2986.15	373729	2.47874	804.48	37.7828	13.3169	8.11615	0.00482359	0.00428878	0.982687	1.1025
		30480	1848.56	336771	2.27031	818.421	29.346	9.14845	7.98299	0.00490284	0.00424963	1.10943	1.10264
		30600	1789.74	380648	2.37818	833.654	21.9619	7.83638	7.79338	0.0045438	0.00420928	0.999812	1.10257
		30720	1583.9	392539	2.25775	847.435	27.1881	6.72502	7.53687	0.00418303	0.00416716	0.985553	1.10228
		30840	1195.09	367306	1.98724	837.722	2.79949	5.42279	7.21021	0.00393478	0.00412281	1.04119	1.10177
		30960	963.95	396537	1.96676	823.51	8.02644	4.05153	6.81988	0.00360715	0.00407586	0.948072	1.10105
		31080	835.3	385530	1.93756	825.244	10.1069	3.61105	6.38252	0.00365505	0.00402604	0.977195	1.10013
		31200	862.38	372232	1.79365	850.866	11.1245	3.8613	5.92337	0.00350446	0.00397316	1.04353	1.09901
		31320	1009.71	362376	1.67118	883.479	18.4561	4.64392	5.4697	0.00335398	0.00391708	1.11299	1.09772
		31440	1082.49	345495	1.53698	923.948	26.6711	5.2219	5.18296	0.00323537	0.00385773	1.22085	1.09627
		31560	1136.19	368901	1.68536	945.159	8.2702	5.1332	4.92345	0.00332262	0.00379511	1.16964	1.09468
		31680	959.543	365345	1.56127	950.337	11.3924	4.37733	4.67465	0.00310794	0.00372921	1.18749	1.09296
		31800	913.138	367945	1.63483	925.509	13.4726	4.1362	4.43366	0.00323137	0.0036601	1.1483	1.09111
		31920	865.871	382517	1.54463	877.613	41.8199	3.77269	4.20025	0.00293678	0.00358785	1.04739	1.08914
		32040	825.23	337546	1.53479	849.097	48.099	4.07465	3.9742	0.00330684	0.00351257	1.14837	1.08706
		32160	766.425	389110	1.6056	840.199	43.8756	3.28281	3.75517	0.00300097	0.00343438	0.985748	1.08486
		32280	764.066	393636	1.62163	861.684	51.2071	3.23508	3.54272	0.00299609	0.00335341	0.999332	1.08256
		32400	629.125	344477	1.68685	868.607	19.6542	3.04387	3.33651	0.00356134	0.00326982	1.15112	1.08016
		32520	666.725	388830	1.7344	867.26	13.3262	2.85782	3.13625	0.00324404	0.00318377	1.01823	1.07766
		32640	739.291	367694	1.69279	853.974	2.79949	3.35103	2.94177	0.00334822	0.00309542	1.06027	1.07507
		32760	702.103	348837	1.77865	852.325	32.0912	3.35449	2.75291	0.00370821	0.00300493	1.11542	1.07239
		32880	695.771	324460	1.56374	850.678	18.4077	3.57399	2.56947	0.00350511	0.00291247	1.19691	1.06963
		33000	703.483	392817	1.67273	846.393	47.8066	2.98478	2.39111	0.00309695	0.00281817	0.983646	1.06679

## Sheet: table S1-2 RsB
table S1-2. Compilation of stable isotope, trace elements and growth rate data from Rastellum sp. B of the Tethyan Ocean from the Early Cretaceous study interval.
Sample ID	Identification	Distance (trace elements), μm	Ca, ppm	Mg, ppm	Sr, ppm	Mn, ppm	Fe, ppm	Mg/Ca	Mg/Ca smooth Loess	Mn/Ca	Mn/Ca smooth Loess		Sr/Ca		Distance (stable isotopes), μm	δ18O	δ13C
20RsBMB05	Rastellum sp. B	0	343758	2429.77	878.798	2.48182	58.8514	11.7804	11.7804	0.0052564	0.00372631		1.16706		0	-1.25	1.5
		120	381946	2585.18	801.705	2.73938	40.3975	11.2807	11.2807	0.00522183	0.00350891		0.958231		500	-0.85	1.79
		240	372324	2337.99	860.355	2.16379	37.3221	10.4658	10.4658	0.00423121	0.00330766		1.05491		1000	-0.36	1.81
		360	360454	2260.88	865.292	1.18755	65.9973	10.4539	10.4539	0.00239868	0.00312168		1.0959		1500	-0.27	1.67
		480	377556	2107.85	753.934	0.853926	56.7665	9.30482	9.30482	0.00164668	0.00295006		0.911609		2050	0.07	1.72
		600	364601	2010.28	895.794	0.576055	78.2699	9.18943	9.18943	0.00115032	0.00279198		1.12162		2500	0.58	2.09
		720	366165	1944.81	746.142	1.23043	69.0392	8.85215	8.85215	0.00244654	0.00264677		0.930253		3000	0.97	2.12
		840	364558	1982.3	863.775	0.833403	64.9378	9.06259	9.06259	0.00166441	0.00251388		1.08166		3500	1.37	2.57
		960	348428	1919.76	934.671	0.69436	62.8779	9.18295	9.18295	0.00145092	0.00239285		1.22462		4050	0.36	2.58
		1080	367732	1990.66	750.847	0.991643	75.1582	9.02222	9.02222	0.00196334	0.00228338		0.932131		4500	0.03	1.92
		1200	347504	1705.53	754.983	0.237739	63.8868	8.17991	8.17991	0.000498094	0.00218529		0.991823		5000	-0.24	1.56
		1320	328956	1486.53	725.35	0.5946	64.9041	7.53155	7.53155	0.00131601	0.00209863		1.00662		5500	-0.86	1.73
		1440	316342	1353.42	792.35	1.14966	50.5563	7.13059	7.13059	0.00264596	0.00202367		1.14345		6100	-1.05	1.45
		1560	346902	1256.8	802.878	0.931377	87.8868	6.03819	6.03819	0.00195474	0.00196103		1.05657		6500	-0.98	1.6
		1680	367158	1025.33	889.759	1.12294	49.0027	4.65436	4.65436	0.00222676	0.00191156		1.10631		7000	-0.42	1.57
		1800	338420	1126.37	808.593	1.34739	72.5301	5.54723	5.54723	0.00289873	0.00187646		1.09076		7500	-0.57	1.85
		1920	350430	1202.43	732.331	1.22821	43.8732	5.71881	5.71881	0.00255177	0.0018572		0.954031		8000	-0.08	1.92
		2040	378335	1384.34	805.499	0.791679	60.2278	6.09839	6.09839	0.0015235	0.00185552		0.971952		8600	0.26	1.77
		2160	357128	1275.2	889.034	0.692165	76.5921	5.95121	5.95121	0.0014111	0.00187305		1.13645		9100	0.25	1.95
		2280	354353	947.775	738.969	1.04901	46.9119	4.45777	4.45777	0.00215533	0.00190995		0.952021		9500	0.77	2.18
		2400	331677	1262.08	799.22	0.513197	69.4129	6.34194	6.34194	0.00112652	0.00195856		1.10004		10100	1.07	2.23
		2520	359885	976.502	880.244	1.36591	77.5903	4.52228	4.52228	0.0027633	0.0019889		1.11659		10500	0.85	2.08
		2640	363143	1236.6	724.599	1.36569	79.6304	5.67546	5.67546	0.00273807	0.00194853		0.910912		11000	0.5	2.4
		2760	353566	753.658	841.451	1.14722	76.5482	3.55265	3.55265	0.00236237	0.00189008		1.08646		11500	0.27	2.42
		2880	341343	871.522	557.887	0.730568	59.1539	4.25536	4.25536	0.00155826	0.00182213		0.746125		12000	-0.18	1.57
		3000	363527	1327.02	652.96	0.670775	71.4185	6.08399	6.08399	0.00134342	0.00174981		0.819986		12500	-0.56	1.62
		3120	352410	1227.97	706.585	0.868939	43.7906	5.8075	5.8075	0.0017952	0.00167719		0.915321		12900	-0.75	1.41
		3240	330467	1075.41	673.787	1.36457	74.4641	5.42371	5.42371	0.00300636	0.00160861		0.930789		13500	-0.82	1.47
		3360	365584	918.869	642.826	0.67012	61.1585	4.18905	4.18905	0.00133456	0.00155242		0.802718		14000	-1.07	1.52
		3480	388314	831.113	891.454	0.412147	40.6927	3.56718	3.56718	0.000772753	0.00151615		1.04803		14600	-0.76	1.47
		3600	352518	945.946	781.473	0.530879	53.9809	4.47233	4.47233	0.00109644	0.00150618		1.01202		15000	-0.82	1.81
		3720	380173	899.369	697.25	1.08608	67.9176	3.9428	3.9428	0.00207994	0.00152903		0.837267		15500	-0.52	1.97
		3840	389482	901.652	642.207	0.252836	79.1272	3.85834	3.85834	0.000472632	0.0015857		0.752738		16000	-0.04	2.01
		3960	373364	1072.53	809.193	1.46253	69.9249	4.7877	4.7877	0.00285196	0.00167469		0.98941		16500	0.08	1.99
		4080	373850	1303.85	850.322	0.450778	56.6547	5.81272	5.81272	0.000877883	0.00179342		1.03835		17000	0.46	2.14
		4200	334719	1177.11	749.644	0.311564	52.5593	5.86117	5.86117	0.0006777	0.00193786		1.02242		17500	0.39	2.25
		4320	401231	1341.3	807.908	0.827034	80.0936	5.57161	5.57161	0.00150072	0.00210436		0.919229		18000	1.35	2.17
		4440	360494	1423.96	764.382	1.10461	62.7476	6.58339	6.58339	0.00223092	0.00229002		0.967986		18500	0.72	2.34
		4560	378063	1533.73	800.72	0.965594	46.3962	6.76132	6.76132	0.00185952	0.00248927		0.966881		19000	0.12	2.41
		4680	391440	1731.52	783.447	1.26283	58.6257	7.37245	7.37245	0.00234882	0.00269386		0.913694		19500	-0.23	2.05
		4800	390867	1847.56	834.015	1.75843	57.6054	7.87801	7.87801	0.00327541	0.00289314		0.974095		20000	0.06	1.87
		4920	346878	2042.98	844.749	2.12686	70.8557	9.81606	9.81606	0.00446409	0.00307658		1.11175		20500	-0.28	1.94
		5040	382935	1997.62	765.514	1.12337	33.1024	8.69434	8.69434	0.00213584	0.00323469		0.91261		21000	-0.52	1.72
		5160	357545	2003.44	817.004	1.44045	51.45	9.33887	9.33887	0.00293318	0.00336291		1.04316		21500	-0.66	1.52
		5280	365521	1886.97	811.109	2.43768	54.5055	8.60401	8.60401	0.00485552	0.00346243		1.01303		22000	-0.85	1.63
		5400	341833	1790.81	828.959	1.96314	64.7009	8.73142	8.73142	0.00418128	0.00353412		1.10707		22500	-1.1	1.58
		5520	323694	1862.94	727.465	2.56201	49.3909	9.59206	9.59206	0.00576257	0.00357757		1.02597		23000	-0.77	1.72
		5640	341261	1895.04	747.751	1.66106	39.1783	9.25507	9.25507	0.00354382	0.00359202		1.00029		23500	-0.32	1.54
		5760	330885	2024.86	893.216	1.94171	56.5129	10.1992	10.1992	0.00427247	0.0035777		1.23236		24000	0.33	1.46
		5880	383510	2157.67	985.43	2.40362	64.6649	9.37686	9.37686	0.00456311	0.00353646		1.17302		24500	0.25	1.49
		6000	369158	2060.39	1014.32	0.784469	76.8918	9.3022	9.3022	0.00154716	0.00346893		1.25435
		6120	367672	1938.36	934.71	1.79568	46.2831	8.78663	8.78663	0.00355583	0.00337539		1.16058
		6240	357740	2189.68	802.768	1.31933	65.6491	10.2015	10.2015	0.00268509	0.00325825		1.02442
		6360	382076	2010.07	873.583	1.68454	64.6289	8.76821	8.76821	0.00320999	0.00312223		1.04379
		6480	363911	1939.65	895.835	1.27938	72.7699	8.88337	8.88337	0.00255962	0.00297444		1.1238
		6600	376877	1524.42	888.941	1.17989	67.6645	6.74147	6.74147	0.00227936	0.00282538		1.07679
		6720	393432	1299.67	940.389	0.743458	52.3569	5.5057	5.5057	0.00137581	0.00268252		1.09118
		6840	358679	1273.19	852.165	1.29858	69.6888	5.91609	5.91609	0.00263592	0.00254959		1.08461
		6960	382497	1264.62	930.081	0.8421	66.6161	5.51035	5.51035	0.0016029	0.00243078		1.11007
		7080	349484	1250.73	897.529	1.45678	57.4365	5.96466	5.96466	0.00303485	0.00233022		1.17241
		7200	357306	1305.92	797.924	1.51592	60.481	6.09151	6.09151	0.00308892	0.00225036		1.01948
		7320	330730	1439.27	811.546	1.47619	57.4186	7.253	7.253	0.00324968	0.00219208		1.1202
		7440	407963	1621.02	787.367	1.87265	71.6755	6.6224	6.6224	0.00334201	0.00215636		0.881075
		7560	369152	1167.01	707.056	0.266042	92.0688	5.26886	5.26886	0.000524706	0.00214098		0.874391
		7680	335532	952.47	706.071	1.05402	76.7628	4.73114	4.73114	0.0022871	0.00213687		0.960663
		7800	412630	809.753	725.397	0.959705	68.5949	3.27069	3.27069	0.00169335	0.00213483		0.802549
		7920	355198	801.528	829.561	0.880074	58.385	3.76094	3.76094	0.00180393	0.00213077		1.06619
		8040	331501	755.072	686.35	0.891201	61.4393	3.79623	3.79623	0.00195732	0.00212345		0.945186
		8160	389130	873.507	873.586	1.07798	56.3352	3.74128	3.74128	0.00201691	0.00211385		1.02487
		8280	321078	1054.54	623.121	0.879425	56.3263	5.47394	5.47394	0.00199416	0.00210345		0.885969
		8400	342326	985.631	659.373	1.03784	61.4123	4.7987	4.7987	0.0022073	0.00209576		0.879323
		8520	338688	888.614	704.178	1.07733	63.4453	4.37282	4.37282	0.00231589	0.00209448		0.949158
		8640	358837	909.163	744.589	1.45392	58.3314	4.22273	4.22273	0.00294995	0.00210018		0.947275
		8760	354656	838.145	604.342	1.03719	52.2067	3.93877	3.93877	0.00212922	0.00211431		0.777915
		8880	325775	849.362	703.739	0.580949	75.6495	4.34533	4.34533	0.00129835	0.00213859		0.986166
		9000	347348	819.024	684.602	0.858277	52.189	3.9299	3.9299	0.00179901	0.00217434		0.899769
		9120	351310	751.8	789.125	1.61167	70.5365	3.56665	3.56665	0.00334008	0.00222069		1.02545
		9240	382209	610.108	669.356	1.17509	63.7008	2.66044	2.66044	0.00223842	0.00227452		0.799489
		9360	356879	676.135	792.824	1.09566	53.5057	3.15763	3.15763	0.00223525	0.00232937		1.01418
		9480	376852	597.174	580.22	1.04378	47.3893	2.64107	2.64107	0.00201656	0.00237999		0.702876
		9600	342152	651.905	606.998	1.21131	61.6341	3.17552	3.17552	0.00257755	0.00242312		0.80989
		9720	356468	680.585	619.826	0.658448	81.9857	3.18208	3.18208	0.00134485	0.00245796		0.793791
		9840	341140	689.076	583.255	0.887659	70.7714	3.36653	3.36653	0.00189446	0.0024862		0.780517
		9960	331700	542.606	541.701	1.51065	78.9082	2.72639	2.72639	0.00331581	0.00251226		0.745539
		10080	366839	570.588	629.238	1.80801	53.4516	2.59236	2.59236	0.00358837	0.00253878		0.783062
		10200	333137	619.653	608.231	1.04581	66.6757	3.10009	3.10009	0.0022856	0.00256467		0.833495
		10320	350147	552.792	598.069	1.21262	86.006	2.63124	2.63124	0.00252143	0.00259016		0.779754
		10440	362445	639.908	676.386	1.60903	61.57	2.94256	2.94256	0.00323217	0.00261626		0.851941
		10560	375902	588.407	584.777	1.47006	81.9193	2.60887	2.60887	0.00284729	0.00264261		0.710188
		10680	370776	584.511	725.19	1.28612	60.5323	2.62742	2.62742	0.00252546	0.00266752		0.892888
		10800	347393	679.876	741.308	1.16624	47.2911	3.26179	3.26179	0.00244421	0.00269022		0.974169
		10920	316212	877.162	525.121	1.22294	72.7264	4.62328	4.62328	0.00281577	0.0027089		0.758119
		11040	364314	1135.74	703.219	1.40963	62.3411	5.1958	5.1958	0.00281709	0.00272133		0.881193
		11160	365029	1410.94	556.898	1.19757	66.3978	6.44212	6.44212	0.00238861	0.00272793		0.696474
		11280	408194	1563.79	632.651	1.27044	69.4454	6.38498	6.38498	0.002266	0.0027317		0.707545
		11400	427665	1510.03	660.22	1.74604	60.2755	5.8848	5.8848	0.0029725	0.00273887		0.70476
		11520	321582	1428.27	606.998	0.952803	59.2474	7.40233	7.40233	0.00215716	0.00275342		0.861693
		11640	399002	1752.29	669.826	2.08266	54.1537	7.31947	7.31947	0.00380027	0.0027777		0.766379
		11760	379551	1819.76	733.255	1.60663	35.8345	7.99085	7.99085	0.00308189	0.00281625		0.881944
		11880	387790	1755.67	741.701	1.18996	66.342	7.54565	7.54565	0.00223413	0.00287248		0.87315
		12000	372080	1947.65	729.238	1.5665	66.3327	8.72414	8.72414	0.00306525	0.00294772		0.894726
		12120	360410	1847.56	658.231	1.69388	58.1827	8.54377	8.54377	0.00342183	0.00304082		0.833755
		12240	371594	1882.97	748.069	1.05057	48.0052	8.44545	8.44545	0.00205839	0.00314755		0.91903
		12360	381619	2053.79	786.386	1.83221	56.1368	8.96962	8.96962	0.00349555	0.00326109		0.940724
		12480	332728	1966.91	734.777	1.77264	49.0061	9.85247	9.85247	0.00387886	0.0033759		1.00815
		12600	330767	1963.88	725.19	1.46636	85.6131	9.89561	9.89561	0.00322769	0.0034909		1.00089
		12720	360974	2009.19	741.308	1.2877	56.1093	9.27673	9.27673	0.00259724	0.00360737		0.937519
		12840	372693	2135.9	775.121	1.68388	51.0064	9.55166	9.55166	0.0032895	0.00372532		0.949456
		12960	384475	2065.85	757.58	2.33808	61.1747	8.95528	8.95528	0.00442754	0.00384387		0.899534
		13080	357034	2203.49	846.484	1.44178	34.7189	10.2861	10.2861	0.00294009	0.00396186		1.08235
		13200	391273	2161.1	702.887	2.29398	46.9145	9.20541	9.20541	0.00426856	0.00407837		0.820091
		13320	359977	2234.9	773.912	2.93269	78.4346	10.3474	10.3474	0.00593148	0.00419028		0.981463
		13440	399541	2102.86	842.39	2.52032	56.0545	8.77198	8.77198	0.00459268	0.00429165		0.962517
		13560	393262	2466.63	804.547	3.22532	62.1472	10.4537	10.4537	0.0059712	0.00437781		0.933955
		13680	357784	2479.81	817.828	1.14321	49.9243	11.5517	11.5517	0.00232636	0.00444455		1.04351
		13800	391381	2662.03	867.613	2.2137	54.8529	11.3361	11.3361	0.00411805	0.0044862		1.01201
		13920	354218	2466.43	766.945	2.72889	76.1985	11.605	11.605	0.00560902	0.00449911		0.98844
		14040	344630	2391.41	761.334	1.95547	66.0159	11.5651	11.5651	0.00413113	0.00448088		1.00851
		14160	381114	2635.47	846.05	2.05448	56.8519	11.5253	11.5253	0.00392481	0.00443024		1.01344
		14280	375291	2390.09	873.061	2.07391	73.1151	10.6144	10.6144	0.00402341	0.00435037		1.06202
		14400	361896	2023.35	866.076	2.01436	51.7523	9.31827	9.31827	0.00405251	0.0042451		1.09252
		14520	378048	1958.68	759.991	2.58907	87.3315	8.63505	8.63505	0.00498617	0.00411831		0.917737
		14640	341463	1924.82	855.985	2.25187	101.557	9.39498	9.39498	0.00480143	0.0039763		1.1444
		14760	353253	1826.2	846.82	2.46956	39.5265	8.61612	8.61612	0.00508985	0.00382649		1.09437
		14880	353432	1863.1	863.342	1.93411	51.7158	8.78575	8.78575	0.00398425	0.00367459		1.11515
		15000	378327	1875.65	684.165	1.53739	84.2382	8.2629	8.2629	0.00295861	0.00352714		0.825563
		15120	377745	1783.7	745.671	1.53718	58.8147	7.86994	7.86994	0.00296276	0.0033895		0.901167
		15240	365897	1729.16	717.41	1.43793	76.0939	7.87632	7.87632	0.00286122	0.00326427		0.895086
		15360	373653	1670.85	800.854	1.77469	70.9937	7.45276	7.45276	0.00345799	0.00315084		0.978456
		15480	344408	1470.41	624.351	0.704049	67.94	7.11563	7.11563	0.00148834	0.00304735		0.827585
		15600	334767	1374.35	718.602	0.961425	62.8501	6.84232	6.84232	0.00209095	0.00295029		0.979948
		15720	341053	1237.53	700.977	1.79389	73.0015	6.04761	6.04761	0.00382952	0.00285553		0.938292
		15840	376720	1373.95	693.83	1.11956	55.7151	6.07856	6.07856	0.00216372	0.00276202		0.840797
		15960	397578	1569.8	671.043	0.960796	61.8042	6.58067	6.58067	0.00175946	0.00267323		0.77052
		16080	362862	1350.64	756.493	1.69403	34.3482	6.20365	6.20365	0.003399	0.00259257		0.951746
		16200	399790	1386.53	633.755	1.01991	65.8475	5.78022	5.78022	0.00185738	0.00252127		0.723678
		16320	386235	1459.38	737.172	1.49008	59.7403	6.29748	6.29748	0.00280886	0.00245781		0.871313
		16440	331668	1142.97	706.42	1.57002	45.4993	5.74355	5.74355	0.00344646	0.00240248		0.972336
		16560	399650	1032.72	700.739	1.1183	68.8734	4.30678	4.30678	0.00203728	0.00235608		0.800449
		16680	384063	1171.27	684.084	1.55425	58.6945	5.08282	5.08282	0.00294639	0.00231573		0.813137
		16800	356633	1033.55	619.587	1.51435	85.1113	4.83011	4.83011	0.00309155	0.0022768		0.793117
		16920	364019	842.246	712.071	1.27642	79.7913	3.85624	3.85624	0.00255294	0.00223609		0.89301
		17040	379253	909.885	671.737	0.958914	62.5142	3.99859	3.99859	0.00184087	0.00219117		0.808587
		17160	366557	902.722	640.395	1.25615	54.3749	4.10451	4.10451	0.00249501	0.00214162		0.79756
		17280	311457	865.312	683.923	0.632565	50.2958	4.63045	4.63045	0.00147869	0.00208873		1.00246
		17400	387208	955.809	675.53	1.07735	76.7004	4.11411	4.11411	0.00202573	0.00203525		0.796447
		17520	388047	856.655	732.17	0.680677	52.3124	3.67935	3.67935	0.00127711	0.00198328		0.86136
		17640	305108	997.301	602.282	0.68047	30.9674	5.4478	5.4478	0.00162378	0.00193387		0.901162
		17760	407620	898.406	659.5	0.660421	58.3884	3.67338	3.67338	0.0011796	0.00188759		0.738611
		17880	364236	1012.99	729.523	1.19537	78.6968	4.63521	4.63521	0.00238941	0.001845		0.914351
		18000	368904	1068.82	675.621	0.91776	67.5162	4.82883	4.82883	0.00181129	0.00180756		0.836077
		18120	380294	906.197	741.52	1.15526	39.0608	3.97147	3.97147	0.00221173	0.0017771		0.890142
		18240	353292	836.074	584.826	0.580425	61.4032	3.9442	3.9442	0.00119614	0.0017556		0.7557
		18360	356495	895.281	555.745	0.619706	52.248	4.18557	4.18557	0.00126562	0.00174584		0.71167
		18480	383949	917.843	606.176	1.61061	43.093	3.98422	3.98422	0.00305413	0.00174842		0.720745
		18600	362735	896.795	557.669	0.837357	67.4689	4.12053	4.12053	0.00168071	0.00176147		0.70185
		18720	385190	983.9	592.345	0.718297	80.664	4.25721	4.25721	0.00135769	0.00178156		0.702032
		18840	396164	1047.36	706.022	1.01532	60.3392	4.40625	4.40625	0.00186595	0.0018038		0.813579
		18960	366496	1106.21	695.539	1.17365	71.4995	5.03055	5.03055	0.00233152	0.00182509		0.866381
		19080	344954	1280.81	734.025	1.26132	50.1583	6.18833	6.18833	0.00266216	0.0018445		0.971419
		19200	380620	1237.93	756.441	0.508166	64.37	5.42069	5.42069	0.000972044	0.00185958		0.907278
		19320	351991	1289.99	712.062	0.824934	41.0052	6.10806	6.10806	0.00170632	0.00186769		0.923514
		19440	357828	1118.09	644.851	0.824734	79.5888	5.20775	5.20775	0.00167807	0.00186772		0.8227
		19560	308339	1365.6	574.73	0.778294	77.2511	7.38149	7.38149	0.00183775	0.00185953		0.850927
		19680	346004	1132.67	637.9	0.725357	68.1169	5.45597	5.45597	0.00152631	0.00184242		0.841645
		19800	342555	893.751	656.407	0.804299	41.7594	4.34845	4.34845	0.00170946	0.00181792		0.874781
		19920	373445	1071.54	642.824	0.804099	52.9042	4.78223	4.78223	0.00156767	0.00178876		0.785818
		20040	357414	1274.31	705.369	1.06155	58.9741	5.94228	5.94228	0.00216242	0.00175999		0.900953
		20160	346473	1524.46	693.059	1.25949	58.9646	7.33322	7.33322	0.00264665	0.00173547		0.913182
		20280	384136	1702.58	711.206	1.45744	68.0688	7.38707	7.38707	0.00276233	0.00171647		0.845215
		20400	371387	1467.99	761.172	0.446682	50.8369	6.58787	6.58787	0.000875674	0.0017054		0.935647
		20520	354658	1460.22	701.676	0.941742	49.8127	6.86209	6.86209	0.00193327	0.0017058		0.903199
		20640	323000	1168.66	702.668	0.802902	61.9611	6.03022	6.03022	0.0018098	0.00171949		0.993125
		20760	359646	1216.74	792.938	0.565092	51.8237	5.63862	5.63862	0.00114397	0.00174692		1.00652
		20880	354162	1279.2	682.557	0.683699	67.0159	6.01984	6.01984	0.00140551	0.00178815		0.87982
		21000	405194	1502.2	783.473	1.27772	67.0063	6.17894	6.17894	0.00229585	0.00184457		0.882709
		21120	387511	1444.24	769.398	1.05974	63.9524	6.21161	6.21161	0.00199108	0.00191773		0.906408
		21240	405024	1678.18	772.118	0.98021	57.8645	6.90568	6.90568	0.00176202	0.00200643		0.870283
		21360	340163	1469	705.963	0.326303	65.9627	7.19751	7.19751	0.000698402	0.00210728		0.94744
		21480	373098	1757.44	752.44	0.761844	48.7233	7.85067	7.85067	0.00148667	0.00221791		0.920675
		21600	363470	1839.39	801.018	1.23724	45.68	8.43438	8.43438	0.00247832	0.00233731		1.00608
		21720	362327	1769.29	687.522	1.27651	56.8119	8.13854	8.13854	0.00256504	0.00246344		0.866248
		21840	358368	1881.8	683.279	0.95938	53.7686	8.75172	8.75172	0.00194909	0.00259063		0.870412
		21960	353905	2113.84	744.656	1.91016	73.007	9.95483	9.95483	0.00392965	0.00271283		0.960562
		22080	314489	2008.25	652.341	1.29574	39.5652	10.6429	10.6429	0.00299974	0.00282454		0.946948
		22200	321319	2268.73	665.597	1.59283	73.7722	11.7678	11.7678	0.00360915	0.00288351		0.945654
		22320	349055	2243.82	811.635	1.10116	64.6697	10.7138	10.7138	0.00229682	0.0029097		1.06151
		22440	333090	2666.15	755.932	1.21642	79.8277	13.3405	13.3405	0.00265884	0.00291935		1.03604
		22560	335618	2326.09	866.241	2.25941	68.6903	11.5513	11.5513	0.00490142	0.0029198		1.17828
		22680	338819	2265.66	902.24	1.32936	62.6156	11.1449	11.1449	0.00285658	0.00291318		1.21566
		22800	369911	2373.05	865.744	1.44783	45.4241	10.692	10.692	0.00284964	0.0028996		1.06844
		22920	376909	2113	607.783	1.9622	63.6088	9.34356	9.34356	0.00379035	0.00287857		0.736155
		23040	395886	2016.02	838.085	2.10047	64.6115	8.4874	8.4874	0.00386294	0.00284945		0.96644
		23160	340552	1895.21	629.229	1.40791	58.5373	9.27519	9.27519	0.00300997	0.00281151		0.843495
		23280	326422	1817.22	619.694	0.79437	79.7581	9.27845	9.27845	0.0017718	0.00276411		0.866672
		23400	353318	1858.55	582.368	1.26893	42.34	8.76713	8.76713	0.00261483	0.00270671		0.752468
		23520	375813	1740.36	549.986	1.07091	63.5604	7.71822	7.71822	0.0020747	0.00263895		0.668092
		23640	327427	1450.19	671.253	1.12684	61.526	7.38177	7.38177	0.00250564	0.00256063		0.935899
		23760	355278	1327.88	603.216	0.827844	62.5287	6.22929	6.22929	0.00169649	0.00247166		0.775105
		23880	389135	1786.2	610.564	0.706894	68.5829	7.65029	7.65029	0.00132259	0.00237203		0.716289
		24000	396306	1612.94	648.083	0.773576	69.5855	6.78325	6.78325	0.00142116	0.00226188		0.746546
		24120	372093	1543.66	591.166	1.14068	57.4483	6.91433	6.91433	0.00223196	0.00214141		0.725296
		24240	368965	1265.15	540.587	1.06032	87.7568	5.71488	5.71488	0.00209229	0.00201093		0.668864
		24360	379034	1361.27	660.762	0.920539	57.4291	5.98568	5.98568	0.00176822	0.00187079		0.795836
		24480	329625	1228.7	604.186	1.90057	63.4346	6.2126	6.2126	0.00243221	0.00172139		0.836772
		24600	375150	1521.68	626.954	1.9202	64.437	6.76034	6.76034	0.00236074	0.0015631		0.762935

## Sheet: table S1-3 RsA
table S1. Compilation of stable isotope, trace elements and growth rate data from Rastellum sp. A of the Tethyan Ocean from the Early Cretaceous study interval.
Sample ID	Identification	Distance (trace elements), μm	Mg, ppm	Ca, ppm	Mn, ppm	Sr, ppm	Fe, ppm	Mn/Ca	Mn/Ca smooth loess	Mg/Ca	Sr/Ca	Mg/Ca smooth loess	Sr/Ca smooth loess		Distance (stable isotopes), μm	δ18O	δ13C
20RsAMB11	Rastellum sp. A	0	1090.89	386616	8.53684	934.361	58.1744	0.0160764	0.0134879	4.70271	1.10329	2.71338	1.09299		0	-0.71	0.72
		120	1178.73	354088	9.18352	935.199	58.1653	0.0188829	0.0139477	5.54819	1.20573	3.00834	1.10354		500	-0.61	0.74
		240	981.397	370882	9.26406	949.65	59.939	0.018186	0.0144384	4.41019	1.16892	3.3079	1.11382		900	-0.69	0.63
		360	1087.29	383940	9.57099	964.815	59.9298	0.0181495	0.0149591	4.71987	1.1472	3.61153	1.12381		1500	-0.83	0.51
		480	1248.89	397054	8.79425	951.135	61.4624	0.0161258	0.0155088	5.2423	1.09358	3.91863	1.13352		2100	-1.48	0.65
		600	1015.1	349338	8.03371	927.325	59.8326	0.0167433	0.0160863	4.84298	1.21183	4.22856	1.14292		2500	-1.77	0.49
		720	1090.05	382410	7.82324	901.759	58.608	0.0148946	0.0166904	4.7508	1.07651	4.54065	1.15199		3000	-1.69	0.57
		840	1075.32	366014	7.79075	892.346	57.0586	0.0154972	0.0173201	4.89655	1.11299	4.85419	1.16074		3400	-1.95	0.33
		960	979.083	366400	8.09784	906.132	56.8886	0.0160911	0.0179742	4.45361	1.129	5.16847	1.16913		4000	-2.27	0.4
		1080	910.856	357161	7.98438	913.209	58.0971	0.016276	0.0186516	4.25044	1.16725	5.48274	1.17717		4500	-2.01	0.37
		1200	998.764	343265	8.2589	916.136	59.5484	0.0175172	0.0193512	4.84933	1.21839	5.79628	1.18484		5000	-1.87	0.22
		1320	873.175	364506	8.92171	905.818	58.4051	0.0178203	0.0200719	3.99251	1.13447	6.10836	1.19213		5500	-1.92	0.19
		1440	876.474	342196	9.06685	908.326	54.3432	0.0192909	0.0208127	4.26887	1.21178	6.41829	1.19903		6100	-1.65	0.35
		1560	965.143	365597	9.13135	910.385	49.1472	0.0181846	0.0215728	4.39985	1.13679	6.72538	1.20553		6500	-1.57	0.11
		1680	941.27	364896	8.5488	888.459	46.1399	0.0170572	0.0223513	4.29926	1.11154	7.02902	1.21162		7000	-1.62	0.02
		1800	982.51	323083	9.38952	873.575	42.4842	0.0211593	0.0231473	5.06842	1.23436	7.32867	1.21731		7500	-1.28	-0.13
		1920	1031.35	363689	10.5536	886.39	42.6374	0.0211271	0.0239605	4.72632	1.11263	7.62389	1.22258		8000	-1.18	-0.17
		2040	1245.38	356620	11.7662	935.377	46.7626	0.0240216	0.0247904	5.82029	1.19739	7.91438	1.22744		8500	-1.02	-0.01
		2160	1473.03	388865	11.3778	976.913	56.2375	0.0213026	0.025637	6.31337	1.14687	8.20001	1.2319		9100	-0.9	0.27
		2280	1427.93	326083	10.1808	980.899	64.2535	0.0227314	0.0265005	7.29839	1.37326	8.48092	1.23595		9500	-0.61	0.31
		2400	1710.79	376450	9.93813	954.892	67.7299	0.0192206	0.0273817	7.57421	1.15799	8.75753	1.23963		10100	-0.73	0.29
		2520	1628.95	328924	10.6496	941.466	67.8025	0.0235727	0.0282819	8.25394	1.30667	9.03064	1.24294		10500	-0.57	0.21
		2640	1828.07	370513	12.6549	928.575	65.6875	0.0248671	0.0292034	8.22316	1.14412	9.30158	1.24592		11000	-0.66	-0.02
		2760	1793.32	334265	14.0777	930.556	60.5731	0.0306629	0.0301499	8.94162	1.27089	9.57235	1.24858		11500	-0.72	0.27
		2880	1828.75	325733	15.6137	904.119	62.0914	0.0348993	0.0311264	9.35711	1.26713	9.84592	1.25099		12000	-0.88	0.22
		3000	1994.64	337181	16.4219	898.479	57.2209	0.0354595	0.0321401	9.85938	1.21647	10.1265	1.25317		12500	-0.81	0.32
		3120	1970.16	314496	17.1979	899.133	53.6477	0.0398137	0.0332	10.4408	1.30517	10.4196	1.25518		13000	-1.24	0.19
		3240	1900.14	349804	17.3269	960.091	52.181	0.0360636	0.0343156	9.05336	1.25298	10.7317	1.25703		13500	-1.58	0.25
		3360	1919.84	308792	17.1164	967.337	54.4418	0.040357	0.0354898	10.3621	1.43011	11.0654	1.25863		14000	-1.35	0.19
		3480	2186.95	315762	15.5151	988.866	57.4311	0.0357739	0.0366997	11.5433	1.42967	11.4084	1.25964		14600	-1.67	0.21
		3600	2360.09	306862	16.8815	918.316	61.8792	0.0400534	0.0377884	12.8184	1.36617	11.5969	1.2576		15000	-1.95	-0.01
		3720	3014.56	363408	18.0051	994.125	66.8125	0.0360722	0.0388269	13.8254	1.24883	11.7287	1.25481		15500	-2.1	-0.15
		3840	2642.61	352662	18.5356	975.541	68.9912	0.0382665	0.0398103	12.4889	1.26283	11.805	1.2513		16000	-2.48	-0.12
		3960	3325.57	371035	21.1147	1025.19	65.9838	0.0414324	0.0407396	14.9383	1.26138	11.8282	1.24713		16500	-2.71	-0.07
		4080	3332.58	366872	20.9852	1049.16	60.6275	0.0416456	0.0416193	15.1396	1.30552	11.8021	1.24235		17000	-2.55	-0.18
		4200	3441.37	358349	20.969	936.056	58.4306	0.0426032	0.0424537	16.0056	1.19248	11.7309	1.23701		17500	-2.43	-0.04
		4320	3081.17	340801	21.9876	914.786	59.6372	0.046973	0.0432461	15.0683	1.2254	11.6193	1.23114		18000	-2.11	0.11
		4440	3017.13	363891	23.1516	897.717	60.8439	0.0463213	0.0439992	13.8188	1.12622	11.4718	1.22477		18500	-1.92	0.21
		4560	2574.47	344076	24.6712	900.261	60.4303	0.0522045	0.0447151	12.4705	1.19446	11.2926	1.21793		19000	-1.67	0.15
		4680	2767.64	349565	18.6385	891.683	59.0448	0.0388199	0.0453939	13.1956	1.1645	11.0854	1.21071		19500	-1.72	0.24
		4800	2157.96	364349	17.6866	883.178	60.2514	0.0353425	0.0460333	9.87129	1.10659	10.8529	1.20323		20000	-1.35	0.25
		4920	1941.23	357635	23.7645	877.285	59.5953	0.0483792	0.0466292	9.0466	1.11984	10.5981	1.19562		20500	-0.98	0.37
		5040	1775.81	342609	23.5215	877.517	61.3689	0.0499846	0.0471752	8.63868	1.16927	10.323	1.18798		21000	-0.61	0.34
		5160	1479.3	359169	23.1815	892.088	63.3046	0.0469909	0.0476623	6.86447	1.13388	10.0298	1.18037		21500	-0.74	0.42
		5280	1434.06	384744	22.2916	895.305	69.3713	0.0421834	0.0480794	6.21219	1.06232	9.72126	1.17285		22000	-1.15	0.48
		5400	1516.91	373675	21.7738	914.921	72.7648	0.0424239	0.048414	6.76573	1.11775	9.40114	1.16552		22500	-1.42	0.5
		5520	1301.16	358281	24.2721	939.868	71.1352	0.0493236	0.0486548	6.0528	1.19757	9.0747	1.15853		23000	-1.83	0.45
		5640	1361.9	360675	25.1102	993.574	68.4525	0.0506882	0.048791	6.29331	1.2576	8.74763	1.15202		23500	-1.99	0.36
		5760	1909.44	353588	24.2046	959.649	66.4991	0.0498391	0.0488117	9.0003	1.239	8.4261	1.14612		24000	-2.27	0.34
		5880	1673.21	361037	25.4444	980.913	71.351	0.0513112	0.0487053	7.72409	1.24032	8.11651	1.14097		24500	-2.01	0.27
		6000	1681.27	351007	24.0585	918.836	75.8783	0.0499027	0.0484596	7.98307	1.19503	7.8249	1.13668		25000	-1.75	0.19
		6120	1489.39	364814	22.6939	885.623	79.9189	0.0452908	0.0480624	6.80436	1.10824	7.55622	1.13323		25400	-1.81	-0.01
		6240	1350.87	340644	19.8817	871.832	75.859	0.0424938	0.047505	6.60939	1.16839	7.31432	1.13058		25900	-1.14	0.07
		6360	1541.63	364430	21.6841	872.91	66.8591	0.043321	0.0467837	7.05039	1.09348	7.10208	1.1286		26500	-1.25	0.24
		6480	1606.54	359067	25.9045	866.954	57.1308	0.0525257	0.0459011	7.45704	1.10224	6.92132	1.12718		27000	-1.03	0.02
		6600	1662.01	364353	24.8987	867.229	55.0169	0.0497537	0.0448664	7.60255	1.0866	6.7725	1.12616		27600	-0.94	-0.05
		6720	1566.73	353363	22.8579	869.284	57.195	0.0470963	0.0436934	7.38961	1.12305	6.65415	1.12537		27900	-0.72	-0.13
		6840	1935.71	331360	24.0702	855.555	60.8316	0.0528873	0.0424011	9.73619	1.1787	6.56245	1.12469		28500	-0.79	-0.15
		6960	2175.69	364029	21.8053	875.798	59.6077	0.0436113	0.0410106	9.96119	1.09831	6.49113	1.12403		29000	-1.04	-0.11
		7080	1337.53	353623	25.2605	882.533	58.5469	0.0520084	0.0395431	6.30394	1.13932	6.43311	1.12343		29400	-0.99	-0.24
		7200	1296.94	336891	22.6027	865.606	57.2419	0.0488476	0.0380184	6.41622	1.17297	6.38121	1.123		30000	-1.54	-0.2
		7320	1412.99	382422	19.8446	875.684	57.9615	0.0377809	0.0364558	6.15809	1.04535	6.32862	1.12283		30500	-1.72	-0.19
		7440	1284.72	357005	17.1786	855.414	63.0134	0.0350337	0.0348741	5.99768	1.09385	6.26886	1.12297		31000	-2.18	-0.04
		7560	1176.88	354483	16.8088	849.595	61.4668	0.0345233	0.0332954	5.53331	1.09414	6.19665	1.12349		31600	-2.01	0.08
		7680	1094.51	354892	15.9141	857.386	59.4351	0.032648	0.0317445	5.14009	1.1029	6.10916	1.12448		32000	-1.75	0.12
		7800	1102.33	364288	13.723	881.244	54.4115	0.0274269	0.0302443	5.04331	1.10435	6.00585	1.12593		32500	-1.81	0.11
		7920	1052.46	366126	11.706	885.596	52.8666	0.0232782	0.0288147	4.79097	1.10423	5.88856	1.12775		33000	-1.51	0.27
		8040	1168.36	368269	10.6294	867.336	51.8887	0.0210143	0.0274761	5.28763	1.07517	5.76084	1.12982		33500	-1.05	0.19
		8160	1288.02	364917	9.75297	856.025	53.7406	0.0194587	0.0262478	5.88273	1.0709	5.62717	1.13205		34000	-0.85	0.23
		8280	1190.7	355430	8.71338	872.743	54.9446	0.0178486	0.0251466	5.58335	1.12096	5.49288	1.13437		34400	-0.87	0.31
		8400	1329.01	362311	8.84098	917.617	54.4495	0.017766	0.0241828	6.11358	1.15621	5.36378	1.1368		35000	-0.65	0.27
		8520	1421.31	341809	8.14816	942.254	53.227	0.0173559	0.0233635	6.93034	1.25846	5.24511	1.13931
		8640	1457.86	362756	8.14795	942.395	51.6004	0.0163533	0.0226948	6.69808	1.18597	5.14162	1.14183
		8760	1089.31	358908	8.90832	924.14	53.2895	0.0180711	0.0221786	5.05844	1.17547	5.05687	1.14426
		8880	920.973	369778	8.12891	908.54	55.2207	0.0160052	0.0218111	4.15102	1.12166	4.99288	1.14651
		9000	1002.53	362783	9.47436	911.736	57.718	0.019014	0.0215834	4.60574	1.1473	4.95099	1.14843
		9120	1048.58	364086	9.37708	915.104	58.5169	0.0187515	0.0214887	4.80004	1.14742	4.9319	1.15007
		9240	908.753	373763	9.9919	921.608	57.6176	0.0194636	0.0215234	4.05227	1.12566	4.93596	1.15152
		9360	980.318	363420	10.4449	925.841	54.131	0.020925	0.0216844	4.4958	1.16301	4.9636	1.15295
		9480	1091.98	343786	11.2053	929.531	50.8062	0.0237306	0.0219657	5.2939	1.23433	5.01597	1.15444
		9600	1187.35	366592	11.4318	931.711	51.6059	0.0227039	0.0223567	5.39812	1.16026	5.0938	1.15593
		9720	1005.03	350253	12.5806	918.495	56.449	0.0261511	0.0228419	4.7824	1.19716	5.19738	1.15732
		9840	1043.26	366840	13.697	919.041	60.322	0.0271843	0.0233987	4.73983	1.14371	5.32585	1.15843
		9960	945.828	359238	14.4088	921.884	58.9385	0.0292023	0.0240001	4.38813	1.17152	5.47676	1.15909
		10080	1070.48	355468	14.0364	932.839	57.4731	0.0287492	0.0246178	5.01912	1.19802	5.64769	1.15913
		10200	1113.87	348216	13.5345	926.084	61.102	0.0282986	0.0252248	5.33131	1.21411	5.83724	1.15835
		10320	1452.99	360396	13.5018	908.536	67.5611	0.0272762	0.0257952	6.71941	1.15085	6.04453	1.15664
		10440	1182.81	345948	14.9096	880.16	69.8159	0.0313781	0.0263047	5.69839	1.16147	6.26866	1.15404
		10560	1296.57	361112	16.0907	852.748	64.8736	0.0324418	0.0267339	5.98416	1.07804	6.50925	1.15067
		10680	1348.96	369166	16.2199	838.108	60.0931	0.0319888	0.0270702	6.09012	1.03642	6.76527	1.14673
		10800	1527.12	330619	14.7629	837.045	58.5476	0.0325098	0.0273098	7.69829	1.15579	7.03403	1.1425
		10920	1664.6	393919	12.9983	848.711	59.9941	0.0240243	0.0274535	7.04289	0.983579	7.31168	1.13834
		11040	1681.72	387028	12.1887	862.671	61.4406	0.022929	0.0275037	7.24202	1.01756	7.59356	1.13456
		11160	1721.25	340539	11.7677	888.952	61.2693	0.0251591	0.0274692	8.42415	1.1917	7.87423	1.13148
		11280	1243.09	264545	12.0751	755.372	60.775	0.0332323	0.0273681	7.83159	1.30352	8.14858	1.12933
		11400	1748.29	358805	12.4634	934.973	59.6336	0.0252901	0.0272182	8.12089	1.18959	8.41281	1.12831
		11520	1872.82	347597	12.5118	929.009	59.5441	0.0262068	0.0270367	8.97984	1.22011	8.66355	1.12857
		11640	1968.98	355561	11.868	916.692	59.0505	0.0243017	0.0268445	9.22948	1.17697	8.89756	1.1302
		11760	2138.13	375499	11.1433	896.335	57.6672	0.0216061	0.0266674	9.49016	1.08973	9.11193	1.1333
		11880	2167.69	370137	11.519	905.353	56.202	0.0226581	0.0265338	9.76077	1.11664	9.30434	1.13786
		12000	1857.84	342935	12.7609	928.328	58.3746	0.027092	0.0264689	9.02912	1.23579	9.47278	1.14381
		12120	2188.97	348542	14.0837	944.009	59.4162	0.0294193	0.0264909	10.4673	1.23645	9.61789	1.151
		12240	2543.96	378180	14.9049	916.019	61.0245	0.0286948	0.0266088	11.2114	1.10577	9.74209	1.15925
		12360	1800.63	304032	14.403	859.09	57.3775	0.0344909	0.0268226	9.87087	1.28996	9.84739	1.16825
		12480	2728.62	392605	13.4805	805.534	56.9641	0.0249989	0.0271252	11.5834	0.936666	9.934	1.17768
		12600	2326.34	363118	12.4608	793.103	54.8521	0.0249844	0.0275033	10.6776	0.997098	10.0021	1.18722
		12720	2792.93	396429	12.3797	813.356	55.0849	0.0227361	0.0279397	11.742	0.93664	10.053	1.19658
		12840	2211.33	356113	12.2822	845.915	54.3469	0.0251109	0.0284136	10.3494	1.08442	10.0886	1.20553
		12960	2066.67	319720	11.6509	872.374	54.6606	0.0265314	0.0289046	10.7734	1.24563	10.111	1.21388
		13080	2004.22	363334	10.7445	896.05	55.2973	0.0215304	0.0293955	9.19367	1.12586	10.1227	1.22153
		13200	1776.13	323491	11.7735	926.302	55.4498	0.0264981	0.0298725	9.15082	1.30722	10.1252	1.22837
		13320	2722.92	383339	12.8197	968.413	55.0365	0.0243481	0.0303236	11.8386	1.15328	10.1199	1.23433
		13440	2198.78	351641	13.062	1008.12	54.4621	0.0270446	0.0307397	10.4215	1.30879	10.108	1.23938
		13560	1444.81	309318	13.4618	1030.16	54.2106	0.0316861	0.0311129	7.7849	1.52039	10.0904	1.24358
		13680	1777.04	362702	14.3617	1011.1	54.7671	0.0288288	0.0314361	8.16573	1.27263	10.0686	1.24701
		13800	1901.23	331196	16.1887	1016.96	54.7578	0.0355875	0.0317011	9.56752	1.40176	10.0443	1.24971
		13920	1780.67	331866	17.417	977.014	57.9006	0.0382104	0.0318994	8.94271	1.34399	10.0204	1.25173
		14040	1941.38	355419	17.1499	1067.49	60.0737	0.0351311	0.032024	9.10373	1.37113	10.0015	1.25314
		14160	2070.56	383021	18.4537	1098.85	65.0759	0.0350778	0.0320716	9.00976	1.3097	9.9914	1.25392
		14280	2157.64	349541	19.1796	973.326	63.7729	0.0399496	0.0320426	10.288	1.27121	9.99472	1.254
		14400	2324.67	361103	19.8028	995.403	65.057	0.039927	0.0319386	10.7295	1.25842	10.0153	1.25323
		14520	2430.14	341123	20.1552	961.252	62.5421	0.0430178	0.0317607	11.8733	1.28642	10.0556	1.25141
		14640	2295.53	377983	19.6314	984.345	64.6357	0.0378138	0.0311758	10.1218	1.18886	10.2009	1.24372
		14760	1910.3	310440	16.4665	903.115	64.4651	0.0386183	0.0307696	10.2559	1.32807	10.3068	1.23765
		14880	2147.82	364929	15.1913	910.335	68.1734	0.0303081	0.0302963	9.80929	1.13881	10.4355	1.23021
		15000	2482.92	385819	14.5601	939.307	69.0519	0.0274759	0.0297645	10.7257	1.11143	10.5863	1.22155
		15120	2137.93	362516	9.85085	871.703	69.8494	0.0197841	0.0291836	9.82914	1.09774	10.7582	1.21191
		15240	2708.27	326374	10.5946	887.309	67.5767	0.0236342	0.0285613	13.8301	1.24113	10.9489	1.20157
		15360	1934.73	372993	11.5811	897.097	65.304	0.0226059	0.0279031	8.64505	1.09798	11.155	1.19083
		15480	1952.68	342854	11.5485	892.666	65.3762	0.0245238	0.0272153	9.49227	1.1886	11.3724	1.1801
		15600	2204.32	342281	10.8363	885.506	65.0429	0.0230499	0.0265095	10.7335	1.18104	11.5964	1.16988
		15720	2911.19	337565	10.3666	876.334	66.2459	0.022359	0.0258024	14.3735	1.18514	11.8225	1.16067
		15840	2792.55	363615	10.7546	884.735	62.2753	0.0215339	0.0251131	12.8	1.11078	12.0461	1.15287
		15960	2312.15	362148	12.0162	886.176	68.7357	0.0241575	0.0244605	10.6409	1.1171	12.2625	1.14674
		16080	2425.48	340956	13.2456	878.256	71.6351	0.0282842	0.0238593	11.8563	1.17592	12.4676	1.1423
		16200	2295.9	365557	13.3938	873.886	67.5044	0.026676	0.023321	10.4676	1.09133	12.6578	1.13943
		16320	2417.76	360772	11.0214	872.626	64.4241	0.022242	0.0228544	11.1694	1.10421	12.83	1.1379
		16440	2608.74	312960	8.71063	858.154	61.02	0.0202644	0.022465	13.8929	1.2518	12.9814	1.13749
		16560	2717.08	338394	9.61715	875.039	61.8989	0.0206916	0.022156	13.3822	1.18049	13.1091	1.13798
		16680	2969.62	353444	9.29277	869.058	65.6873	0.0191424	0.0219264	14.0033	1.1225	13.2103	1.13912
		16800	3065.42	371703	9.61685	855.505	67.2936	0.0188369	0.0217735	13.7449	1.05071	13.283	1.14067
		16920	2877.3	342597	9.24396	839.644	68.4151	0.0196447	0.0216908	13.9975	1.11884	13.3257	1.14236
		17040	2901.85	312080	9.1629	823.772	65.1732	0.0213766	0.0216678	15.4973	1.20503	13.3367	1.14396
		17160	2721.95	318551	10.3626	827.708	64.0332	0.0236843	0.0216904	14.2413	1.18619	13.3137	1.14535
		17280	2837.39	388858	11.8215	829.471	62.4887	0.0221336	0.0217429	12.1612	0.973794	13.2546	1.14641
		17400	2783.24	311446	10.2966	827.976	67.0852	0.0240704	0.0218099	14.8942	1.21365	13.1577	1.14716
		17520	2513	366504	10.4208	812.165	71.519	0.020701	0.0218775	11.4278	1.01163	13.0212	1.14764
		17640	2608.01	322508	10.2639	818.412	75.5498	0.0231709	0.0219336	13.4777	1.15848	12.844	1.14791
		17760	2815.05	310049	9.84772	805.823	73.0353	0.0231247	0.0219701	15.1323	1.1865	12.6274	1.14801
		17880	2339.49	287111	9.78827	750.949	67.936	0.0248215	0.0219846	13.5806	1.19403	12.3745	1.14794
		18000	2496.27	286121	10.5856	755.572	61.462	0.0269361	0.0219771	14.5409	1.20554	12.0877	1.14774
		18120	2114.25	289323	10.1182	765.22	55.9583	0.0254621	0.0219477	12.1793	1.20743	11.7685	1.14735
		18240	2386.56	361358	10.7996	927.693	54.2514	0.0217592	0.0218957	11.0074	1.17199	11.4187	1.1467
		18360	2258.82	341365	9.27592	916.823	56.4229	0.0197838	0.021828	11.0284	1.22609	11.0414	1.14574
		18480	2216.44	357981	8.67617	902.238	61.9073	0.0176457	0.0217566	10.3192	1.15058	10.6408	1.14449
		18600	1962.27	318943	8.71886	839.758	65.6151	0.019903	0.0216912	10.254	1.20198	10.2228	1.14297
		18720	1738.54	303518	10.2691	803.131	65.1217	0.024633	0.0216389	9.54662	1.20798	9.7943	1.14118
		18840	1687.61	321183	11.4626	801.548	61.881	0.0259837	0.0216041	8.75727	1.13929	9.36232	1.13914
		18960	1770.83	358003	10.8957	841.088	58.8013	0.0221584	0.0215893	8.24403	1.07253	8.93388	1.13688
		19080	1824.82	375573	9.82612	823.832	54.8335	0.0190484	0.0215941	8.09795	1.00139	8.51559	1.13439
		19200	1653.93	347115	8.91871	823.624	53.2085	0.0187068	0.021616	7.94134	1.08321	8.11448	1.13172
		19320	1582.48	362861	10.1233	844.818	50.6952	0.020312	0.0216508	7.26855	1.06287	7.73931	1.12888
		19440	1543.71	365381	10.5824	881.542	51.7357	0.0210867	0.0216944	7.04155	1.10142	7.39873	1.12589
		19560	1535.13	361856	10.7983	898.019	52.1298	0.0217266	0.021746	7.07065	1.13294	7.09908	1.12277
		19680	1363.87	361732	10.3871	886.941	55.1893	0.0209063	0.0218087	6.28399	1.11935	6.84386	1.11949
		19800	1208.7	318530	10.7215	856.364	60.5914	0.0245064	0.0218908	6.3244	1.22734	6.63411	1.11606
		19920	1434.15	359991	11.0981	845.624	65.0244	0.0224455	0.0220007	6.63976	1.07236	6.46878	1.11247
		20040	1301.65	345836	10.5625	838.062	65.3376	0.0222366	0.0221443	6.27296	1.10628	6.34646	1.10882
		20160	1125.84	353827	9.69123	847.75	60.4818	0.0199416	0.0223255	5.30317	1.09379	6.26645	1.10523
		20280	1425.05	348929	9.12489	846.6	57.0797	0.0190398	0.0225478	6.8068	1.10764	6.22871	1.10183
		20400	838.155	326921	9.68741	864.894	56.8282	0.0215743	0.0228126	4.27298	1.20775	6.23491	1.09868
		20520	1059.36	334833	11.0346	856.335	57.6259	0.0239938	0.0231178	5.27305	1.16754	6.287	1.0958
		20640	1097.34	373127	10.7965	841.192	55.8393	0.0210667	0.023458	4.90153	1.02919	6.38621	1.09316
		20760	1060.71	361642	11.3426	815.161	54.7789	0.0228353	0.0238263	4.88841	1.02901	6.53317	1.09076
		20880	1826.52	360543	12.224	807.124	55.9001	0.0246848	0.0242154	8.44338	1.02198	6.72728	1.08855
		21000	1749.45	359022	11.5059	827.316	59.2828	0.0233329	0.0246165	8.12135	1.05198	6.96663	1.08642
		21120	1089.18	348677	12.2625	838.958	62.1008	0.0256052	0.0250197	5.20627	1.09843	7.24896	1.0843
		21240	984.988	367499	12.6075	862.371	62.7382	0.0249773	0.0254137	4.46708	1.07126	7.57158	1.08207
		21360	2068.29	372412	14.6813	867.072	64.5063	0.028702	0.0257882	9.25627	1.06289	7.93231	1.0797
		21480	1963.74	332672	14.3937	852.127	65.3046	0.0315013	0.0261341	9.83823	1.16935	8.32899	1.07719
		21600	2144.76	354233	14.7119	895.58	66.4256	0.0302378	0.0264456	10.0911	1.15417	8.75824	1.07466
		21720	1956.9	349327	13.5136	884.495	63.6693	0.028165	0.0267194	9.3365	1.1559	9.21544	1.07227
		21840	2422.25	358937	11.223	859.228	59.6206	0.0227646	0.0269531	11.2473	1.09282	9.69402	1.07019
		21960	1936.11	374753	13.0459	816.409	59.2057	0.0253455	0.0271434	8.6106	0.994533	10.1861	1.06862
		22080	2055.41	340487	11.7104	806.017	61.1338	0.0250404	0.0272867	10.0611	1.08069	10.6831	1.06781
		22200	2474.65	357691	11.0946	806.568	65.7276	0.0225826	0.0273798	11.5307	1.02941	11.1767	1.06798
		22320	2961.98	366865	12.6408	831.72	62.9731	0.0250865	0.0274223	13.4563	1.03497	11.6587	1.06938
		22440	2166.66	354206	13.8467	843.684	63.9953	0.0284617	0.0274158	10.1949	1.08738	12.1208	1.07216
		22560	2793.5	373094	14.738	844.989	67.3771	0.0287601	0.0273619	12.479	1.03393	12.5553	1.07633
		22680	1981.33	363609	16.3261	849.764	68.256	0.0326902	0.0272598	9.08176	1.06689	12.9548	1.08179
		22800	2595	361240	15.8007	853.164	67.4401	0.0318459	0.027108	11.9727	1.07819	13.3124	1.08834
		22920	3037.98	398760	16.0763	879.003	63.798	0.0293526	0.0269065	12.6976	1.00632	13.6223	1.09574
		23040	2704.5	345513	15.4118	881.19	62.4969	0.0324758	0.026658	13.0458	1.16429	13.8797	1.10379
		23160	3378.57	360225	12.2124	870.477	62.2445	0.024683	0.0263678	15.6318	1.10316	14.0814	1.11226
		23280	3540.63	349987	13.5638	849.524	65.0601	0.0282164	0.0260427	16.8607	1.1081	14.2257	1.12098
		23400	3735.07	362306	12.7315	841.694	62.4662	0.0255844	0.0256906	17.1819	1.06056	14.3123	1.12979
		23520	3741.77	361868	13.7693	843.039	57.7731	0.0277034	0.0253197	17.2336	1.06354	14.3416	1.13852
		23640	3719.41	352100	9.64428	812.456	53.161	0.0199423	0.0249365	17.6058	1.05339	14.3151	1.14693
		23760	2862.53	358699	9.87115	874.07	54.9269	0.0200359	0.0245467	13.3005	1.11243	14.2347	1.15484
		23880	3050.91	353605	10.8595	859.185	58.2275	0.0223596	0.0241547	14.38	1.10924	14.102	1.1621
		24000	3022.91	314441	10.3409	850.094	61.4472	0.0239437	0.0237639	16.0227	1.2342	13.9193	1.16863
		24120	3273.39	348917	10.8755	915.407	64.0215	0.0226933	0.0233773	15.636	1.1977	13.6882	1.17434
		24240	3116.72	366579	10.5837	939.67	65.9499	0.0210204	0.0229973	14.1703	1.17021	13.411	1.17913
		24360	3166.84	362615	10.3406	978.399	67.6364	0.020762	0.0226248	14.5556	1.23176	13.0902	1.18285
		24480	2778.79	347410	10.4055	966.826	65.6086	0.0218068	0.0222605	13.331	1.27046	12.7287	1.18537
		24600	2343.14	350070	10.6161	975.81	63.7417	0.0220791	0.021905	11.1556	1.27253	12.3305	1.18654
		24720	2304.67	365046	11.7015	1048.55	62.1165	0.0233382	0.0215594	10.5223	1.31129	11.8994	1.18627
		24840	2319.74	365703	11.766	1064.87	62.5903	0.0234245	0.0212262	10.5721	1.32931	11.4382	1.18447
		24960	2170.04	358982	11.1986	948.596	62.5797	0.0227123	0.0209095	10.075	1.20633	10.9507	1.18111
		25080	1981.16	346440	9.49697	936.627	62.6508	0.0199585	0.0206158	9.53105	1.23423	10.4434	1.17622
		25200	1858.34	332022	8.55697	880.536	63.0453	0.0187639	0.0203529	9.32838	1.2107	9.92357	1.16996
		25320	1813.57	327045	8.4759	886.008	65.2968	0.0188691	0.0201273	9.2422	1.23677	9.3994	1.16258
		25440	1787.53	356524	8.8325	867.725	65.9322	0.0180371	0.0199414	8.35628	1.11109	8.87891	1.15431
		25560	1721.78	358949	9.15664	885.976	62.4113	0.0185727	0.019793	7.99457	1.1268	8.37053	1.14537
		25680	1658.4	388051	9.31857	871.806	63.2887	0.0174837	0.019679	7.12276	1.02562	7.88205	1.13597
		25800	1458.75	357196	9.86915	865.708	63.3597	0.0201161	0.0195943	6.80647	1.10642	7.42083	1.12631
		25920	1286.77	363577	10.6791	868.948	62.7043	0.021385	0.0195324	5.89864	1.09107	6.99318	1.11654
		26040	1364.65	365866	11.084	881.189	60.4349	0.0220569	0.019487	6.21651	1.09952	6.60345	1.10682
		26160	1426.55	362870	11.3594	881.791	59.1338	0.0227917	0.019455	6.55217	1.10936	6.25319	1.09734
		26280	1363.97	366081	10.4034	861.671	60.8993	0.0206905	0.0194341	6.2098	1.07454	5.94221	1.08825
		26400	1349.21	367456	9.6095	821.565	62.9065	0.01904	0.0194231	6.11961	1.02069	5.6691	1.07974
		26520	1192.91	344698	8.89633	795.224	63.3007	0.0187907	0.019421	5.76791	1.05319	5.43264	1.07194
		26640	994.355	360336	9.0743	781.777	62.0004	0.0183349	0.019429	4.59921	0.990449	5.23189	1.06503
		26760	1140.89	379932	9.57634	786.617	60.5392	0.0183512	0.0194507	5.00478	0.945179	5.06682	1.0592
		26880	994.44	361860	9.68658	801.233	61.2558	0.0194895	0.0194907	4.58023	1.01082	4.93825	1.0546
		27000	939.843	329011	9.58931	800.034	62.214	0.0212201	0.0195541	4.76095	1.11008	4.84626	1.05133
		27120	927.845	359155	8.77931	787.556	62.6874	0.0177971	0.019645	4.30569	1.00105	4.78922	1.04938
		27240	1108.73	354652	8.92495	765.662	61.8696	0.0183221	0.0197651	5.2104	0.985579	4.76508	1.04867
		27360	972.762	349281	8.97329	765.687	58.5509	0.0187046	0.0199126	4.64174	1.00077	4.77233	1.04903
		27480	979.938	331106	9.10272	777.445	56.5235	0.0200159	0.0200839	4.93265	1.07191	4.80866	1.05024
		27600	880.944	326963	9.03787	796.687	55.4649	0.0201251	0.0202758	4.49054	1.11236	4.87353	1.05205
		27720	1016.03	366733	9.78282	811.051	57.8758	0.0194216	0.020485	4.61749	1.00961	4.96917	1.05417
		27840	1122.41	360789	10.4467	836.787	60.9331	0.0210813	0.020708	5.18497	1.05881	5.09941	1.0563
		27960	1181	358123	10.9161	862.26	64.7975	0.0221926	0.0209417	5.49626	1.09916	5.26781	1.05813
		28080	1226.85	366554	10.592	891.115	66.322	0.0210383	0.0211857	5.5783	1.10982	5.47698	1.05947
		28200	1245.4	366190	10.8834	909.891	64.9411	0.0216386	0.0214431	5.66825	1.13433	5.72756	1.0602
		28320	1307.38	359283	10.9805	911.924	59.2836	0.0222514	0.02172	6.06475	1.15872	6.01745	1.0603
		28440	1286.15	358805	11.0614	893.802	56.8531	0.0224452	0.0220237	5.97421	1.13721	6.34274	1.05974
		28560	1357.91	362301	10.7374	860.153	55.713	0.0215776	0.0223605	6.2467	1.08383	6.69868	1.05862
		28680	1442.06	372851	10.9315	842.738	60.0587	0.021346	0.0227328	6.44609	1.03184	7.07956	1.05701
		28800	1552.57	363907	11.644	843.702	61.1776	0.023296	0.0231375	7.11064	1.05841	7.47869	1.05507
		28920	1294.65	358685	12.5507	838.815	63.4267	0.0254756	0.0235668	6.01571	1.0676	7.8889	1.05302
		29040	1392.78	374172	11.8301	831.939	59.6253	0.0230191	0.0240097	6.20383	1.01502	8.30278	1.05113
		29160	1515.29	357758	11.0178	824.653	56.8727	0.0224221	0.0244538	7.05921	1.0523	8.71273	1.04967
		29280	1844.1	347344	11.769	826.733	53.1522	0.024669	0.0248859	8.84858	1.08658	9.11116	1.04885
		29400	2143.07	342918	12.0519	820.738	54.9173	0.0255881	0.0252941	10.4159	1.09262	9.49063	1.04881
		29520	2350.63	355807	10.7104	800.637	55.553	0.0219161	0.0256692	11.0108	1.02725	9.844	1.04966
		29640	2451.44	344220	12.3142	806.778	56.1079	0.0260461	0.0260035	11.8696	1.06998	10.165	1.05145
		29760	2261.99	364643	13.999	811.593	51.9037	0.0279511	0.0262908	10.3388	1.01608	10.4488	1.05423
		29880	2217.61	346527	14.4847	828.657	48.9897	0.030433	0.0265254	10.6659	1.09168	10.6916	1.058
		30000	2406.68	371383	13.9986	812.476	48.4144	0.0274432	0.0267013	10.8005	0.998724	10.8904	1.06272
		30120	2064.87	366808	12.816	804.907	52.9212	0.025438	0.0268136	9.38214	1.00176	11.0437	1.06831
		30240	2146.16	368394	12.4757	794.178	60.0106	0.024656	0.0268596	9.70954	0.984152	11.1506	1.07468
		30360	2707.98	362379	12.362	792.977	64.4381	0.0248368	0.0268391	12.4546	0.998974	11.2102	1.08164
		30480	3487.03	363755	13.2527	783.327	67.5746	0.0265257	0.026754	15.977	0.983085	11.2223	1.08902
		30600	3382.82	359235	13.2037	787.578	67.08	0.0267602	0.0266095	15.6946	1.00086	11.1874	1.09663
		30720	2716.11	365704	13.9488	812.505	64.2469	0.0277702	0.0264123	12.3785	1.01427	11.1061	1.10435
		30840	3391.79	362615	14.2564	854.414	58.6714	0.0286244	0.0261701	15.5895	1.07567	10.9795	1.11199
		30960	2912.53	362782	14.9368	873.013	52.209	0.0299765	0.0258915	13.3805	1.09858	10.8096	1.1194
		31080	2276.63	344781	14.6774	870.365	52.8445	0.030994	0.0255861	11.0052	1.15243	10.5989	1.1264
		31200	1771.76	337211	14.2238	898.34	56.7062	0.0307104	0.025262	8.75692	1.21617	10.3504	1.13286
		31320	1756.99	328517	13.9484	886.644	62.5042	0.0309127	0.0249245	8.91374	1.2321	10.0677	1.13864
		31440	1943.62	365594	13.4624	930.042	64.2689	0.0268098	0.0245767	8.86056	1.16134	9.75485	1.14356
		31560	1654.29	360832	12.1825	947.664	63.6944	0.0245812	0.024221	7.64108	1.19896	9.41744	1.14746
		31680	1920.35	362325	10.2222	981.509	63.0391	0.0205408	0.0238608	8.83345	1.23667	9.0625	1.15025
		31800	1604.43	327026	8.87747	969.216	62.7061	0.0197641	0.0234994	8.17685	1.35299	8.69754	1.1519
		31920	1464.29	363917	8.60179	961.118	62.857	0.0172091	0.0231407	6.70614	1.20568	8.32923	1.15248
		32040	1389.24	357689	9.50865	1011.55	65.5076	0.0193546	0.0227885	6.47325	1.29103	7.96403	1.15208
		32160	1538.02	362537	10.1084	1027.69	68.0782	0.0203002	0.0225341	7.07061	1.2941	7.67129	1.14751
		32280	1477.23	380323	10.6388	994.668	69.9236	0.0203663	0.0223036	6.47357	1.19394	7.41524	1.14353
		32400	1364.78	366763	10.9243	848.162	68.3015	0.021686	0.0220938	6.2019	1.05572	7.19634	1.14022
		32520	1356.58	359280	9.16103	848.209	57.3902	0.0185645	0.0219015	6.29305	1.07777	7.01036	1.1374
		32640	1322.54	359659	10.1182	853.436	58.6696	0.0204825	0.0217252	6.12865	1.08327	6.85318	1.13485
		32760	1370.05	374957	9.13618	872.14	60.2728	0.01774	0.0215641	6.08979	1.06184	6.7219	1.13242
		32880	1468.06	365608	8.91535	881.369	64.2948	0.0177539	0.0214183	6.69231	1.10052	6.61465	1.12998
		33000	1180.69	355874	9.22889	859.468	64.205	0.018881	0.0212882	5.52951	1.10253	6.5303	1.12746
		33120	1191.81	361201	10.2164	839.249	64.1143	0.020593	0.0211742	5.4993	1.06071	6.46818	1.12483
		33240	1231.87	356136	10.7668	829.943	60.4761	0.0220111	0.0210772	5.76497	1.06387	6.42795	1.12204
		33360	1384.16	363842	12.0136	832.246	59.3375	0.0240399	0.0209975	6.34049	1.04423	6.4095	1.11908
		33480	1027.36	366128	11.4995	831.159	54.5708	0.0228674	0.0209358	4.67668	1.03635	6.41281	1.11595
		33600	1186.25	370600	11.2993	824.891	55.1244	0.0221982	0.0208923	5.33482	1.01613	6.43799	1.11266
		33720	1339.34	365245	11.738	844.068	58.0966	0.0233981	0.0208671	6.11159	1.05499	6.48518	1.10921
		33840	1432.25	358399	11.4948	850.26	64.3748	0.023351	0.0208605	6.6604	1.08303	6.55459	1.10561
		33960	1306.99	366177	11.4784	854.111	66.3	0.0228223	0.0208725	5.94882	1.06483	6.64643	1.10189
		34080	1583.87	364355	11.4133	836.82	65.5642	0.0228066	0.020903	7.24509	1.04849	6.76089	1.09806
		34200	1453.3	364561	10.2797	822.672	66.0377	0.0205296	0.0209519	6.64405	1.03018	6.89819	1.09415
		34320	1504.06	351527	9.3566	822.316	68.2848	0.0193789	0.0210191	7.13109	1.06791	7.05852	1.09016
		34440	1621.66	362616	8.66031	832.857	70.6134	0.0173883	0.0211044	7.45355	1.04853	7.24207	1.08613
		34560	1551.07	365023	9.82601	851.422	67.5407	0.0195988	0.0212078	7.08206	1.06483	7.449	1.08206
		34680	1619.3	356089	10.9429	870.733	63.2588	0.0223741	0.0213292	7.57909	1.11631	7.67948	1.07799
		34800	2014.69	363851	11.8492	884.128	58.8146	0.0237103	0.0214684	9.22857	1.1093	7.93366	1.07393
		34920	1756.21	357541	11.1304	903.909	58.5616	0.0226651	0.0216255	8.18651	1.15413	8.21168	1.0699
		35040	1491.43	358647	10.5091	897.686	59.2766	0.0213338	0.0218001	6.93081	1.14265	8.51367	1.06591
		35160	1660.93	359372	10.3087	877.528	57.5739	0.0208848	0.0219923	7.70291	1.11474	8.83973	1.06198
		35280	2508.81	375044	11.108	847.318	58.0483	0.0215637	0.0222018	11.1489	1.03138	9.18998	1.05813
		35400	2473.02	365589	11.146	819.111	56.0235	0.0221972	0.0224285	11.2741	1.02284	9.56458	1.05436
		35520	1949.24	337390	10.6012	817.176	57.4656	0.0228767	0.0226722	9.62899	1.10571	9.96362	1.05069

## Sheet: table S1-4 Rr
table S1. Compilation of stable isotope, trace elements and growth rate data from Rastellum (Arctostrea) rectangularis (Roemer, 1839) from the Early Cretaceous study interval.
Sample ID	Identification	Distance (trace elements), μm	Mg, ppm	Ca, ppm	Mn, ppm	Sr, ppm	Fe, ppm	Mn/Ca, ppm	Mn/Ca Smoothed	Mg/Ca	Mg/Casmooth Loess		Sr/Ca	Sr/Ca smooth Loess	Distance (stable isotopes), μm	δ18O	δ13C
20RrMB23	Rastellum (Arctostrea) rectangularis (Roemer, 1839)	0	673.536	362105	2.0466	1239.22	55.8523	0.00411501	0.00647	3.10009	2.67481		1.56233	1.59362	0	-0.54	0.83
		120	600.861	380595	3.6405	1249.91	57.7748	0.00696417	0.00653	2.63124	2.76445		1.49924	1.59829	500	-0.71	0.85
		240	695.553	393962	4.33708	1456.84	59.3748	0.0080152	0.00659	2.94256	2.85449		1.68816	1.60304	900	-0.75	0.52
		360	639.573	408589	0.448402	1463.14	64.6787	0.00079901	0.00666	2.60887	2.94496		1.63477	1.60789	1500	-0.92	0.64
		480	635.338	403017	5.6314	1472.29	63.461	0.0101734	0.00674	2.62742	3.03593		1.66774	1.61283	2100	-1.48	0.55
		600	618.995	377602	2.93847	1419.3	63.5315	0.00566577	0.00683	2.73214	3.12749		1.71593	1.61786	2500	-1.37	0.51
		720	553.437	343709	5.42958	1355.04	58.8518	0.0115013	0.00693	2.68365	3.21981		1.79977	1.62297	3000	-1.69	0.36
		840	734.503	395994	4.3316	1379.61	58.8417	0.007964	0.00704	3.09139	3.31308		1.59047	1.62814	3400	-1.75	0.28
		960	733.628	396771	4.62992	1248.7	56.9798	0.00849581	0.00716	3.08166	3.40755		1.43673	1.63335	4000	-1.73	0.22
		1080	699.768	343689	2.93411	1137.2	59.6262	0.00621558	0.00729	3.39341	3.5035		1.51053	1.63859	4500	-1.95	0.24
		1200	741.342	364854	2.73341	1201.95	57.845	0.00545453	0.00744	3.38648	3.60127		1.50392	1.64384	5000	-2.14	-0.21
		1320	852.472	349546	4.32721	1387.66	56.1452	0.00901312	0.0076	4.06467	3.70122		1.81232	1.64909	5500	-2.27	-0.18
		1440	1252.49	393698	3.82808	1350.4	54.0431	0.00707928	0.00777	5.30224	3.80377		1.56588	1.65435	6100	-2.19	-0.01
		1560	1217.13	382556	2.33192	1320.23	56.2879	0.00443803	0.00795	5.30264	3.90932		1.57548	1.6596	6500	-2.26	0.22
		1680	1147.47	371511	6.51758	1367.68	56.922	0.0127728	0.00814	5.14778	4.01821		1.68062	1.66487	7000	-1.99	0.19
		1800	1030.05	382695	6.71607	1429.86	54.4968	0.0127771	0.00835	4.48594	4.13066		1.70567	1.67017	7500	-2.04	0.35
		1920	921.256	370011	5.21893	1429.19	51.1058	0.0102692	0.00857	4.14968	4.24668		1.76333	1.67553	8000	-1.86	0.51
		2040	959.746	383906	5.31763	1441.74	52.3026	0.0100847	0.0088	4.16658	4.36603		1.71443	1.681	8500	-1.55	0.52
		2160	1145.42	394804	2.62489	1399.08	54.948	0.00484062	0.00904	4.83541	4.4881		1.61777	1.68664	9100	-1.29	0.37
		2280	1050.99	361661	3.12279	1459.8	58.1568	0.00628656	0.00929	4.84337	4.61165		1.84268	1.69255	9500	-1.37	0.31
		2400	1047.7	359529	6.7105	1440.85	58.549	0.0135891	0.00954	4.85682	4.73437		1.82954	1.69887	10100	-0.71	0.47
		2520	1096.95	392363	4.81519	1465.98	58.3786	0.00893506	0.0098	4.65958	4.85211		1.70568	1.70583	10500	-0.87	0.51
		2640	1234.68	405101	6.60847	1399.05	54.908	0.0118771	0.01007	5.07971	4.95893		1.57662	1.71368	11000	-0.62	-0.02
		2760	1158.53	417907	5.61037	1538.6	51.8397	0.00977424	0.01035	4.62036	5.05217		1.68074	1.72234	11500	-0.69	0.27
		2880	1090.75	388081	5.90865	1524.49	50.0587	0.0110851	0.01072	4.68436	5.1817		1.79333	1.73091	12000	-0.72	0.22
		3000	1153.37	385297	1.72006	1500.56	57.9182	0.00325027	0.01115	4.98908	5.3284		1.77793	1.73855	12500	-1.25	0.32
		3120	1114.02	391279	5.00926	1515.16	57.7478	0.0093209	0.01165	4.74521	5.49236		1.76778	1.74473	13000	-1.89	0.19
		3240	1272.67	394284	8.88002	1392.97	60.393	0.0163974	0.01221	5.37969	5.67114		1.61283	1.74919	13500	-1.59	0.21
		3360	1033.3	337459	7.99692	1265.77	61.1074	0.0172533	0.01284	5.10333	5.86286		1.71235	1.75181	14000	-1.71	0.17
		3480	1247.62	388896	7.49781	1347.01	64.6381	0.0140369	0.01351	5.34683	6.06682		1.58122	1.75309	14600	-0.92	0.11
		3600	1419.6	395414	6.00078	1484.78	63.9849	0.0110491	0.01423	5.9836	6.2839		1.71422	1.75398	15000	-1.24	-0.01
		3720	1615.68	385019	5.4019	1509.09	63.8145	0.0102149	0.01498	6.99393	6.51425		1.78933	1.75509	15500	-1.05	-0.15
		3840	1642.84	362858	8.59117	1535.66	61.7125	0.017238	0.01575	7.54583	6.75782		1.93203	1.75692	16000	-1.12	-0.21
		3960	1790.73	374254	9.17859	1435.23	62.5066	0.0178558	0.01652	7.97464	7.01423		1.75069	1.75982	16500	-0.91	-0.17
		4080	1641.41	377925	8.68771	1533.89	63.461	0.0167368	0.01727	7.23868	7.28171		1.85287	1.76434	17000	-0.77	-0.19
		4200	1786.25	393365	7.59086	1522.67	65.703	0.0140497	0.01799	7.56823	7.55823		1.76712	1.77115	17500	-0.94	0.04
		4320	1933.35	370922	8.48686	1592.1	68.0264	0.0166585	0.01864	8.68713	7.84149		1.9595	1.7804	18000	-1.28	0.15
		4440	2013.94	381155	9.19874	1546.12	70.9129	0.017571	0.01921	8.80629	8.12836		1.85182	1.79201	18500	-1.5	0.42
		4560	1658.91	383970	10.8993	1432.15	70.3396	0.0206667	0.01965	7.2007	8.41473		1.70274	1.80548	19000	-1.61	0.35
		4680	1990.32	384165	14.395	1519.98	67.2709	0.0272814	0.01997	8.63485	8.6952		1.80625	1.82007	19500	-1.79	0.54
		4800	2103.96	391225	9.89704	1511.97	61.4675	0.0184183	0.02014	8.96315	8.96334		1.7643	1.83493	20000	-1.98	0.55
		4920	2095.32	375375	14.4988	1493.64	60.2503	0.0281215	0.02017	9.30325	9.21236		1.81651	1.84903	20500	-1.83	0.71
		5040	2227.34	386845	8.89795	1426.68	62.8161	0.0167465	0.02006	9.59619	9.43695		1.68363	1.86157	21000	-2.21	0.84
		5160	2163.97	373536	11.5964	1368.33	68.197	0.0226028	0.0198	9.65532	9.63338		1.6723	1.87228	21500	-2.14	0.72
		5280	1837.4	374356	12.3791	1491.34	69.0724	0.0240755	0.0194	8.18026	9.79884		1.81865	1.88098	22000	-1.87	0.87
		5400	1841.68	363877	9.08587	1434.82	67.131	0.0181796	0.01887	8.43546	9.9319		1.80011	1.88741	22500	-1.7	0.54
		5520	2110.36	380710	9.68768	1601.71	61.328	0.0185267	0.01822	9.23871	10.0332		1.92064	1.8911	23000	-1.71	0.55
		5640	2441.25	389478	9.38722	1680.5	57.134	0.0175479	0.01745	10.4467	10.1043		1.96976	1.89188	23500	-1.55	0.27
		5760	2934.56	390411	7.27794	1625.95	52.7789	0.0135724	0.01659	12.5277	10.1471		1.90126	1.88997	24000	-1.62	0.34
		5880	2515.91	374415	9.78412	1805.7	53.9749	0.0190257	0.01565	11.1993	10.164		2.20166	1.88556	24500	-1.41	0.29
		6000	2767.96	394555	6.97525	1785.92	56.6195	0.0128713	0.01465	11.6923	10.1567		2.06639	1.87877	25000	-1.27	0.07
		6120	2116.72	364603	8.77982	1342.09	59.667	0.0175322	0.01361	9.67592	10.1264		1.68042	1.86963	25400	-1.05	-0.01
		6240	2143.37	308899	6.17574	1512.99	59.1751	0.014556	0.01258	11.5646	10.0731		2.23602	1.85814	26000	-0.85	0.09
		6360	1992.11	322912	2.18833	1267.51	60.131	0.00493401	0.01157	10.282	9.99668		1.79194	1.84411	26500	-0.67	0.12
		6480	1767.75	319437	6.57261	1474.34	64.8675	0.0149804	0.01062	9.22326	9.89848		2.10703	1.82736
		6600	2192.73	371661	2.18613	1412.84	69.6839	0.00428252	0.00974	9.83301	9.78062		1.73541	1.8079
		6720	2124.92	396119	0.88889	1401.48	70.8798	0.00163378	0.00896	8.94058	9.64561		1.61517	1.78592
		6840	1979.73	347762	3.18072	1368.17	64.5135	0.00665908	0.00828	9.48796	9.49561		1.79603	1.76177
		6960	2190.41	397652	3.07983	1239.17	61.1247	0.00563891	0.00772	9.1806	9.33066		1.42261	1.73595
		7080	1924.57	372659	7.36421	1424.14	58.6213	0.0143875	0.00728	8.60736	9.15137		1.74461	1.70925
		7200	1817.17	372936	6.06697	1343.47	60.7041	0.0118443	0.00697	8.12102	8.96038		1.64457	1.68278
		7320	1790.97	367424	0.983187	1280.79	60.0512	0.00194823	0.00676	8.12397	8.76136		1.59135	1.65761
		7440	1827.42	348502	0.0860852	1367.85	61.2486	0.000179844	0.00664	8.73939	8.55787		1.7918	1.63474
		7560	1837.77	374884	5.06683	1294.19	64.1344	0.00984034	0.0066	8.1704	8.35426		1.576	1.61505
		7680	1767.47	380931	1.07967	1183.13	66.2961	0.00206355	0.00662	7.73312	8.15608		1.41789	1.59906
		7800	1779.52	359770	4.86602	1225.95	65.963	0.00984738	0.00669	8.24379	7.96926		1.55562	1.58694
		7920	1881.32	387677	3.96793	1210.6	61.2865	0.00745188	0.0068	8.08801	7.79874		1.42557	1.57835
		8040	1623.91	357560	3.56773	1349.35	60.23	0.00726464	0.00694	7.56941	7.64653		1.72279	1.57263
		8160	1773.67	386161	6.55682	1369.96	61.7486	0.0123622	0.00711	7.65515	7.5097		1.61955	1.56911
		8280	1847.55	392840	1.43337	1201.2	66.404	0.00265652	0.00732	7.83845	7.3822		1.39591	1.56735
		8400	1649.12	363301	4.52059	1377.77	67.8414	0.0090594	0.00756	7.56545	7.25677		1.73128	1.56704
		8520	1639.56	379208	5.31647	1316.5	67.1064	0.0102075	0.00782	7.20607	7.12709		1.58489	1.56786
		8640	1706.5	386650	4.61807	1355.58	69.5093	0.0086959	0.00809	7.35594	6.98919		1.60053	1.56939
		8760	1628.26	388673	2.82343	1241.17	70.3046	0.00528888	0.00837	6.98215	6.84001		1.45782	1.57141
		8880	1483.34	357468	6.90707	1285.51	72.1463	0.0140679	0.00864	6.91597	6.67707		1.64171	1.57341
		9000	1237.7	371240	3.12043	1320.03	66.8281	0.00611971	0.00891	5.5566	6.498		1.62325	1.5748
		9120	1351.47	392627	4.91279	1421.91	66.2549	0.00911002	0.00917	5.73688	6.30197		1.65329	1.57558
		9240	1223.54	354129	4.4355	1297.22	65.118	0.00911912	0.00943	5.75846	6.08877		1.67227	1.57595
		9360	1179.46	395525	6.12828	1303.41	63.4182	0.0112807	0.00967	4.97001	5.86054		1.5044	1.57627
		9480	1459.12	353558	4.33349	1317.33	58.2599	0.00892377	0.00989	6.87825	5.62307		1.70094	1.57669
		9600	1382.67	372896	3.5353	1264.02	52.6997	0.00690256	0.01009	6.17987	5.38374		1.54747	1.57708
		9720	1290.1	367844	2.63736	1233.44	52.7701	0.00522008	0.01025	5.84532	5.15118		1.53077	1.57739
		9840	1314.14	396599	4.82889	1360.21	53.8055	0.00886476	0.0104	5.52252	4.93458		1.56571	1.57755
		9960	1198.72	408031	7.21892	1280.95	53.715	0.012881	0.01056	4.89636	4.74219		1.43316	1.57768
		10080	1319.89	378472	7.73387	1228.48	53.8653	0.0148777	0.01072	5.81235	4.58092		1.4818	1.5782
		10200	1105.24	387344	6.85401	1321.44	57.8763	0.0128831	0.0109	4.75562	4.45649		1.55742	1.57965
		10320	1020.27	391556	6.85288	1344.27	65.7484	0.0127424	0.01108	4.34282	4.37279		1.56729	1.58251
		10440	920.909	397975	8.64564	1458.03	69.1973	0.0158166	0.01125	3.85665	4.33247		1.67251	1.587
		10560	746.878	390600	8.14663	1468.24	67.9816	0.0151851	0.01141	3.18688	4.3371		1.71601	1.5929
		10680	761.745	367653	2.56433	1438.66	64.3522	0.00507817	0.01152	3.45319	4.38777		1.78639	1.59993
		10800	825.116	424362	5.75286	1405.66	64.181	0.00987005	0.01161	3.24062	4.4846		1.51217	1.60793
		10920	835.088	371978	5.5522	1186.28	65.1356	0.0108672	0.01167	3.74165	4.62557		1.45588	1.61688
		11040	1040.09	402964	8.3416	1404.67	64.6432	0.0150714	0.01174	4.30184	4.80752		1.59134	1.62662
		11160	970.146	383602	3.65634	1361	62.0593	0.00693964	0.01185	4.21507	5.02782		1.6197	1.63682
		11280	933.199	372072	6.04666	1253.88	58.7515	0.0118321	0.01203	4.18019	5.28453		1.53846	1.64757
		11400	1143.05	393313	8.53771	1532.71	59.2238	0.0158043	0.01232	4.84367	5.57522		1.77901	1.65919
		11520	1228.31	373354	5.43013	1434.03	62.9131	0.0105892	0.01273	5.48321	5.89637		1.75346	1.67197
		11640	1526.26	372389	5.9435	1417.09	65.5573	0.0116203	0.01323	6.83096	6.24246		1.73723	1.6861
		11760	1884.88	385446	8.53427	1351.06	67.0747	0.0161203	0.01384	8.15021	6.60518		1.60018	1.7018
		11880	1775.41	380969	9.13072	1464.34	64.5715	0.0174496	0.01454	7.76706	6.97473		1.75472	1.7189
		12000	1733.65	395923	4.52737	1404.56	62.7915	0.00832543	0.01531	7.29791	7.34157		1.61953	1.7371
		12120	1926.62	384620	9.11909	1619	57.152	0.017262	0.01611	8.34859	7.6973		1.92164	1.75602
		12240	2005.29	377782	9.71672	1459.05	54.2471	0.0187262	0.01692	8.84676	8.03444		1.76313	1.77513
		12360	1849.03	363774	4.32447	1351.24	55.7653	0.00865512	0.01771	8.47152	8.34603		1.69574	1.79391
		12480	1831.54	346200	4.32334	1483.04	64.3597	0.00909208	0.01842	8.81734	8.62449		1.95561	1.81151
		12600	1931.58	356920	11.2349	1269.65	73.4356	0.0229176	0.01903	9.01968	8.86299		1.62394	1.82753
		12720	2019.74	377023	8.82798	1411.49	81.5467	0.0170477	0.01951	8.92847	9.05486		1.7091	1.8415
		12840	2132.75	348090	7.53191	1412.35	92.875	0.0157538	0.01985	10.2117	9.1946		1.85229	1.85289
		12960	1919.22	345667	11.3177	1315.34	52.9536	0.0238382	0.02006	9.25369	9.28		1.73715	1.86125
		13080	1902.51	346261	13.0105	1484.69	51.9705	0.0273566	0.02014	9.15739	9.3106		1.95744	1.86611
		13200	1779.92	328987	14.6999	1412.04	48.6301	0.0325318	0.02009	9.01719	9.2873		1.95942	1.86715
		13320	1749.24	341461	13.0251	1391.08	44.6391	0.0277723	0.01994	8.53801	9.21221		1.8598	1.86429
		13440	1963.07	352617	14.1204	1468.05	43.9824	0.029155	0.01967	9.27856	9.08872		1.90061	1.85777
		13560	2139.13	367762	12.1217	1612.88	42.5939	0.0239976	0.0193	9.69436	8.92241		2.00213	1.84795
		13680	1962.61	367668	8.91404	1724.12	43.7253	0.0176518	0.01882	8.89666	8.71959		2.14077	1.83488
		13800	1807.58	386595	3.11593	1689.7	44.7752	0.00586816	0.01823	7.79271	8.4866		1.99531	1.81838
		13920	1805.13	384402	7.50573	1449.46	49.4019	0.014216	0.01753	7.82658	8.22931		1.72138	1.79833
		14040	1947.04	399199	10.9084	1575.8	53.2973	0.0198949	0.01676	8.12893	7.9526		1.80206	1.77488
		14160	1895.16	391993	8.39308	1412.81	55.404	0.0155889	0.01592	8.0578	7.65997		1.64537	1.74828
		14280	2215.48	395672	5.20308	1285.65	54.9093	0.00957406	0.01507	9.33215	7.35388		1.48335	1.71901
		14400	1789.01	372231	3.21004	1410.74	54.0076	0.00627868	0.01423	8.01028	7.03693		1.73018	1.68803
		14520	1641.22	381910	5.79926	1386.12	52.8616	0.0110556	0.01342	7.16233	6.7124		1.6569	1.65637
		14640	1250.56	358541	8.18897	1222.41	52.2041	0.0166289	0.01269	5.81318	6.38423		1.55645	1.62486
		14760	1038.92	380878	5.19852	1322.34	49.0277	0.00993723	0.01207	4.54617	6.05537		1.58495	1.5941
		14880	1231.15	395268	3.6035	1303.35	44.8768	0.00663749	0.01158	5.19119	5.72897		1.50531	1.56469
		15000	1084.02	331639	9.97886	1405.34	40.4003	0.0219072	0.01123	5.4478	5.40927		1.93451	1.53747
		15120	976.528	443065	4.39817	1185.88	39.2552	0.0072273	0.01102	3.67338	5.1008		1.22188	1.51297
		15240	1101.07	395909	6.78782	1265.11	42.4176	0.0124826	0.01096	4.63521	4.80759		1.45878	1.49164
		15360	1161.77	400983	4.59538	1266.95	48.912	0.00834386	0.01101	4.82883	4.53385		1.44241	1.47407
		15480	984.997	413364	4.39476	1138.8	56.2204	0.0077406	0.01114	3.97147	4.28359		1.25768	1.46048
		15600	908.776	384013	5.88772	1244.24	60.1967	0.0111628	0.01131	3.9442	4.06058		1.47915	1.4508
		15720	973.132	387495	6.38526	1211.93	59.5408	0.0119973	0.01146	4.18557	3.8684		1.4278	1.4447
		15840	997.655	417336	7.57898	1364.85	54.007	0.013222	0.01158	3.98422	3.70858		1.49298	1.44139
		15960	974.777	394277	5.78553	1188.69	49.0415	0.0106835	0.01166	4.12053	3.58155		1.37633	1.44007
		16080	739.721	416915	8.57304	1258.52	43.3435	0.0149713	0.01171	2.95712	3.48566		1.37807	1.43995
		16200	767.427	407588	5.48404	1270.88	41.2225	0.00979605	0.01176	3.13809	3.41695		1.42344	1.44016
		16320	727.159	370769	11.3613	1235.78	37.5573	0.0223098	0.01183	3.2687	3.37123		1.52157	1.44012
		16440	767.051	381252	7.97213	1346.64	38.2821	0.0152242	0.01195	3.35321	3.34452		1.61249	1.43956
		16560	699.011	397726	4.58399	1189.31	38.5193	0.00839134	0.01213	2.9292	3.33252		1.36511	1.43883
		16680	702.208	397176	6.87374	1304.68	43.3435	0.0126003	0.01238	2.94667	3.33022		1.49961	1.43834
		16800	732.143	355854	5.27885	1331.19	41.2225	0.0108004	0.01266	3.42905	3.33306		1.70776	1.43833
		16920	782.857	403188	5.17797	1123.27	37.5573	0.00935026	0.01298	3.23612	3.33839		1.27184	1.43896
		17040	836.217	382245	7.06975	1111.86	38.2821	0.0134658	0.01332	3.64608	3.3455		1.3279	1.44009
		17160	833.502	396310	4.87748	1181.57	38.5193	0.00896049	0.01364	3.50526	3.35625		1.36108	1.44123
		17280	981.303	378929	6.07112	1304.48	42.0085	0.0116649	0.01392	4.31612	3.37318		1.57158	1.44198
		17400	857.962	408654	9.85574	1331.49	44.8472	0.0175592	0.01414	3.49914	3.39917		1.48743	1.44186
		17520	920.749	408327	4.54163	1215.57	46.71	0.00809795	0.01429	3.75822	3.43691		1.35902	1.44056
		17640	870.016	379798	8.62375	1376.17	48.1656	0.0165316	0.01439	3.81789	3.48879		1.65416	1.43801
		17760	938.483	394429	5.23633	1258.46	46.6137	0.00966562	0.01443	3.96558	3.5575		1.45656	1.43459
		17880	874.955	417460	6.82858	1239.39	47.419	0.0119093	0.01444	3.49316	3.64531		1.35534	1.43128
		18000	904.325	400203	10.9116	1164.74	47.411	0.0198509	0.01445	3.76611	3.75156		1.32863	1.42863
		18120	833.589	389468	11.9065	1099.97	49.7603	0.0222579	0.01447	3.56721	3.87509		1.28934	1.42747
		18240	796.044	373926	9.614	1105.62	50.485	0.0187193	0.01452	3.54813	4.01554		1.34982	1.42868
		18360	996.874	378494	10.2111	1268.55	49.4222	0.0196419	0.0146	4.38965	4.17324		1.53004	1.4329
		18480	733.408	396872	8.40296	1265	47.8719	0.0154153	0.01471	3.07995	4.35023		1.45511	1.4407
		18600	906.932	388624	10.3979	1228.41	47.0516	0.0194799	0.01484	3.8895	4.54761		1.44301	1.45205
		18720	1113.67	371399	9.8087	1242.6	48.3443	0.0192283	0.01497	4.99763	4.76522		1.52738	1.46681
		18840	1145.84	369593	5.72447	1220.44	50.8554	0.0112767	0.01507	5.16714	5.00359		1.50748	1.48487
		18960	1263.17	383085	5.22478	1439.01	52.3922	0.00992988	0.01512	5.4956	5.26347		1.71485	1.50581
		19080	1161	387782	1.63817	1214.79	51.0845	0.00307569	0.01511	4.98991	5.54546		1.43011	1.52894
		19200	1210.85	380111	7.11489	1208.94	48.6398	0.0136279	0.01504	5.3092	5.84964		1.45195	1.55331
		19320	1407.56	391461	7.41284	1276.36	46.9259	0.0137869	0.01495	5.99278	6.17501		1.48847	1.5779
		19440	1338.41	372517	5.02075	1147.12	51.3884	0.00981283	0.01484	5.98816	6.51822		1.40579	1.6017
		19560	1690.78	391106	8.93813	1208.14	55.1192	0.0166389	0.01475	7.20512	6.87451		1.41019	1.62419
		19680	1742	378878	7.44315	1342.51	57.5504	0.014303	0.01472	7.66298	7.23906		1.61761	1.64512
		19800	1935.67	384199	9.12142	1364.32	55.1871	0.0172853	0.01478	8.39702	7.6055		1.62113	1.66419
		19920	1804.86	363658	9.13405	1496.69	53.3113	0.018287	0.01497	8.27178	7.96551		1.87887	1.68124
		20040	1931.57	397686	10.6214	1491.75	52.0849	0.0194453	0.01532	8.09503	8.30891		1.71243	1.6963
		20160	1770.1	371091	10.2252	1571.26	49.8016	0.0200615	0.01583	7.94999	8.62451		1.93297	1.7095
		20280	1927.1	372939	8.03464	1612.4	47.7623	0.0156856	0.01649	8.61222	8.90082		1.97375	1.72093
		20400	1729.57	363528	11.1217	1309.81	45.0737	0.0222743	0.01726	7.92955	9.12725		1.64485	1.73066
		20520	2149	370394	9.82521	1687.37	44.9045	0.019313	0.01812	9.6699	9.29469		2.07971	1.73899
		20640	2293.26	370803	7.732	1349.24	42.0541	0.0151817	0.01901	10.3076	9.39616		1.66112	1.74599
		20760	2168.2	369771	5.93795	1369.98	40.4219	0.0116916	0.01988	9.7727	9.4275		1.69136	1.75122
		20880	2293.42	385466	7.53024	1475.56	36.9212	0.0142231	0.02071	9.91623	9.38741		1.74754	1.75392
		21000	1898.39	390536	10.7511	1264.01	37.889	0.0200431	0.02145	8.10165	9.27764		1.47756	1.75314
		21120	2149.67	355062	5.96794	1615.27	39.8323	0.0122375	0.02208	10.0906	9.10347		2.07682	1.74825
		21240	2390.78	352637	11.1477	1293.96	44.3748	0.023016	0.02258	11.2995	8.87272		1.67513	1.73918
		21360	2175.35	363901	12.0431	1112.52	46.48	0.0240949	0.02295	9.96309	8.59358		1.39567	1.72618
		21480	2079.37	389879	16.1267	1297.32	47.6909	0.0301154	0.02321	8.88893	8.2747		1.51906	1.70974
		21600	2069.84	396229	11.1442	1398.11	50.6089	0.0204773	0.02339	8.70639	7.92582		1.61084	1.69081
		21720	1700.55	344132	14.6294	1298.3	54.8263	0.0309509	0.02352	8.23592	7.55621		1.72229	1.6705
		21840	1613.85	376943	17.2191	1523.83	58.8818	0.0332588	0.02359	7.13568	7.17362		1.84551	1.65004
		21960	1568.67	362394	15.0259	1433.14	57.3301	0.0301878	0.0236	7.21439	6.78367		1.80536	1.63037
		22080	1434.24	372048	14.1282	1336.88	55.7792	0.0276477	0.02355	6.42496	6.39043		1.6404	1.61209
		22200	1004.57	393606	10.3415	1529.55	53.09	0.019129	0.02343	4.25369	5.99739		1.77402	1.5956
		22320	814.774	348184	13.8266	1221.42	55.6831	0.0289121	0.02323	3.90012	5.60867		1.60145	1.5812
		22440	840.391	381804	13.5263	1276.35	58.438	0.0257934	0.02293	3.66851	5.23011		1.52611	1.56883
		22560	888.135	426360	5.8544	1406.44	61.5998	0.00999718	0.02253	3.47177	4.86888		1.50592	1.55831
		22680	794.547	350475	8.04514	1206.43	60.861	0.0167128	0.02202	3.77843	4.53217		1.57146	1.54928
		22800	717.551	367891	12.4267	1221.13	59.2287	0.0245929	0.0214	3.25074	4.2256		1.5153	1.54119
		22920	834.471	393061	15.9128	1296.17	60.2773	0.0294753	0.0207	3.53835	3.95305		1.50542	1.53358
		23040	915.07	398854	5.1193	1182.33	60.6759	0.00934475	0.01993	3.82375	3.71729		1.35326	1.52649
		23160	1059.51	385062	5.91478	1081.17	59.7744	0.0111835	0.01915	4.58586	3.52023		1.2818	1.52006
		23280	935.567	397613	10.3953	1321.52	53.9172	0.0190348	0.01839	3.9216	3.36255		1.5173	1.51442
		23400	1042.18	388240	7.00819	1208.37	50.2544	0.0131425	0.01771	4.47395	3.24496		1.42088	1.5099
		23520	883.199	336229	9.19847	1253.91	47.5671	0.0199183	0.01713	4.37796	3.16803		1.7025	1.50659
		23640	795.82	396050	10.1933	1335.81	49.7539	0.0187386	0.01667	3.34899	3.12945		1.53976	1.50452
		23760	749.682	369733	11.7854	1237.66	52.1026	0.0232074	0.01633	3.37938	3.124		1.52816	1.50369
		23880	678.37	395404	8.99553	1221.04	52.4199	0.0165637	0.01611	2.8594	3.14405		1.40976	1.50399
		24000	681.701	343006	9.39216	1178.28	48.5132	0.0199359	0.01597	3.31239	3.18293		1.5682	1.50558
		24120	592.913	381089	6.30428	1166.21	44.5252	0.0120443	0.01589	2.59306	3.23525		1.39703	1.508
		24240	669.227	402347	7.3988	1407.36	47.7669	0.0133885	0.01582	2.77218	3.29566		1.59683	1.51024
		24360	660.428	381095	7.49634	1313.31	53.852	0.0143215	0.01574	2.88829	3.35947		1.57323	1.51147
		24480	646.253	378237	6.89797	1303.35	58.5565	0.0132779	0.01556	2.84765	3.43869		1.57309	1.50512
		24600	647.824	330460	8.98845	1223.77	55.2186	0.0198033	0.01534	3.26728	3.51238		1.69059	1.4976
		24720	783.532	360271	6.69624	1282.9	54.6866	0.0135323	0.0151	3.62473	3.57572		1.62562	1.49085
		24840	736.594	391374	5.7001	1126.21	59.7134	0.0106038	0.01487	3.13678	3.63137		1.31366	1.48538
		24960	773.043	395881	6.99299	1287.34	58.4876	0.0128609	0.01464	3.25453	3.68262		1.48452	1.48118
		25080	775.416	392260	9.97968	1206.11	57.7489	0.0185231	0.01443	3.29465	3.73189		1.40369	1.4781
		25200	836.968	371411	7.9866	1138.34	53.7624	0.0156559	0.01424	3.7558	3.78082		1.39918	1.47601
		25320	1087.41	382636	9.87762	1429.29	52.3741	0.0187948	0.01405	4.73648	3.83043		1.70526	1.47481
		25440	1164.27	390963	7.98425	1330.41	49.118	0.0148686	0.01389	4.96324	3.88136		1.55349	1.47441
		25560	1184.21	404694	9.37678	1113.8	49.76	0.0168693	0.01373	4.87699	3.9339		1.25642	1.47475
		25680	1135.62	384823	7.48344	1265.3	49.4279	0.0141583	0.01359	4.91835	3.9881		1.50103	1.47577
		25800	1155.69	393194	5.5911	1160.44	48.691	0.0103529	0.01346	4.89872	4.04383		1.34733	1.47746
		25920	1223.01	388047	7.28269	1214	47.1408	0.013664	0.01334	5.25282	4.10086		1.4282	1.47979
		26040	911.46	399784	8.57551	1239.65	47.621	0.0156173	0.01322	3.7998	4.15888		1.41557	1.48279
		26160	1014.34	376641	3.5958	1166.51	49.0745	0.00695087	0.01312	4.48855	4.21752		1.4139	1.48646
		26280	898.989	370958	3.29558	1083.4	48.9051	0.00646812	0.01302	4.03904	4.27644		1.33328	1.49083
		26400	918.464	383856	7.278	1258.48	49.1405	0.0138043	0.01293	3.98788	4.33528		1.49669	1.49594
		26520	1051.11	414036	6.57901	1216.46	51.4866	0.0115689	0.01286	4.23114	4.39369		1.34127	1.50183
		26640	960.872	354137	8.96835	1196.14	54.3197	0.0184379	0.01279	4.52212	4.45137		1.54194	1.50855
		26760	980.205	375807	6.2786	1352.77	55.6113	0.0121638	0.01273	4.34711	4.50801		1.6433	1.51615
		26880	1025.11	382644	4.38537	1169.55	53.9807	0.00834417	0.01268	4.46502	4.56331		1.39535	1.52469
		27000	964.062	394373	7.00819	1450.38	53.0571	0.0129381	0.01264	4.07424	4.61702		1.67892	1.53422
		27120	1052.08	396427	9.19847	1482.62	54.1201	0.0168937	0.01261	4.42318	4.66889		1.70735	1.54481
