# Supplementary material for: Back to an ice-free future: Early Cretaceous seasonal cycles of sea surface temperature and glacier ice
Source: Sci Adv. 2025 May 2;11(18):eadr9417. doi: 10.1126/sciadv.adr9417 (PMC12047435; doi:10.1126/sciadv.adr9417)
Supplement: Supplementary file 2 — Tables S1 to S5 [file sciadv.adr9417_tables_s1_to_s5.zip › adr9417_table_s2.xlsx]

## Sheet: Table S2-1 gas and standard
table S2-1. Clumped isotope data of heated gases (1000℃), equilibrated gases (25℃)and carbonate standards
Interval 2022-7 and 2024-2
Date	Sample ID	δ13Cvpdb	1SE	δ18Ovpdb	1SE	δ47 vs WG(PBL)	1SE	Δ47 vs WG(PBL)	1SE	δ48 vsWG(PBL)	Δ48 vsWG(PBL)	1SE	δ49 vsWG	Δ49 vsWG	1SE		SlopeEGL	Δ47 linearity corrected	SlopeETF	InterceptETF	Δ47-ARF	Δ47, ARF-AC	STF-Δ47, ARF-AC	Δ48 offset
2022-07-07	Heated CO2 at 1000 oC	-5.9	0	-16.65	0	18.281	0.01	-0.761	0.009	6.999	-0.153	0.036	-1.587	-24.175	0.467
2022-07-08	Heated CO2 at 1000 oC	2.55	0	-13.39	0	30.134	0.009	-0.734	0.007	13.564	-0.302	0.031	-3.945	-41.051	0.635
2022-07-08	Heated CO2 at 1000 oC	2.59	0	1.76	0	46.26	0.005	-0.749	0.003	45.06	-0.152	0.042	-7.102	-72.824	0.461
2022-07-08	Heated CO2 at 1000 oC	2.66	0	2.61	0	47.23	0.009	-0.754	0.006	46.822	-0.161	0.024	-7.187	-74.54	0.619
2022-07-09	Heated CO2 at 1000 oC	2.58	0	-13.35	0	30.206	0.013	-0.731	0.011	13.766	-0.172	0.054	-3.826	-41.034	0.452
2022-07-09	Heated CO2 at 1000 oC	-41.82	0	-9.45	0	-9.939	0.014	-0.749	0.012	21.582	-0.195	0.027	0.316	-0.348	0.297
2022-07-09	Heated CO2 at 1000 oC	-41.82	0	-9.48	0	-9.988	0.011	-0.761	0.01	21.511	-0.196	0.021	0.453	-0.14	0.624
2022-07-10	Heated CO2 at 1000 oC	-5.88	0	-16.62	0	18.359	0.012	-0.729	0.009	7.021	-0.187	0.03	-1.069	-23.741	0.444
2022-07-10	Heated CO2 at 1000 oC	2.67	0	2.67	0	47.311	0.014	-0.737	0.012	46.883	-0.211	0.025	-8.535	-75.902	0.409
2022-07-16	Heated CO2 at 1000 oC	2.71	0	1.54	0	46.157	0.015	-0.736	0.013	44.482	-0.265	0.03	-6.027	-71.519	0.777
2022-07-16	Heated CO2 at 1000 oC	2.69	0	1.28	0	45.85	0.009	-0.741	0.006	44.022	-0.176	0.035	-7.019	-71.936	0.77
2022-07-16	Heated CO2 at 1000 oC	2.58	0	-13.53	0	30.02	0.011	-0.724	0.009	13.348	-0.225	0.042	-3.808	-40.667	0.582
2022-07-17	Heated CO2 at 1000 oC	-5.88	0	-16.74	0	18.234	0.009	-0.732	0.007	6.822	-0.148	0.024	-1.343	-23.777	0.546
2022-07-17	Heated CO2 at 1000 oC	-41.84	0	-9.68	0	-10.19	0.017	-0.744	0.013	21.048	-0.249	0.02	0.845	0.672	0.508
2022-07-11	Equilibrated CO2 at 25 oC	0.7	0	9.67	0.01	53.544	0.007	0.003	0.008	61.799	0.03	0.045	-8.44	-86.807	0.365
2022-07-11	Equilibrated CO2 at 25 oC	-41.91	0	-43.12	0.01	-43.562	0.018	0.001	0.013	-46.371	0.062	0.03	7.378	78.892	0.471
2022-07-11	Equilibrated CO2 at 25 oC	-41.91	0	-43.11	0	-43.524	0.005	0.031	0.007	-46.394	0.019	0.078	6.914	78.373	0.48
2022-07-12	Equilibrated CO2 at 25 oC	-5.94	0	-42.9	0	-8.638	0.015	0.024	0.017	-45.801	0.051	0.053	3.276	35.147	0.435
2022-07-12	Equilibrated CO2 at 25 oC	-39.14	0	9.74	0.01	13.097	0.015	0.011	0.007	61.774	0.048	0.037	-4.249	-45.044	0.415
2022-07-15	BZ	2.47	0	-20.25	0	31.594	0.006	-0.392	0.007	16.069	-0.103	0.026	-4.601	-43.777	0.489		5.50518e-06	-0.392	1.1831	0.904117	0.441	0.529	0.504825	0.097
2022-07-15	BZ	2.45	0	-20.29	0	31.519	0.005	-0.403	0.004	15.995	-0.095	0.035	-3.91	-43.016	0.505		5.50518e-06	-0.403	1.1831	0.904117	0.427	0.515	0.490475	0.105
2022-07-15	BZ	2.47	0	-20.25	0	31.576	0.01	-0.405	0.01	16.079	-0.089	0.035	-3.61	-42.819	0.402		5.50518e-06	-0.405	1.1831	0.904117	0.424	0.512	0.4874	0.111
2022-07-15	BZ	2.46	0	-20.26	0	31.546	0.008	-0.417	0.006	16.088	-0.051	0.022	-2.51	-41.732	0.387		5.50518e-06	-0.418	1.1831	0.904117	0.41	0.498	0.47305	0.149
2022-07-23	BZ	2.48	0	-20.25	0	31.608	0.012	-0.383	0.009	16.139	-0.029	0.032	-4.761	-43.933	0.534		5.50518e-06	-0.384	1.1831	0.904117	0.45	0.538	0.51405	0.17
2022-07-23	BZ	2.49	0	-20.24	0	31.64	0.015	-0.377	0.013	16.16	-0.029	0.038	-4.566	-43.78	0.627		5.50518e-06	-0.378	1.1831	0.904117	0.457	0.545	0.521225	0.17
2022-07-23	BZ	2.48	0	-20.24	0	31.608	0.019	-0.403	0.017	16.207	0.014	0.013	-4.366	-43.583	0.892		5.50518e-06	-0.403	1.1831	0.904117	0.428	0.516	0.4915	0.214
2022-07-23	BZ	2.46	0	-20.28	0	31.545	0.012	-0.398	0.009	16.063	-0.043	0.022	-2.932	-42.103	0.596		5.50518e-06	-0.398	1.1831	0.904117	0.433	0.521	0.496625	0.156
2022-07-25	BZ	2.45	0	-20.28	0	31.542	0.015	-0.39	0.014	16.004	-0.092	0.039	-4.734	-43.819	0.369		5.50518e-06	-0.391	1.1831	0.904117	0.442	0.53	0.50585	0.108
2022-07-25	BZ	2.49	0	-20.33	0	31.521	0.014	-0.397	0.012	15.863	-0.137	0.052	-3.832	-42.895	0.696		5.50518e-06	-0.397	1.1831	0.904117	0.434	0.522	0.49765	0.063
2022-07-26	BZ	2.46	0	-20.31	0	31.532	0.009	-0.38	0.006	16.036	-0.003	0.026	-3.543	-42.628	0.557		5.50518e-06	-0.38	1.1831	0.904117	0.454	0.542	0.51815	0.197
2022-07-26	BZ	2.46	0	-20.29	0	31.529	0.009	-0.405	0.008	16.083	-0.001	0.041	-3.97	-43.081	0.886		5.50518e-06	-0.405	1.1831	0.904117	0.425	0.513	0.488425	0.198
2022-07-26	BZ	2.45	0	-20.3	0	31.515	0.009	-0.391	0.01	16.049	-0.01	0.034	-3.284	-42.383	0.396		5.50518e-06	-0.391	1.1831	0.904117	0.441	0.529	0.504825	0.19
2022-07-29	BZ	2.47	0	-20.25	0	31.61	0.011	-0.37	0.011	16.454	0.289	0.035	-3.661	-42.861	0.365		5.50518e-06	-0.37	1.1831	0.904117	0.466	0.554	0.53045	0.489
2022-08-01	BZ	2.47	0	-20.27	0	31.584	0.006	-0.38	0.008	16.215	0.083	0.027	-4.153	-43.306	0.381		5.50518e-06	-0.38	1.1831	0.904117	0.454	0.542	0.51815	0.283
2022-08-01	BZ	2.48	0	-20.26	0	31.613	0.015	-0.371	0.012	16.175	0.035	0.021	-5.046	-44.186	0.609		5.50518e-06	-0.371	1.1831	0.904117	0.465	0.553	0.529425	0.235
2022-08-01	BZ	2.46	0	-20.28	0	31.55	0.015	-0.388	0.011	16.158	0.056	0.038	-4.361	-43.468	0.698		5.50518e-06	-0.388	1.1831	0.904117	0.445	0.533	0.508925	0.256
2022-08-01	BZ	2.47	0	-20.26	0	31.586	0.012	-0.395	0.01	16.175	0.023	0.022	-3.889	-43.077	0.673		5.50518e-06	-0.395	1.1831	0.904117	0.437	0.525	0.500725	0.222
2022-08-02	BZ	2.49	0	-20.26	0.01	31.608	0.015	-0.389	0.01	16.08	-0.076	0.036	-3.991	-43.194	0.645		5.50518e-06	-0.389	1.1831	0.904117	0.443	0.531	0.506875	0.124
2022-08-02	BZ	2.49	0	-20.22	0	31.622	0.01	-0.409	0.009	16.611	0.378	0.069	-3.966	-43.234	0.613		5.50518e-06	-0.409	1.1831	0.904117	0.42	0.508	0.4833	0.578
2022-08-05	BZ	2.48	0	-20.24	0	31.624	0.005	-0.39	0.007	16.437	0.234	0.043	-3.913	-43.154	0.482		5.50518e-06	-0.39	1.1831	0.904117	0.443	0.531	0.506875	0.434
2022-08-08	BZ	2.47	0	-20.24	0.01	31.595	0.024	-0.398	0.018	16.151	-0.029	0.059	-3.956	-43.167	1.044		5.50518e-06	-0.398	1.1831	0.904117	0.433	0.521	0.496625	0.17
2022-08-11	BZ	2.48	0	-20.25	0	31.616	0.013	-0.374	0.01	16.089	-0.07	0.034	-3.925	-43.124	0.774		5.50518e-06	-0.374	1.1831	0.904117	0.462	0.55	0.52635	0.13
2022-08-11	BZ	2.46	0	-20.27	0.01	31.561	0.021	-0.391	0.013	16.053	-0.067	0.039	-2.354	-41.562	1.102		5.50518e-06	-0.391	1.1831	0.904117	0.442	0.53	0.50585	0.132
2022-08-16	BZ	2.48	0	-20.28	0	31.59	0.01	-0.38	0.005	16.083	-0.03	0.031	-2.742	-41.947	0.793		5.50518e-06	-0.38	1.1831	0.904117	0.455	0.543	0.519175	0.17
2022-08-16	BZ	2.48	0	-20.26	0.01	31.604	0.011	-0.384	0.009	16.072	-0.084	0.049	-2.57	-41.82	0.781		5.50518e-06	-0.384	1.1831	0.904117	0.449	0.537	0.513025	0.115
2022-08-25	BZ	2.47	0	-20.23	0	31.631	0.013	-0.382	0.01	16.483	0.265	0.015	-2.997	-42.28	0.535		5.50518e-06	-0.382	1.1831	0.904117	0.452	0.54	0.5161	0.465
2022-08-25	BZ	2.47	0	-20.22	0.01	31.636	0.013	-0.386	0.008	16.942	0.697	0.069	-2.206	-41.538	0.631		5.50518e-06	-0.386	1.1831	0.904117	0.447	0.535	0.510975	0.896
2022-08-28	BZ	2.5	0	-20.22	0	31.666	0.018	-0.377	0.011	16.352	0.124	0.031	-3.567	-42.861	0.857		5.50518e-06	-0.377	1.1831	0.904117	0.458	0.546	0.52225	0.323
2022-08-28	BZ	2.48	0	-20.2	0	31.679	0.014	-0.378	0.013	16.531	0.248	0.024	-3.447	-42.783	0.731		5.50518e-06	-0.378	1.1831	0.904117	0.457	0.545	0.521225	0.448
2022-07-18	IAEA-C1	2.5	0	-2.26	0.01	50.782	0.01	-0.506	0.008	53.729	-0.057	0.047	-8.022	-81.139	0.688		5.50518e-06	-0.506	1.1831	0.904117	0.305	0.393	0.365425	0.142
2022-07-18	IAEA-C1	2.49	0	-2.29	0	50.731	0.008	-0.519	0.006	53.567	-0.152	0.018	-7.645	-80.73	0.601		5.50518e-06	-0.519	1.1831	0.904117	0.29	0.378	0.35005	0.047
2022-07-18	IAEA-C1	2.5	0	-2.26	0	50.771	0.013	-0.522	0.011	53.721	-0.075	0.032	-7.638	-80.793	0.44		5.50518e-06	-0.522	1.1831	0.904117	0.286	0.374	0.34595	0.124
2022-07-20	IAEA-C1	2.5	0	-2.27	0.01	50.79	0.024	-0.491	0.022	53.633	-0.135	0.042	-9.846	-82.815	1.609		5.50518e-06	-0.491	1.1831	0.904117	0.323	0.411	0.383875	0.064
2022-07-20	IAEA-C1	2.49	0	-2.25	0	50.788	0.013	-0.508	0.012	53.634	-0.168	0.042	-7.185	-80.379	0.443		5.50518e-06	-0.509	1.1831	0.904117	0.302	0.39	0.36235	0.031
2022-07-24	IAEA-C1	2.5	0	-2.25	0.01	50.834	0.02	-0.471	0.013	53.68	-0.126	0.039	-8.346	-81.463	0.435		5.50518e-06	-0.472	1.1831	0.904117	0.346	0.434	0.40745	0.073
2022-07-28	IAEA-C1	2.5	0	-2.26	0.01	50.83	0.011	-0.462	0.008	53.852	0.058	0.041	-7.794	-80.929	0.428		5.50518e-06	-0.462	1.1831	0.904117	0.358	0.446	0.41975	0.257
2022-07-28	IAEA-C1	2.5	0	-2.25	0	50.839	0.012	-0.465	0.009	53.95	0.135	0.033	-7.723	-80.882	0.579		5.50518e-06	-0.465	1.1831	0.904117	0.354	0.442	0.41565	0.334
2022-07-31	IAEA-C1	2.5	0	-2.27	0	50.776	0.022	-0.504	0.017	54.913	1.081	0.184	-7.247	-80.406	0.537		5.50518e-06	-0.504	1.1831	0.904117	0.308	0.396	0.3685	1.28
2022-08-04	IAEA-C1	2.49	0	-2.27	0.01	50.811	0.01	-0.466	0.01	53.707	-0.06	0.036	-7.285	-80.437	0.703		5.50518e-06	-0.467	1.1831	0.904117	0.352	0.44	0.4136	0.139
2022-08-04	IAEA-C1	2.5	0	-2.24	0	50.829	0.014	-0.49	0.011	54.186	0.327	0.046	-8.916	-82.017	0.423		5.50518e-06	-0.491	1.1831	0.904117	0.324	0.412	0.3849	0.525
2022-08-07	IAEA-C1	2.49	0	-2.24	0	50.842	0.012	-0.462	0.008	53.892	0.065	0.025	-6.574	-79.824	0.751		5.50518e-06	-0.462	1.1831	0.904117	0.357	0.445	0.418725	0.264
2022-08-10	IAEA-C1	2.51	0	-2.22	0	50.872	0.007	-0.466	0.005	53.74	-0.12	0.021	-8.787	-81.924	0.505		5.50518e-06	-0.467	1.1831	0.904117	0.352	0.44	0.4136	0.079
2022-08-15	IAEA-C1	2.5	0	-2.24	0.01	50.855	0.017	-0.462	0.011	53.652	-0.171	0.027	-7.733	-80.913	0.62		5.50518e-06	-0.462	1.1831	0.904117	0.358	0.446	0.41975	0.028
2022-08-17	IAEA-C1	2.5	0	-2.24	0.01	50.852	0.013	-0.464	0.007	53.701	-0.129	0.033	-7.632	-80.821	0.949		5.50518e-06	-0.465	1.1831	0.904117	0.354	0.442	0.41565	0.07
2022-08-23	IAEA-C1	2.5	0	-2.23	0.01	50.863	0.014	-0.462	0.01	53.695	-0.146	0.046	-8.269	-81.424	0.63		5.50518e-06	-0.462	1.1831	0.904117	0.358	0.446	0.41975	0.053
2022-08-23	IAEA-C1	2.5	0	-2.24	0	50.845	0.013	-0.472	0.008	53.506	-0.308	0.024	-8.301	-81.44	0.592		5.50518e-06	-0.472	1.1831	0.904117	0.345	0.433	0.406425	-0.109
2022-08-23	IAEA-C1	2.5	0	-2.21	0.01	50.899	0.015	-0.458	0.011	53.554	-0.333	0.028	-9.215	-82.352	0.735		5.50518e-06	-0.459	1.1831	0.904117	0.362	0.45	0.42385	-0.134
2022-08-23	IAEA-C1	2.5	0	-2.21	0.01	50.862	0.027	-0.484	0.015	53.581	-0.297	0.033	-7.374	-80.634	1.107		5.50518e-06	-0.484	1.1831	0.904117	0.331	0.419	0.392075	-0.098
2022-08-26	IAEA-C1	2.49	0	-2.22	0	50.871	0.01	-0.458	0.006	53.722	-0.14	0.039	-7.053	-80.308	0.569		5.50518e-06	-0.458	1.1831	0.904117	0.362	0.45	0.42385	0.059
2022-08-26	IAEA-C1	2.5	0	-2.2	0	50.889	0.011	-0.475	0.009	53.873	-0.048	0.047	-8.091	-81.325	0.717		5.50518e-06	-0.475	1.1831	0.904117	0.342	0.43	0.40335	0.151
2022-07-19	IAEA-C2	-8.2	0	-8.96	0	33.139	0.013	-0.217	0.01	39.694	0.038	0.036	-5.511	-56.247	0.438		5.50518e-06	-0.217	1.1831	0.904117	0.647	0.735	0.715975	0.237
2022-07-19	IAEA-C2	-8.2	0	-8.92	0	33.177	0.021	-0.222	0.015	39.724	-0.013	0.029	-5.783	-56.581	0.805		5.50518e-06	-0.222	1.1831	0.904117	0.642	0.73	0.71085	0.186
2022-07-19	IAEA-C2	-8.2	0	-8.93	0	33.148	0.011	-0.237	0.008	39.74	0.028	0.037	-5.786	-56.56	0.456		5.50518e-06	-0.238	1.1831	0.904117	0.623	0.711	0.691375	0.228
2022-07-20	IAEA-C2	-8.2	0	-8.91	0	33.192	0.016	-0.219	0.013	39.775	0.01	0.036	-4.866	-55.735	0.742		5.50518e-06	-0.219	1.1831	0.904117	0.645	0.733	0.713925	0.209
2022-07-24	IAEA-C2	-8.19	0	-8.94	0	33.159	0.008	-0.228	0.006	39.689	-0.004	0.018	-5.336	-56.127	0.494		5.50518e-06	-0.228	1.1831	0.904117	0.634	0.722	0.70265	0.195
2022-07-24	IAEA-C2	-8.19	0	-8.92	0	33.214	0.015	-0.198	0.01	39.779	0.036	0.023	-5.326	-56.161	0.735		5.50518e-06	-0.198	1.1831	0.904117	0.67	0.758	0.73955	0.235
2022-07-27	IAEA-C2	-8.2	0	-8.94	0.01	33.19	0.008	-0.183	0.009	39.744	0.056	0.033	-5.441	-56.209	0.322		5.50518e-06	-0.184	1.1831	0.904117	0.687	0.775	0.756975	0.256
2022-07-30	IAEA-C2	-8.2	0	-8.95	0	33.181	0.008	-0.191	0.007	41.094	1.359	0.21	-5.119	-55.9	0.263		5.50518e-06	-0.191	1.1831	0.904117	0.678	0.766	0.74775	1.559
2022-08-03	IAEA-C2	-8.19	0	-8.97	0.01	33.17	0.012	-0.187	0.011	39.732	0.092	0.038	-5.306	-56.044	0.759		5.50518e-06	-0.187	1.1831	0.904117	0.682	0.77	0.75185	0.292
2022-08-03	IAEA-C2	-8.2	0	-8.91	0	33.194	0.013	-0.221	0.008	40.264	0.484	0.05	-6.833	-57.602	0.649		5.50518e-06	-0.221	1.1831	0.904117	0.642	0.73	0.71085	0.683
2022-08-06	IAEA-C2	-8.2	0	-8.9	0.01	33.239	0.017	-0.185	0.011	39.773	-0.004	0.03	-6.082	-56.905	0.827		5.50518e-06	-0.186	1.1831	0.904117	0.685	0.773	0.754925	0.195
2022-08-06	IAEA-C2	-8.2	0	-8.92	0	33.173	0.012	-0.218	0.008	40.062	0.321	0.044	-5.319	-56.129	0.798		5.50518e-06	-0.218	1.1831	0.904117	0.646	0.734	0.71495	0.521
2022-08-09	IAEA-C2	-8.2	0	-8.97	0.01	33.159	0.022	-0.187	0.014	39.74	0.112	0.031	-4.995	-55.733	0.822		5.50518e-06	-0.187	1.1831	0.904117	0.683	0.771	0.752875	0.311
2022-08-09	IAEA-C2	-8.2	0	-8.96	0.01	33.154	0.012	-0.206	0.01	39.673	0.018	0.029	-4.967	-55.734	0.603		5.50518e-06	-0.206	1.1831	0.904117	0.66	0.748	0.7293	0.217
2022-08-12	IAEA-C2	-8.2	0	-8.94	0.01	33.172	0.017	-0.202	0.01	39.76	0.069	0.022	-4.958	-55.753	0.758		5.50518e-06	-0.202	1.1831	0.904117	0.665	0.753	0.734425	0.269
2022-08-18	IAEA-C2	-8.2	0	-8.93	0	33.198	0.008	-0.198	0.009	39.751	0.024	0.059	-5.937	-56.718	0.387		5.50518e-06	-0.198	1.1831	0.904117	0.67	0.758	0.73955	0.224
2022-08-24	IAEA-C2	-8.19	0	-8.96	0.01	33.199	0.02	-0.175	0.011	39.894	0.223	0.03	-6.247	-56.964	0.968		5.50518e-06	-0.175	1.1831	0.904117	0.697	0.785	0.767225	0.422
2022-08-24	IAEA-C2	-8.19	0	-8.88	0	33.24	0.015	-0.207	0.008	40.708	0.862	0.125	-5.432	-56.325	0.67		5.50518e-06	-0.207	1.1831	0.904117	0.659	0.747	0.728275	1.061
2022-08-27	IAEA-C2	-8.2	0	-8.94	0.01	33.182	0.015	-0.198	0.01	39.818	0.122	0.043	-4.804	-55.613	0.395		5.50518e-06	-0.198	1.1831	0.904117	0.669	0.757	0.738525	0.321
2022-08-27	IAEA-C2	-8.19	0	-8.9	0.01	33.242	0.012	-0.186	0.009	39.943	0.159	0.034	-4.988	-55.87	0.915		5.50518e-06	-0.186	1.1831	0.904117	0.684	0.772	0.7539	0.359
2022-07-21	ETH-3	1.76	0	-1.75	0.01	50.866	0.015	-0.24	0.009	54.767	-0.101	0.049	-7.721	-81.132	0.813		5.50518e-06	-0.241	1.1831	0.904117	0.619	0.707	0.687275	0.098
2022-07-21	ETH-3	1.74	0	-1.72	0	50.88	0.009	-0.238	0.008	54.868	-0.055	0.035	-7.156	-80.641	0.338		5.50518e-06	-0.239	1.1831	0.904117	0.622	0.71	0.69035	0.144
2022-07-22	ETH-3	1.74	0	-1.75	0.01	50.843	0.012	-0.246	0.008	54.802	-0.066	0.036	-7.649	-81.049	0.511		5.50518e-06	-0.246	1.1831	0.904117	0.613	0.701	0.681125	0.133
2022-08-13	ETH-3	1.76	0	-1.75	0.01	50.908	0.013	-0.2	0.009	54.872	0	0.017	-8.351	-81.714	0.769		5.50518e-06	-0.2	1.1831	0.904117	0.668	0.756	0.7375	0.199
2022-07-21	ETH-4	-10.15	0	-18.75	0	20.623	0.013	-0.403	0.009	19.159	-0.074	0.061	-3.182	-33.172	0.408		5.50518e-06	-0.403	1.1831	0.904117	0.427	0.515	0.490475	0.126
2022-07-22	ETH-4	-10.16	0	-18.77	0	20.617	0.015	-0.375	0.012	19.083	-0.092	0.041	-3.429	-33.352	0.544		5.50518e-06	-0.375	1.1831	0.904117	0.46	0.548	0.5243	0.107
2022-07-22	ETH-4	-10.15	0	-18.76	0	20.624	0.008	-0.387	0.009	19.173	-0.038	0.029	-2.755	-32.733	0.426		5.50518e-06	-0.387	1.1831	0.904117	0.446	0.534	0.50995	0.162
2022-08-14	ETH-4	-10.16	0	-18.77	0	20.64	0.012	-0.349	0.009	19.171	-0.009	0.038	-1.904	-31.872	0.561		5.50518e-06	-0.349	1.1831	0.904117	0.491	0.579	0.556075	0.191
2022-08-14	ETH-4	-10.16	0	-18.79	0	20.597	0.009	-0.373	0.006	19.017	-0.118	0.029	-2.364	-32.281	0.556		5.50518e-06	-0.373	1.1831	0.904117	0.463	0.551	0.527375	0.082
2024-03-03	Equilibrated CO2 at 25 oC	0.89	0.01	10.57	0.03	54.661	0.051	-0.017	0.01	63.797	0.145	0.06	-12.431	-92.258	0.481
2024-03-04	Heated CO2 at 1000 oC	-41.56	0.02	-10.72	0.03	-11.081	0.045	-0.859	0.009	19.139	-0.03	0.027	-2.442	-0.817	0.72
2024-03-04	Equilibrated CO2 at 25 oC	-41.75	0.01	-40.19	0.03	-40.464	0.047	-0.035	0.011	-40.391	0.209	0.034	5.074	69.692	0.336
2024-03-05	Heated CO2 at 1000 oC	-41.58	0.01	-10.52	0.03	-10.891	0.048	-0.855	0.008	19.439	-0.139	0.037	-1.555	-0.314	0.49
2024-03-05	Heated CO2 at 1000 oC	2.82	0.01	-13.84	0.03	29.793	0.044	-0.856	0.01	13.131	0.188	0.033	-6.812	-43.188	0.537
2024-03-05	Equilibrated CO2 at 25 oC	-41.76	0.01	-40.12	0.03	-40.38	0.043	-0.013	0.009	-40.34	0.115	0.029	5.274	69.757	0.337
2024-03-06	Heated CO2 at 1000 oC	-29.79	0.01	-11.78	0.03	-0.447	0.044	-0.85	0.01	17.088	0.054	0.04	-3.003	-11.37	0.359
2024-03-06	Heated CO2 at 1000 oC	-5.61	0.02	-17	0.03	18.084	0.041	-0.866	0.007	6.365	-0.073	0.043	-4.464	-26.57	0.426
2024-03-06	Equilibrated CO2 at 25 oC	-5.77	0.02	-40.17	0.03	-5.635	0.053	-0.008	0.006	-40.299	0.12	0.042	-0.008	25.736	0.604
2024-03-07	Heated CO2 at 1000 oC	-35.12	0.01	-11.19	0.03	-5.139	0.044	-0.846	0.008	18.031	-0.195	0.037	-2.136	-6.235	0.408
2024-03-07	Equilibrated CO2 at 25 oC	-38.98	0.01	10.66	0.03	14.173	0.047	-0.015	0.007	63.866	0.192	0.048	-7.988	-50.52	0.291
2024-02-20	BZ	2.65	0.02	-19.91	0.03	32.049	0.048	-0.47	0.007	16.807	-0.057	0.031	-5.01	-44.99	0.284		1.32002e-08	-0.47	1.06393	0.938566	0.439	0.527	0.51817	-0.025
2024-02-20	BZ	2.68	0.02	-19.87	0.03	32.113	0.052	-0.481	0.009	16.899	-0.057	0.038	-6.046	-46.097	0.305		1.32002e-08	-0.481	1.06393	0.938566	0.427	0.515	0.506234	-0.024
2024-02-21	BZ	2.66	0.01	-19.93	0.03	32.05	0.048	-0.465	0.011	16.751	-0.074	0.041	-6.218	-46.128	0.375		1.32002e-08	-0.465	1.06393	0.938566	0.444	0.532	0.523143	-0.042
2024-02-21	BZ	2.68	0.02	-19.89	0.03	32.101	0.048	-0.472	0.007	16.82	-0.093	0.039	-6.243	-46.248	0.301		1.32002e-08	-0.472	1.06393	0.938566	0.437	0.525	0.516181	-0.061
2024-02-21	BZ	2.69	0.02	-19.87	0.03	32.123	0.053	-0.484	0.01	16.872	-0.079	0.045	-5.983	-46.047	0.477		1.32002e-08	-0.484	1.06393	0.938566	0.424	0.512	0.50325	-0.047
2024-02-21	BZ	2.66	0.02	-19.9	0.03	32.068	0.049	-0.48	0.008	16.854	-0.035	0.043	-5.661	-45.655	0.451		1.32002e-08	-0.48	1.06393	0.938566	0.427	0.515	0.506234	-0.003
2024-02-29	BZ	2.64	0.02	-19.93	0.03	32.035	0.054	-0.46	0.008	16.787	-0.038	0.043	-7.037	-46.895	0.273		1.32002e-08	-0.46	1.06393	0.938566	0.449	0.537	0.528117	-0.006
2024-02-29	BZ	2.67	0.01	-19.93	0.03	32.043	0.044	-0.484	0.01	16.841	0	0.047	-6.658	-46.57	0.23		1.32002e-08	-0.484	1.06393	0.938566	0.424	0.512	0.50325	0.032
2024-03-03	BZ	2.67	0.02	-19.88	0.03	32.148	0.051	-0.429	0.01	16.959	0.029	0.041	-7.632	-47.59	0.784		1.32002e-08	-0.429	1.06393	0.938566	0.482	0.57	0.560942	0.061
2024-03-03	BZ	2.66	0.02	-19.87	0.03	32.098	0.052	-0.484	0.008	17.031	0.073	0.03	-6.783	-46.794	0.299		1.32002e-08	-0.484	1.06393	0.938566	0.424	0.512	0.50325	0.106
2024-03-08	BZ	2.66	0.02	-19.92	0.03	32.07	0.048	-0.456	0.007	16.836	-0.01	0.032	-7.458	-47.338	0.273		1.32002e-08	-0.456	1.06393	0.938566	0.454	0.542	0.53309	0.022
2024-03-11	BZ	2.66	0.01	-19.9	0.03	32.057	0.04	-0.488	0.009	16.867	-0.021	0.041	-6.826	-46.769	0.451		1.32002e-08	-0.488	1.06393	0.938566	0.419	0.507	0.498276	0.011
2024-03-14	BZ	2.66	0.01	-19.94	0.03	32.049	0.041	-0.453	0.009	16.839	0.032	0.032	-6.796	-46.663	0.637		1.32002e-08	-0.453	1.06393	0.938566	0.456	0.544	0.53508	0.064
2024-03-17	BZ	2.63	0.01	-19.97	0.03	31.975	0.045	-0.471	0.005	16.747	-0.005	0.039	-6.811	-46.599	0.406		1.32002e-08	-0.471	1.06393	0.938566	0.438	0.526	0.517175	0.027
2024-03-20	BZ	2.65	0.01	-19.98	0.03	32.011	0.04	-0.442	0.006	16.714	-0.023	0.034	-8.277	-48.005	0.413		1.32002e-08	-0.442	1.06393	0.938566	0.468	0.556	0.547016	0.009
2024-03-23	BZ	2.63	0.01	-19.97	0.03	31.973	0.044	-0.472	0.009	16.816	0.065	0.052	-6.969	-46.749	0.462		1.32002e-08	-0.472	1.06393	0.938566	0.436	0.524	0.515186	0.097
2024-03-26	BZ	2.64	0.01	-19.96	0.03	31.989	0.05	-0.477	0.01	16.789	0.011	0.055	-6.582	-46.409	0.459		1.32002e-08	-0.477	1.06393	0.938566	0.431	0.519	0.510212	0.043
2024-04-01	BZ	2.65	0.01	-19.96	0.03	32.006	0.042	-0.473	0.008	16.842	0.067	0.04	-7.186	-47	0.438		1.32002e-08	-0.473	1.06393	0.938566	0.436	0.524	0.515186	0.099
2024-04-08	BZ	2.66	0.01	-19.92	0.03	32.067	0.048	-0.453	0.01	16.819	-0.025	0.027	-8.208	-48.051	0.504		1.32002e-08	-0.453	1.06393	0.938566	0.457	0.545	0.536074	0.007
2024-04-08	BZ	2.67	0.02	-19.92	0.03	32.042	0.049	-0.491	0.011	16.82	-0.034	0.025	-7.781	-47.66	0.366		1.32002e-08	-0.491	1.06393	0.938566	0.416	0.504	0.495292	-0.002
2024-04-08	BZ	2.66	0.01	-19.94	0.02	31.996	0.036	-0.503	0.007	16.791	-0.013	0.053	-7.623	-47.452	0.529		1.32002e-08	-0.503	1.06393	0.938566	0.404	0.492	0.483356	0.019
2024-04-08	BZ	2.65	0.01	-19.84	0.03	32.109	0.037	-0.49	0.007	16.995	-0.021	0.032	-7.164	-47.201	0.342		1.32002e-08	-0.49	1.06393	0.938566	0.418	0.506	0.497281	0.011
2024-04-13	BZ	2.64	0.02	-19.93	0.03	32.016	0.05	-0.473	0.011	16.869	0.044	0.021	-7.702	-47.527	0.426		1.32002e-08	-0.473	1.06393	0.938566	0.435	0.523	0.514191	0.076
2024-04-16	BZ	2.64	0.01	-19.96	0.02	31.999	0.038	-0.465	0.006	16.805	0.033	0.021	-8.268	-48.024	0.295		1.32002e-08	-0.465	1.06393	0.938566	0.444	0.532	0.523143	0.065
2024-04-22	BZ	2.66	0.02	-19.94	0.03	32.045	0.049	-0.463	0.01	16.89	0.07	0.028	-9.003	-48.791	0.558		1.32002e-08	-0.463	1.06393	0.938566	0.446	0.534	0.525133	0.102
2024-04-25	BZ	2.64	0.02	-19.96	0.03	32.011	0.048	-0.445	0.006	16.899	0.133	0.054	-9.834	-49.515	0.316		1.32002e-08	-0.445	1.06393	0.938566	0.465	0.553	0.544032	0.165
2024-04-28	BZ	2.69	0.02	-19.85	0.04	32.179	0.059	-0.453	0.009	17.062	0.052	0.04	-9.313	-49.291	0.694		1.32002e-08	-0.453	1.06393	0.938566	0.456	0.544	0.53508	0.085
2024-05-07	BZ	2.65	0.01	-19.95	0.02	32.03	0.04	-0.458	0.008	16.84	0.04	0.032	-8.917	-48.682	0.449		1.32002e-08	-0.458	1.06393	0.938566	0.451	0.539	0.530106	0.072
2024-05-07	BZ	2.65	0.01	-19.95	0.03	32.001	0.038	-0.481	0.014	16.804	0.009	0.046	-7.356	-47.175	0.498		1.32002e-08	-0.481	1.06393	0.938566	0.427	0.515	0.506234	0.041
2024-05-07	BZ	2.66	0.01	-19.93	0.02	32.019	0.038	-0.488	0.012	16.782	-0.041	0.025	-6.712	-46.595	0.322		1.32002e-08	-0.488	1.06393	0.938566	0.419	0.507	0.498276	-0.009
2024-05-10	BZ	2.61	0.01	-19.99	0.03	31.943	0.039	-0.463	0.006	16.753	0.038	0.027	-8.479	-48.145	0.406		1.32002e-08	-0.463	1.06393	0.938566	0.446	0.534	0.525133	0.07
2024-05-13	BZ	2.63	0.01	-19.95	0.02	31.998	0.039	-0.472	0.004	16.738	-0.055	0.035	-8.123	-47.9	0.398		1.32002e-08	-0.472	1.06393	0.938566	0.437	0.525	0.516181	-0.024
2024-05-16	BZ	2.64	0.01	-19.98	0.02	31.948	0.042	-0.495	0.008	16.639	-0.09	0.038	-6.301	-46.097	0.458		1.32002e-08	-0.495	1.06393	0.938566	0.412	0.5	0.491313	-0.058
2024-05-19	BZ	2.56	0.02	-20.16	0.03	31.718	0.045	-0.46	0.012	16.366	0.003	0.027	-8.02	-47.33	0.3		1.32002e-08	-0.46	1.06393	0.938566	0.45	0.538	0.529112	0.033
2024-05-26	BZ	2.64	0.01	-19.95	0.02	32.011	0.035	-0.461	0.008	16.702	-0.093	0.047	-7.967	-47.753	0.367		1.32002e-08	-0.461	1.06393	0.938566	0.448	0.536	0.527122	-0.061
2024-02-28	IAEA-C1	2.68	0.02	-1.93	0.03	51.24	0.055	-0.586	0.012	54.388	-0.103	0.052	-10.922	-84.605	0.443		1.32002e-08	-0.586	1.06393	0.938566	0.315	0.403	0.394828	0.018
2024-02-28	IAEA-C1	2.67	0.01	-1.93	0.03	51.214	0.041	-0.598	0.01	54.375	-0.097	0.029	-10.837	-84.506	0.319		1.32002e-08	-0.598	1.06393	0.938566	0.303	0.391	0.382891	0.024
2024-02-29	IAEA-C1	2.68	0.02	-1.91	0.03	51.261	0.05	-0.587	0.009	54.444	-0.085	0.067	-10.698	-84.433	0.44		1.32002e-08	-0.587	1.06393	0.938566	0.314	0.402	0.393833	0.036
2024-02-29	IAEA-C1	2.67	0.01	-1.92	0.03	51.234	0.042	-0.596	0.01	54.436	-0.072	0.039	-10.848	-84.546	0.325		1.32002e-08	-0.596	1.06393	0.938566	0.305	0.393	0.384881	0.05
2024-03-04	IAEA-C1	2.66	0.01	-1.96	0.03	51.191	0.046	-0.581	0.008	54.399	-0.033	0.044	-11.445	-85.014	0.311		1.32002e-08	-0.581	1.06393	0.938566	0.321	0.409	0.400796	0.088
2024-03-04	IAEA-C1	2.68	0.01	-1.91	0.03	51.258	0.048	-0.588	0.009	54.538	-0.002	0.036	-11.251	-84.945	0.539		1.32002e-08	-0.588	1.06393	0.938566	0.313	0.401	0.392838	0.119
2024-03-10	IAEA-C1	2.67	0.01	-1.91	0.03	51.247	0.05	-0.592	0.014	54.609	0.064	0.035	-12.125	-85.748	0.413		1.32002e-08	-0.592	1.06393	0.938566	0.309	0.397	0.38886	0.186
2024-03-13	IAEA-C1	2.67	0.01	-1.93	0.03	51.233	0.045	-0.579	0.007	54.485	-0.008	0.038	-11.755	-85.362	0.505		1.32002e-08	-0.579	1.06393	0.938566	0.322	0.41	0.401791	0.113
2024-03-16	IAEA-C1	2.64	0.01	-1.98	0.03	51.145	0.041	-0.587	0.017	54.484	0.098	0.05	-11.788	-85.274	0.324		1.32002e-08	-0.587	1.06393	0.938566	0.314	0.402	0.393833	0.219
2024-03-19	IAEA-C1	2.67	0.01	-1.92	0.03	51.243	0.045	-0.58	0.014	54.605	0.085	0.029	-12.395	-85.973	0.382		1.32002e-08	-0.58	1.06393	0.938566	0.321	0.409	0.400796	0.207
2024-03-22	IAEA-C1	2.66	0.01	-1.92	0.03	51.201	0.044	-0.608	0.005	54.576	0.071	0.039	-11.872	-85.471	0.202		1.32002e-08	-0.608	1.06393	0.938566	0.292	0.38	0.37195	0.193
2024-03-25	IAEA-C1	2.67	0.01	-1.93	0.03	51.222	0.041	-0.591	0.006	54.661	0.157	0.027	-12.511	-86.063	0.337		1.32002e-08	-0.591	1.06393	0.938566	0.31	0.398	0.389854	0.279
2024-03-28	IAEA-C1	2.66	0.01	-1.93	0.03	51.216	0.042	-0.586	0.004	54.618	0.128	0.016	-12.575	-86.107	0.455		1.32002e-08	-0.586	1.06393	0.938566	0.315	0.403	0.394828	0.25
2024-03-31	IAEA-C1	2.66	0.01	-1.94	0.03	51.188	0.039	-0.599	0.01	54.525	0.056	0.035	-12.47	-85.99	0.595		1.32002e-08	-0.599	1.06393	0.938566	0.301	0.389	0.380902	0.178
2024-04-07	IAEA-C1	2.66	0.01	-1.94	0.03	51.213	0.041	-0.583	0.009	54.531	0.061	0.037	-12.642	-86.156	0.351		1.32002e-08	-0.583	1.06393	0.938566	0.318	0.406	0.397812	0.183
2024-04-07	IAEA-C1	2.66	0.01	-1.94	0.03	51.19	0.04	-0.598	0.01	54.55	0.086	0.041	-11.542	-85.13	0.262		1.32002e-08	-0.598	1.06393	0.938566	0.303	0.391	0.382891	0.208
2024-04-07	IAEA-C1	2.66	0.01	-1.94	0.02	51.183	0.046	-0.617	0.01	54.515	0.036	0.039	-11.221	-84.85	0.323		1.32002e-08	-0.617	1.06393	0.938566	0.282	0.37	0.362003	0.158
2024-04-07	IAEA-C1	2.66	0.01	-1.94	0.03	51.195	0.041	-0.598	0.008	54.497	0.032	0.037	-11.525	-85.12	0.3		1.32002e-08	-0.598	1.06393	0.938566	0.303	0.391	0.382891	0.154
2024-04-12	IAEA-C1	2.66	0.01	-1.92	0.03	51.221	0.047	-0.591	0.014	54.571	0.063	0.051	-12.747	-86.284	0.397		1.32002e-08	-0.591	1.06393	0.938566	0.31	0.398	0.389854	0.185
2024-04-15	IAEA-C1	2.66	0.01	-1.93	0.03	51.226	0.044	-0.58	0.007	54.54	0.044	0.029	-11.923	-85.511	0.162		1.32002e-08	-0.58	1.06393	0.938566	0.321	0.409	0.400796	0.166
2024-04-21	IAEA-C1	2.65	0.01	-1.93	0.03	51.209	0.048	-0.588	0.011	54.57	0.078	0.041	-12.893	-86.399	0.416		1.32002e-08	-0.588	1.06393	0.938566	0.313	0.401	0.392838	0.199
2024-04-24	IAEA-C1	2.32	0.02	-2.41	0.01	50.376	0.027	-0.57	0.008	53.484	0.013	0.033	-11.003	-83.462	0.65		1.32002e-08	-0.57	1.06393	0.938566	0.332	0.42	0.411738	0.132
2024-04-27	IAEA-C1	2.65	0.01	-1.94	0.03	51.186	0.042	-0.59	0.009	54.558	0.093	0.021	-13.882	-87.285	0.389		1.32002e-08	-0.59	1.06393	0.938566	0.31	0.398	0.389854	0.215
2024-04-30	IAEA-C1	2.65	0.01	-1.92	0.02	51.224	0.032	-0.583	0.008	54.573	0.061	0.03	-13.11	-86.617	0.505		1.32002e-08	-0.583	1.06393	0.938566	0.318	0.406	0.397812	0.183
2024-05-09	IAEA-C1	2.68	0.02	-1.89	0.04	51.289	0.057	-0.578	0.007	54.667	0.091	0.046	-14.802	-88.262	0.739		1.32002e-08	-0.578	1.06393	0.938566	0.324	0.412	0.40378	0.213
2024-05-09	IAEA-C1	2.66	0.01	-1.92	0.02	51.2	0.037	-0.613	0.004	54.548	0.032	0.043	-13.059	-86.579	0.637		1.32002e-08	-0.613	1.06393	0.938566	0.286	0.374	0.365982	0.154
2024-05-09	IAEA-C1	2.67	0.02	-1.9	0.03	51.232	0.049	-0.611	0.005	54.523	-0.029	0.033	-13.42	-86.957	0.508		1.32002e-08	-0.611	1.06393	0.938566	0.288	0.376	0.367971	0.093
2024-05-12	IAEA-C1	2.65	0.01	-1.93	0.02	51.227	0.041	-0.577	0.009	54.505	0.008	0.03	-12.731	-86.259	0.369		1.32002e-08	-0.577	1.06393	0.938566	0.325	0.413	0.404775	0.129
2024-05-15	IAEA-C1	2.65	0.01	-1.93	0.03	51.214	0.04	-0.585	0.011	54.526	0.033	0.024	-14.397	-87.793	0.52		1.32002e-08	-0.585	1.06393	0.938566	0.316	0.404	0.395823	0.155
2024-05-18	IAEA-C1	2.62	0.01	-2.01	0.03	51.09	0.044	-0.587	0.008	54.371	0.049	0.03	-13.634	-86.907	0.324		1.32002e-08	-0.587	1.06393	0.938566	0.315	0.403	0.394828	0.17
2024-05-21	IAEA-C1	2.65	0.01	-1.93	0.02	51.204	0.034	-0.585	0.008	54.473	-0.006	0.039	-14.348	-87.736	0.374		1.32002e-08	-0.585	1.06393	0.938566	0.316	0.404	0.395823	0.116
2024-02-28	IAEA-C2	-8.04	0.02	-8.64	0.03	33.583	0.053	-0.279	0.008	40.483	0.148	0.048	-8.255	-59.618	0.413		1.32002e-08	-0.279	1.06393	0.938566	0.642	0.73	0.720093	0.236
2024-02-28	IAEA-C2	-8	0.02	-8.59	0.04	33.674	0.06	-0.283	0.006	40.598	0.154	0.023	-8.846	-60.314	0.563		1.32002e-08	-0.283	1.06393	0.938566	0.638	0.726	0.716114	0.243
2024-03-02	IAEA-C2	-8.01	0.02	-8.58	0.04	33.678	0.057	-0.272	0.007	40.564	0.112	0.039	-9.587	-61.013	0.443		1.32002e-08	-0.272	1.06393	0.938566	0.649	0.737	0.727056	0.201
2024-03-02	IAEA-C2	-8.01	0.02	-8.59	0.03	33.668	0.044	-0.266	0.013	40.622	0.193	0.027	-8.322	-59.789	0.584		1.32002e-08	-0.266	1.06393	0.938566	0.655	0.743	0.733024	0.281
2024-03-09	IAEA-C2	-8.02	0.02	-8.65	0.03	33.604	0.046	-0.26	0.011	40.432	0.117	0.043	-9.043	-60.359	0.423		1.32002e-08	-0.26	1.06393	0.938566	0.662	0.75	0.739987	0.205
2024-03-12	IAEA-C2	-8.02	0.02	-8.62	0.03	33.64	0.052	-0.262	0.006	40.528	0.152	0.029	-9.685	-61.028	0.492		1.32002e-08	-0.262	1.06393	0.938566	0.66	0.748	0.737997	0.241
2024-03-15	IAEA-C2	-8.02	0.02	-8.6	0.03	33.66	0.047	-0.26	0.009	40.679	0.255	0.036	-10.037	-61.398	0.501		1.32002e-08	-0.26	1.06393	0.938566	0.662	0.75	0.739987	0.344
2024-03-18	IAEA-C2	-8.04	0.01	-8.67	0.03	33.543	0.041	-0.284	0.007	40.417	0.149	0.037	-8.883	-60.152	0.295		1.32002e-08	-0.284	1.06393	0.938566	0.637	0.725	0.715119	0.237
2024-03-21	IAEA-C2	-8.01	0.02	-8.58	0.04	33.697	0.059	-0.258	0.013	40.657	0.199	0.037	-9.461	-60.899	0.575		1.32002e-08	-0.258	1.06393	0.938566	0.665	0.753	0.742971	0.288
2024-03-24	IAEA-C2	-8.03	0.01	-8.64	0.03	33.588	0.05	-0.271	0.009	46.811	6.244	0.172	-10.269	-61.519	0.45		1.32002e-08	-0.271	1.06393	0.938566	0.651	0.739	0.729045	6.348
2024-03-27	IAEA-C2	-8.04	0.01	-8.65	0.03	33.595	0.039	-0.253	0.01	40.729	0.413	0.03	-9.192	-60.48	0.557		1.32002e-08	-0.253	1.06393	0.938566	0.67	0.758	0.747944	0.502
2024-03-30	IAEA-C2	-8.03	0.01	-8.65	0.03	33.577	0.039	-0.282	0.011	40.555	0.235	0.026	-9.571	-60.855	0.364		1.32002e-08	-0.282	1.06393	0.938566	0.639	0.727	0.717109	0.323
2024-04-09	IAEA-C2	-8.03	0.01	-8.62	0.03	33.634	0.048	-0.254	0.009	40.604	0.229	0.036	-9.243	-60.594	0.307		1.32002e-08	-0.254	1.06393	0.938566	0.669	0.757	0.74695	0.317
2024-04-14	IAEA-C2	-8.03	0.01	-8.62	0.03	33.609	0.044	-0.277	0.013	40.554	0.175	0.034	-9.442	-60.784	0.363		1.32002e-08	-0.277	1.06393	0.938566	0.644	0.732	0.722082	0.263
2024-04-17	IAEA-C2	-8.04	0.01	-8.61	0.03	33.641	0.035	-0.248	0.009	40.622	0.234	0.023	-10.074	-61.387	0.469		1.32002e-08	-0.248	1.06393	0.938566	0.675	0.763	0.752918	0.323
2024-04-23	IAEA-C2	-8.04	0.01	-8.62	0.03	33.59	0.038	-0.284	0.007	40.534	0.167	0.024	-8.748	-60.109	0.443		1.32002e-08	-0.284	1.06393	0.938566	0.637	0.725	0.715119	0.255
2024-04-26	IAEA-C2	-8.04	0.01	-8.62	0.03	33.629	0.045	-0.254	0.007	40.639	0.253	0.035	-10.375	-61.668	0.46		1.32002e-08	-0.254	1.06393	0.938566	0.668	0.756	0.745955	0.342
2024-04-29	IAEA-C2	-8.03	0.01	-8.61	0.03	33.614	0.034	-0.276	0.013	40.585	0.197	0.036	-10.44	-61.738	0.572		1.32002e-08	-0.276	1.06393	0.938566	0.645	0.733	0.723077	0.285
2024-05-08	IAEA-C2	-8.03	0.01	-8.62	0.03	33.624	0.042	-0.259	0.008	40.613	0.241	0.026	-10.663	-61.935	0.336		1.32002e-08	-0.259	1.06393	0.938566	0.663	0.751	0.740981	0.33
2024-05-08	IAEA-C2	-8.04	0.01	-8.66	0.02	33.545	0.037	-0.28	0.006	40.449	0.168	0.03	-9.784	-61.01	0.634		1.32002e-08	-0.28	1.06393	0.938566	0.641	0.729	0.719098	0.256
2024-05-08	IAEA-C2	-8.03	0.01	-8.63	0.03	33.588	0.041	-0.281	0.009	40.546	0.197	0.032	-9.712	-61.012	0.499		1.32002e-08	-0.281	1.06393	0.938566	0.639	0.727	0.717109	0.285
2024-05-08	IAEA-C2	-8.04	0.01	-8.6	0.03	33.616	0.037	-0.286	0.009	40.604	0.187	0.029	-10.091	-61.431	0.479		1.32002e-08	-0.286	1.06393	0.938566	0.635	0.723	0.71313	0.275
2024-05-11	IAEA-C2	-8.04	0.01	-8.61	0.03	33.621	0.046	-0.266	0.009	40.615	0.219	0.024	-10.987	-62.256	0.341		1.32002e-08	-0.266	1.06393	0.938566	0.656	0.744	0.734019	0.307
2024-05-11	IAEA-C2	-8.05	0.01	-8.62	0.02	33.591	0.035	-0.28	0.005	40.499	0.124	0.031	-8.6	-59.971	0.333		1.32002e-08	-0.28	1.06393	0.938566	0.64	0.728	0.718103	0.213
2024-05-14	IAEA-C2	-8.04	0.01	-8.62	0.03	33.588	0.038	-0.29	0.007	40.494	0.122	0.047	-9.891	-61.201	0.334		1.32002e-08	-0.29	1.06393	0.938566	0.63	0.718	0.708157	0.21
2024-05-20	IAEA-C2	-8.02	0.02	-8.6	0.04	33.663	0.068	-0.266	0.009	40.574	0.15	0.021	-11.069	-62.387	0.368		1.32002e-08	-0.266	1.06393	0.938566	0.656	0.744	0.734019	0.238
2024-05-23	IAEA-C2	-8.03	0.02	-8.61	0.03	33.629	0.048	-0.262	0.011	40.58	0.193	0.043	-11.04	-62.307	0.405		1.32002e-08	-0.262	1.06393	0.938566	0.659	0.747	0.737003	0.281
2024-03-07	ETH-2	-9.95	0.02	-18.34	0.03	20.985	0.056	-0.664	0.014	20.088	0.011	0.036	-6.745	-37.619	0.263		1.32002e-08	-0.664	1.06393	0.938566	0.232	0.32	0.312268	0.051
2024-03-07	ETH-2	-9.94	0.02	-18.3	0.03	21.007	0.05	-0.691	0.011	20.122	-0.03	0.029	-5.757	-36.744	0.416		1.32002e-08	-0.691	1.06393	0.938566	0.204	0.292	0.284417	0.01
2024-03-01	ETH-3	1.94	0.01	-1.37	0.03	51.388	0.046	-0.294	0.006	55.761	0.096	0.028	-10.962	-84.977	0.224		1.32002e-08	-0.294	1.06393	0.938566	0.626	0.714	0.704178	0.221
2024-03-01	ETH-3	1.95	0.02	-1.39	0.03	51.382	0.054	-0.294	0.01	55.658	0.026	0.033	-11.563	-85.515	0.289		1.32002e-08	-0.294	1.06393	0.938566	0.626	0.714	0.704178	0.15
2024-03-06	ETH-3	1.94	0.02	-1.4	0.03	51.361	0.051	-0.292	0.007	55.73	0.127	0.028	-12.831	-86.655	0.356		1.32002e-08	-0.292	1.06393	0.938566	0.627	0.715	0.705172	0.252
2024-04-02	ETH-3	1.92	0.01	-1.4	0.03	51.347	0.04	-0.29	0.005	55.919	0.302	0.048	-13.502	-87.262	0.431		1.32002e-08	-0.29	1.06393	0.938566	0.63	0.718	0.708157	0.427
2024-03-01	ETH-4	-9.97	0.01	-18.46	0.03	21.046	0.044	-0.459	0.007	19.935	0.105	0.057	-5.623	-36.277	0.32		1.32002e-08	-0.459	1.06393	0.938566	0.45	0.538	0.529112	0.144
2024-03-01	ETH-4	-9.98	0.02	-18.46	0.03	21.055	0.052	-0.445	0.01	19.844	0.019	0.03	-6.064	-36.696	0.463		1.32002e-08	-0.445	1.06393	0.938566	0.465	0.553	0.544032	0.058
2024-03-05	ETH-4	-9.98	0.01	-18.47	0.03	21.05	0.055	-0.44	0.013	19.88	0.061	0.046	-6.936	-37.528	0.522		1.32002e-08	-0.44	1.06393	0.938566	0.471	0.559	0.55	0.101
2024-04-03	ETH-4	-9.99	0.01	-18.48	0.03	21.008	0.045	-0.453	0.013	19.796	0.013	0.026	-6.694	-37.25	0.372		1.32002e-08	-0.453	1.06393	0.938566	0.457	0.545	0.536074	0.052

## Sheet: Table S2-2 Clumped isotope 
table S2. Summary of the clumped isotope data, calculated seawater temperatures, and δ18O values of seawater in this study.
Sample ID	Species		Distance (μm)	replicates	δ13C (‰, VPDB)	δ18O (‰, VPDB)	Δ47 (‰, CDES25)		T-average* (℃)	δ18O VSMOW	δ18Osw VSMOW
20RmMB12-01	Rastellum (Rastellum) sp. cf. R. macroptera (J. de C. Sowerby, 1825)		0	3	2.13	1.23	0.705		17.4	32.178	0.34
20RmMB12-02			3500	4	1.63	-1.16	0.681		25.4	29.7141	-0.28
20RmMB12-03			8000	3	2.25	1.25	0.697		19.9	32.1986	0.87
20RmMB12-04			11000	3	1.81	-0.97	0.677		26.7	29.91	0
20RmMB12-05			15000	4	1.42	1.21	0.695		20.8	32.1574	1.15
20RmMB12-06			18500	3	1.47	-0.81	0.667		30.2	30.075	0.76
20RmMB12-07			22000	3	2.04	0.96	0.689		22.5	31.8997	1.11
20RmMB12-08			25100	3	1.66	-1.1	0.669		29.5	29.776	0.41
20RmMB12-09			28000	3	1.46	1.14	0.712		15.2	32.0852	-0.22
20RmMB12-10			30000	4	1.65	-0.7	0.674		27.7	30.1884	0.38
20RmMB12-11			32000	3	2.14	1.06	0.691		22.1	32.0028	1.12
20RsBMB05-01	Rastellum sp. B		0	3	1.45	-1.07	0.677		26.6	29.8069	-0.13
20RsBMB05-02			3500	3	2.49	1.34	0.713		15.1	32.2914	-0.04
20RsBMB05-03			6500	3	1.58	-0.96	0.665		31	29.9203	0.94
20RsBMB05-04			10100	2	2.24	1.09	0.691		22	32.0337	1.17
20RsBMB05-05			13500	4	1.36	-0.74	0.663		31.5	30.1471	1.15
20RsBMB05-06			18000	3	2.18	1.38	0.687		23.3	32.3327	1.68
20RsBMB05-07			24500	3	1.45	0.26	0.681		25.4	31.178	0.98
20RsAMB11-01	Rastellum sp. A		500	3	0.8	-0.6	0.675		27.2	30.2915	0.48
20RsAMB11-02			4000	4	0.42	-2.03	0.66		32.9	28.8173	0.12
20RsAMB11-03			9500	3	0.29	-0.62	0.674		27.8	30.2708	0.58
20RsAMB11-04			16500	3	-0.09	-2.59	0.664		33.4	28.2399	-0.33
20RsAMB11-05			21000	3	0.31	-0.65	0.67		29.1	30.2399	0.79
20RsAMB11-06			23500	4	0.31	-1.94	0.659		32.9	28.91	0.23
20RsAMB11-07			28500	3	-0.2	-0.79	0.681		25.4	30.0956	-0.07
20RsAMB11-08			31600	3	0.09	-2.08	0.653		35.1	28.7657	0.5
20RsAMB11-09			34400	3	0.28	-0.82	0.676		26.9	30.0647	0.19
20RrMB23-01	Rastellum (Arctostrea) rectangularis (Roemer, 1839)		500	2	0.82	-0.55	0.681		25.2	30.343	0.12
20RrMB23-02			5000	3	-0.23	-2.15	0.659		33.2	28.6935	0.05
20RrMB23-03			11000	3	0.2	-0.64	0.678		26.2	30.2502	0.06
20RrMB23-04			13000	3	0.18	-1.83	0.659		32.9	29.0234	0.33
20RrMB23-05			17000	3	-0.19	-0.74	0.684		24.4	30.1471	-0.22
20RrMB23-06			21000	3	0.85	-2.04	0.656		34.3	28.8069	0.38
20RrMB23-07			26500	3	-0.39	-0.66	0.676		26.9	30.2296	0.35

## Sheet: Table S2-3-Geochemical results
table S2-3. Clumped isotope raw data of carbonate samples																										TΔ47 values of carbonate samples
Interval 2022-7 and 2024-2
Date	Sample ID	δ13Cvpdb	1SE	δ18Ovpdb	1SE	δ47 vs WG(PBL)	1SE	Δ47 vs WG(PBL)	1SE	δ48 vsWG(PBL)	Δ48 vsWG(PBL)	1SE	δ49 vsWG	Δ49 vsWG	1SE		SlopeEGL	Δ47 linearity corrected	SlopeETF	InterceptETF	Δ47-ARF	Δ47, ARF-AC	STF-Δ47, ARF-AC	Δ48 offset		Dennis et al.,2011	T(°C)	Zaarur et al., 2013	T(°C)	Kelson et al., 2017	T(°C)	Petersen et al., 2019	T(°C)	Anderson et al., 2021	T(°C)	Meinicke et al., 2021	T(°C)	Kele et al., 2015	T(°C)		δ18OVSMOW	δ18Osea Daeron et al. 2019	δ18Osea dw Coplen, 2007	Ghosh et al., 2006
2022-08-27	20RmMB12-01-R1	2.14	0	1.22	0.01	51.019	0.026	-0.226	0.014	60.84	0.337	0.056	-9.089	-84.829	1.244		5.50518e-06	-0.226	1.1831	0.904117	0.637	0.725	0.705725	0.536		299.205	26.0554	297.346	24.1958	293.249	20.0994	292.478	19.3283	290.374	17.2243	291.902	18.7521	283.665	10.5152		32.1677	0.283087	0.338555	0.244364
2022-08-04	20RmMB12-01-R2	2.12	0	1.25	0	51.807	0.012	-0.229	0.011	61.962	1.017	0.166	-8.135	-84.825	0.527		5.50518e-06	-0.229	1.1831	0.904117	0.633	0.721	0.701625	1.216		300.073	26.9225	298.322	25.1716	294.482	21.3322	293.827	20.6768	291.667	18.5165	293.195	20.045	284.687	11.5374		32.1986	0.581262	0.634152	0.549894
2022-08-17	20RmMB12-01-R3	2.12	0	1.22	0.01	50.695	0.009	-0.224	0.009	59.851	-0.075	0.023	-7.505	-82.847	0.554		5.50518e-06	-0.224	1.1831	0.904117	0.639	0.727	0.707775	0.124		298.775	25.6246	296.861	23.7114	292.639	19.4888	291.811	18.661	289.735	16.5846	291.262	18.1121	283.158	10.0082		32.1677	0.149461	0.206215	0.107964
2024-03-11	20RmMB12-02-R1	1.59	0.01	-1.11	0.03	50.752	0.045	-0.307	0.006	60.777	0.087	0.035	-11.034	-86.546	0.388		1.32002e-08	-0.307	1.06393	0.938566	0.612	0.7	0.690252	0.223		302.518	29.3679	301.08	27.9296	297.985	24.8349	297.667	24.5171	295.343	22.1934	296.873	23.7232	290.242	17.0915		29.7657	-1.02826	-0.9827	-1.02612
2024-03-12	20RmMB12-02-R2	1.65	0.02	-1.09	0.03	51.75	0.043	-0.318	0.009	54.648	0.059	0.027	-11.409	-85.297	0.35		1.32002e-08	-0.318	1.06393	0.938566	0.6	0.688	0.678316	0.181		305.15	31.9999	304.058	30.9081	301.799	28.6489	301.864	28.7142	299.356	26.206	300.886	27.7365	293.565	20.415		29.7863	-0.211327	-0.173448	-0.150556
2024-04-09	20RmMB12-02-R3	1.65	0.01	-1.12	0.03	50.689	0.042	-0.322	0.005	60.886	0.16	0.027	-12.237	-87.628	0.567		1.32002e-08	-0.322	1.06393	0.938566	0.595	0.683	0.673342	0.296		306.267	33.117	305.326	32.1755	303.432	30.2819	303.666	30.5161	301.077	27.9269	302.607	29.4574	294.984	21.8339		29.7554	0.0940934	0.128737	0.186368
2024-04-09	20RmMB12-02-R4	1.66	0.01	-0.91	0.03	50.56	0.041	-0.32	0.009	60.658	0.18	0.031	-12.695	-87.831	0.497		1.32002e-08	-0.32	1.06393	0.938566	0.599	0.687	0.677321	0.316		305.372	32.2223	304.31	31.1604	302.123	28.9734	302.222	29.072	299.698	26.5478	301.228	28.0783	293.847	20.6972		29.9719	0.0357723	0.0730124	0.102325
2024-05-19	20RmMB12-03-R1	2.29	0.02	1.22	0.03	52.174	0.051	-0.302	0.007	61.063	0.134	0.04	-14.995	-91.567	0.548		1.32002e-08	-0.302	1.06393	0.938566	0.617	0.705	0.695226	0.271		301.441	28.2912	299.864	26.7142	296.438	23.2878	295.969	22.8193	293.718	20.5684	295.248	22.0977	288.89	15.7397		32.1677	0.972442	1.02128	0.957406
2024-04-03	20RmMB12-03-R2	2.28	0.01	1.26	0.03	51.83	0.047	-0.293	0.006	55.13	0.263	0.029	-12.212	-86.197	0.506		1.32002e-08	-0.293	1.06393	0.938566	0.627	0.715	0.705172	0.386		299.322	26.1718	297.477	24.3267	293.415	20.2646	292.659	19.509	290.547	17.3974	292.075	18.9254	286.242	13.0917		32.2089	0.359121	0.414245	0.321283
2024-05-19	20RmMB12-03-R3	2.17	0.02	1.27	0.04	51.322	0.056	-0.306	0.009	59.933	0.161	0.039	-15.512	-90.814	0.517		1.32002e-08	-0.306	1.06393	0.938566	0.613	0.701	0.691247	0.295		302.302	29.1517	300.835	27.6854	297.674	24.5235	297.325	24.1752	295.016	21.8662	296.546	23.3959	289.97	16.8196		32.2193	1.28588	1.33218	1.28412
2024-05-11	20RmMB12-04-R1	1.81	0.01	-0.96	0.03	51.068	0.04	-0.326	0.009	60.761	0.165	0.025	-13.923	-89.475	0.468		1.32002e-08	-0.326	1.06393	0.938566	0.591	0.679	0.669363	0.302		307.17	34.0196	306.351	33.201	304.758	31.6076	305.131	31.9811	302.475	29.3251	304.006	30.8556	296.134	34.6703		29.9203	0.524165	0.556212	0.644507
2024-05-18	20RmMB12-04-R2	1.82	0.01	-0.95	0.02	51.046	0.04	-0.316	0.01	60.711	0.15	0.025	-13.523	-89.062	0.269		1.32002e-08	-0.316	1.06393	0.938566	0.603	0.691	0.6813	0.286		304.485	31.3355	303.305	30.1552	300.832	27.6817	300.798	27.6483	298.338	25.1875	299.868	26.7179	292.723	30.7888		29.9306	-0.271535	-0.231721	-0.227714
2024-05-18	20RmMB12-04-R3	1.8	0.01	-0.99	0.02	51.11	0.039	-0.317	0.009	60.749	0.106	0.028	-13.56	-89.188	0.433		1.32002e-08	-0.317	1.06393	0.938566	0.602	0.69	0.680305	0.243		304.706	31.5565	303.556	30.4056	301.153	28.0031	301.152	28.0023	298.676	25.5259	300.206	27.0563	293.003	31.1067		29.8894	-0.244868	-0.205698	-0.195574
2024-03-10	20RmMB12-05-R1	1.43	0.02	1.18	0.03	51.681	0.05	-0.297	0.008	54.864	0.119	0.037	-11.846	-85.682	0.418		1.32002e-08	-0.297	1.06393	0.938566	0.623	0.711	0.701194	0.241		300.164	27.0142	298.425	25.2748	294.613	21.4628	293.97	20.8197	291.803	18.6535	293.332	20.182	287.292	14.1421		32.1265	0.539596	0.592209	0.509095
2024-03-15	20RmMB12-05-R2	1.42	0.01	1.22	0.03	52.652	0.045	-0.309	0.01	61.371	0.608	0.028	-12.243	-89.382	0.5		1.32002e-08	-0.309	1.06393	0.938566	0.61	0.698	0.688263	0.746		302.952	29.8019	301.57	28.42	298.611	25.4605	298.354	25.2045	296.001	22.851	297.531	24.3809	290.788	17.6376		32.1677	1.43427	1.47866	1.44408
2024-05-24	20RmMB12-05-R3	1.41	0.01	1.23	0.03	51.974	0.053	-0.303	0.012	60.924	0.178	0.029	-14.734	-91.073	0.552		1.32002e-08	-0.303	1.06393	0.938566	0.616	0.704	0.694231	0.315		301.656	28.5056	300.106	26.9561	296.745	23.5953	296.307	23.1565	294.041	20.8913	295.571	22.4207	289.159	16.0085		32.178	1.04819	1.09639	1.03624
2024-05-24	20RmMB12-05-R4	1.43	0.02	1.22	0.03	52	0.052	-0.311	0.008	60.868	0.145	0.03	-15.563	-91.859	0.335		1.32002e-08	-0.311	1.06393	0.938566	0.608	0.696	0.686273	0.282		303.388	30.2377	302.063	28.9127	299.24	26.0901	299.047	25.8966	296.663	23.5129	298.193	25.0431	291.337	18.1868		32.1677	1.56693	1.61004	1.58523
2024-03-08	20RmMB12-06-R1	1.91	0.02	-0.81	0.03	50.86	0.047	-0.326	0.005	55.07	0.322	0.037	-11.17	-84.342	0.414		1.32002e-08	-0.326	1.06393	0.938566	0.592	0.68	0.670358	0.445		306.943	33.7932	306.094	32.9436	304.425	31.2745	304.763	31.6129	302.124	28.9737	303.654	30.5042	295.845	22.6952		30.075	0.606784	0.639488	0.719583
2024-04-24	20RmMB12-06-R2	1.46	0.01	-0.75	0.02	50.866	0.035	-0.332	0.01	55.714	0.81	0.069	-12.47	-85.61	0.302		1.32002e-08	-0.332	1.06393	0.938566	0.586	0.674	0.66439	0.935		308.309	35.1591	307.647	34.4974	306.439	33.2893	306.993	33.8426	304.251	31.1007	305.781	32.6309	297.591	24.4406		30.1368	1.07377	1.10255	1.23309
2024-04-25	20RmMB12-06-R3	1.47	0.01	-0.87	0.03	50.849	0.044	-0.327	0.013	54.851	0.23	0.033	-13.955	-86.862	0.471		1.32002e-08	-0.327	1.06393	0.938566	0.591	0.679	0.669363	0.353		307.17	34.0196	306.351	33.201	304.758	31.6076	305.131	31.9811	302.475	29.3251	304.006	30.8556	296.134	22.9839		30.0131	0.614299	0.646349	0.734507
2024-05-21	20RmMB12-07-R1	2.03	0.01	0.93	0.03	51.717	0.053	-0.31	0.013	61.015	0.178	0.036	-14.254	-90.443	0.539		1.32002e-08	-0.31	1.06393	0.938566	0.609	0.697	0.687268	0.315		303.17	30.0195	301.816	28.666	298.925	25.7748	298.7	25.55	296.331	23.1814	297.861	24.7114	291.062	17.9118		31.8687	1.21048	1.25422	1.22454
2024-05-21	20RmMB12-07-R2	2.03	0.02	0.96	0.03	51.684	0.054	-0.31	0.008	60.943	0.177	0.055	-14.766	-90.858	0.632		1.32002e-08	-0.31	1.06393	0.938566	0.608	0.696	0.686273	0.314		303.388	30.2377	302.063	28.9127	299.24	26.0901	299.047	25.8966	296.663	23.5129	298.193	25.0431	291.337	18.1868		31.8997	1.30684	1.34993	1.32523
2024-03-29	20RmMB12-07-R3	2.07	0.01	0.98	0.03	52.652	0.048	-0.304	0.007	61.037	0.312	0.034	-12.987	-90.055	0.509		1.32002e-08	-0.304	1.06393	0.938566	0.616	0.704	0.694231	0.449		301.656	28.5056	300.106	26.9561	296.745	23.5953	296.307	23.1565	294.041	20.8913	295.571	22.4207	289.159	16.0085		31.9203	0.79823	0.84642	0.786243
2024-04-14	20RmMB12-08-R2	1.66	0.01	-1.04	0.03	50.692	0.036	-0.324	0.012	61.233	0.458	0.041	-12.539	-87.924	0.218		1.32002e-08	-0.324	1.06393	0.938566	0.594	0.682	0.672348	0.596		306.492	33.3419	305.581	32.4309	303.762	30.6117	304.03	30.8804	301.425	28.2746	302.955	29.8051	295.27	22.1202		29.8379	0.241531	0.275528	0.340515
2024-04-15	20RmMB12-08-R3	1.64	0.01	-1.08	0.03	50.745	0.038	-0.333	0.012	61.099	0.255	0.036	-12.888	-88.334	0.61		1.32002e-08	-0.333	1.06393	0.938566	0.584	0.672	0.662401	0.392		308.768	35.6184	308.171	35.0206	307.12	33.9699	307.747	34.5968	304.97	31.8197	306.5	33.3498	298.179	25.0293		29.7966	0.879432	0.906889	1.0564
2024-03-17	20RmMB12-08-R1	1.68	0.01	-1.17	0.03	50.913	0.044	-0.324	0.008	61.265	0.221	0.025	-12.667	-88.355	0.3		1.32002e-08	-0.324	1.06393	0.938566	0.594	0.682	0.672348	0.358		306.492	33.3419	305.581	32.4309	303.762	30.6117	304.03	30.8804	301.425	28.2746	302.955	29.8051	295.27	22.1202		29.7038	0.111364	0.145357	0.210515
2022-08-06	20RmMB12-09-R1	1.46	0	1.15	0	50.584	0.018	-0.219	0.016	60.687	0.725	0.055	-8.694	-83.836	0.503		5.50518e-06	-0.219	1.1831	0.904117	0.645	0.733	0.713925	0.924		297.493	24.3434	295.422	22.2725	290.83	17.6796	289.836	16.6862	287.84	14.6905	289.367	16.2169	281.653	8.50337		32.0955	-0.319454	-0.258867	-0.365887
2022-08-07	20RmMB12-09-R2	1.45	0	1.12	0	50.602	0.011	-0.218	0.007	60.409	0.46	0.088	-8.157	-83.355	0.764		5.50518e-06	-0.218	1.1831	0.904117	0.646	0.734	0.71495	0.659		297.282	24.1315	295.185	22.0347	290.531	17.3813	289.511	16.361	287.528	14.3784	289.055	15.9046	281.405	8.25489		32.0646	-0.415638	-0.354416	-0.462428
2022-08-17	20RmMB12-09-R3	1.46	0	1.16	0.01	50.695	0.009	-0.224	0.009	59.851	-0.075	0.023	-7.505	-82.847	0.554		5.50518e-06	-0.224	1.1831	0.904117	0.639	0.727	0.707775	0.124		298.775	25.6246	296.861	23.7114	292.639	19.4888	291.811	18.661	289.735	16.5846	291.262	18.1121	283.158	10.0082		32.1059	0.0895248	0.146275	0.0479644
2022-08-26	20RsBMB05-02-R1	2.49	0	1.37	0	50.318	0.014	-0.218	0.009	60.329	0.231	0.052	-8.809	-83.769	0.816		5.50518e-06	-0.218	1.1831	0.904117	0.646	0.734	0.71495	0.429		297.282	24.1315	295.185	22.0347	290.531	17.3813	289.511	16.361	287.528	14.3784	289.055	15.9046	281.405	8.25489		32.3223	-0.166021	-0.104784	-0.212428
2022-08-27	20RsBMB05-02-R2	2.47	0	1.25	0.01	51.132	0.016	-0.216	0.007	61.312	0.103	0.043	-7.74	-83.972	0.976		5.50518e-06	-0.216	1.1831	0.904117	0.648	0.736	0.717	0.302		296.859	23.709	294.711	21.5608	289.937	16.7875	288.864	15.7137	286.907	13.7573	288.433	15.2831	280.91	7.75989		32.1986	-0.418082	-0.35558	-0.464865
2022-08-27	20RsBMB05-02-R3	2.51	0	1.41	0.01	51.019	0.026	-0.226	0.014	60.84	0.337	0.056	-9.089	-84.829	1.244		5.50518e-06	-0.226	1.1831	0.904117	0.637	0.725	0.705725	0.536		299.205	26.0554	297.346	24.1958	293.249	20.0994	292.478	19.3283	290.374	17.2243	291.902	18.7521	283.665	10.5152		32.3636	0.472909	0.528388	0.434364
2024-03-16	20RmMB12-10-R1	1.66	0.02	-0.72	0.03	51.626	0.049	-0.317	0.008	56.55	1.529	0.057	-12.141	-86.007	0.294		1.32002e-08	-0.317	1.06393	0.938566	0.601	0.689	0.67931	1.655		304.928	31.7779	303.807	30.6565	301.475	28.3255	301.508	28.3576	299.015	25.8653	300.546	27.3958	293.284	20.1337		30.1677	0.0921257	0.130663	0.146811
2024-05-16	20RmMB12-10-R3	1.68	0.01	-0.67	0.02	51.988	0.038	-0.317	0.009	60.761	0.149	0.035	-13.911	-90.285	0.338		1.32002e-08	-0.317	1.06393	0.938566	0.601	0.689	0.67931	0.285		304.928	31.7779	303.807	30.6565	301.475	28.3255	301.508	28.3576	299.015	25.8653	300.546	27.3958	293.284	20.1337		30.2193	0.142166	0.180705	0.196811
2024-05-17	20RmMB12-10-R4	1.64	0.01	-0.65	0.03	51.932	0.048	-0.329	0.013	60.707	0.099	0.054	-14.527	-90.814	0.394		1.32002e-08	-0.329	1.06393	0.938566	0.588	0.676	0.666379	0.235		307.852	34.7017	307.127	33.9768	305.763	32.6133	306.244	33.0939	303.537	30.3867	305.067	31.9171	297.005	23.8554		30.2399	1.03797	1.06807	1.18086
2024-05-10	20RmMB12-10-R2	1.64	0.01	-0.76	0.03	51.935	0.041	-0.32	0.012	60.928	0.318	0.026	-15.132	-91.362	0.429		1.32002e-08	-0.32	1.06393	0.938566	0.598	0.686	0.676326	0.455		305.595	32.4453	304.563	31.4132	302.449	29.299	302.581	29.4311	300.041	26.8908	301.571	28.4213	294.13	20.9801		30.1265	0.252946	0.289546	0.325457
2024-03-25	20RmMB12-11-R1	2.14	0.01	1.05	0.03	51.254	0.048	-0.308	0.006	61.017	0.229	0.042	-13.198	-89.032	0.472		1.32002e-08	-0.308	1.06393	0.938566	0.611	0.699	0.689257	0.366		302.735	29.5847	301.325	28.1745	298.297	25.1472	298.01	24.8602	295.672	22.5216	297.202	24.0515	290.514	17.3642		31.9925	1.19804	1.24306	1.20386
2024-03-25	20RmMB12-11-R2	2.12	0.01	1.02	0.03	51.159	0.045	-0.309	0.008	60.896	0.18	0.032	-11.682	-87.519	0.294		1.32002e-08	-0.309	1.06393	0.938566	0.61	0.698	0.688263	0.316		302.952	29.8019	301.57	28.42	298.611	25.4605	298.354	25.2045	296.001	22.851	297.531	24.3809	290.788	17.6376		31.9615	1.23423	1.27861	1.24408
2024-05-23	20RmMB12-11-R3	2.15	0.02	1.12	0.03	51.516	0.059	-0.304	0.012	60.671	0.156	0.04	-14.653	-90.495	0.598		1.32002e-08	-0.304	1.06393	0.938566	0.616	0.704	0.694231	0.292		301.656	28.5056	300.106	26.9561	296.745	23.5953	296.307	23.1565	294.041	20.8913	295.571	22.4207	289.159	16.0085		32.0646	0.938205	0.986402	0.926243
2024-03-11	20RsBMB05-01-R1	1.47	0.01	-1.09	0.03	51.862	0.059	-0.321	0.013	55.209	0.211	0.044	-11.823	-85.949	0.364		1.32002e-08	-0.321	1.06393	0.938566	0.597	0.685	0.675332	0.335		305.819	32.6687	304.817	31.6667	302.776	29.6256	302.941	29.7915	300.385	27.235	301.915	28.7655	294.414	21.2639		29.7863	-0.0102972	0.0256435	0.0688402
2024-04-10	20RsBMB05-01-R2	1.42	0.01	-1.05	0.03	51.864	0.041	-0.313	0.008	55.345	0.258	0.026	-12.9	-86.974	0.366		1.32002e-08	-0.313	1.06393	0.938566	0.606	0.694	0.684284	0.382		303.825	30.6754	302.558	29.4079	299.874	26.7237	299.744	26.5936	297.329	24.1794	298.86	25.7096	291.889	18.7391		29.8275	-0.571195	-0.529462	-0.542669
2024-04-11	20RsBMB05-01-R3	1.45	0.01	-1.08	0.03	51.649	0.051	-0.324	0.01	55.39	0.545	0.045	-12.194	-86.033	0.468		1.32002e-08	-0.324	1.06393	0.938566	0.594	0.682	0.672348	0.668		306.492	33.3419	305.581	32.4309	303.762	30.6117	304.03	30.8804	301.425	28.2746	302.955	29.8051	295.27	22.1202		29.7966	0.201479	0.235475	0.300515
2024-03-09	20RsBMB05-03-R1	1.59	0.01	-0.96	0.03	51.805	0.044	-0.326	0.008	55.363	0.497	0.042	-12.052	-86.053	0.342		1.32002e-08	-0.326	1.06393	0.938566	0.592	0.68	0.670358	0.621		306.943	33.7932	306.094	32.9436	304.425	31.2745	304.763	31.6129	302.124	28.9737	303.654	30.5042	295.845	22.6952		29.9203	0.456572	0.48927	0.569583
2024-04-02	20RsBMB05-03-R2	1.54	0.01	-0.97	0.03	51.744	0.043	-0.33	0.007	55.184	0.33	0.015	-12.044	-85.993	0.282		1.32002e-08	-0.33	1.06393	0.938566	0.587	0.675	0.665385	0.453		308.08	34.9301	307.387	34.2368	306.101	32.9508	306.618	33.4676	303.893	30.7431	305.423	32.2734	297.298	24.1475		29.91	0.785357	0.814788	0.93684
2024-04-02	20RsBMB05-03-R3	1.6	0.01	-0.96	0.03	51.798	0.055	-0.337	0.014	55.165	0.308	0.024	-12.485	-86.459	0.372		1.32002e-08	-0.337	1.06393	0.938566	0.58	0.668	0.658422	0.431		309.693	36.5434	309.225	36.075	308.495	35.3447	309.272	36.1219	306.423	33.2732	307.953	34.8029	299.367	26.2173		29.9203	1.27325	1.29808	1.48631
2024-04-13	20RsBMB05-04-R2	2.26	0.01	1.08	0.03	51.644	0.049	-0.308	0.011	54.888	0.138	0.036	-12.862	-86.601	0.291		1.32002e-08	-0.308	1.06393	0.938566	0.611	0.699	0.689257	0.26		302.735	29.5847	301.325	28.1745	298.297	25.1472	298.01	24.8602	295.672	22.5216	297.202	24.0515	290.514	17.3642		32.0234	1.22804	1.27306	1.23386
2024-05-18	20RsBMB05-04-R3	2.24	0.01	1.08	0.03	51.992	0.043	-0.305	0.011	60.395	0.125	0.016	-12.948	-89.25	0.352		1.32002e-08	-0.305	1.06393	0.938566	0.614	0.702	0.692241	0.26		302.086	28.9359	300.592	27.4417	297.363	24.2132	296.984	23.8345	294.69	21.5402	296.22	23.0698	289.699	16.5485		32.0234	1.02991	1.07684	1.0246
2024-03-21	20RsBMB05-04-R1	2.23	0.02	1.1	0.03	50.856	0.046	-0.307	0.008	54.88	0.162	0.015	-11.254	-84.391	0.355		1.32002e-08	-0.307	1.06393	0.938566	0.611	0.699	0.689257	0.285		302.735	29.5847	301.325	28.1745	298.297	25.1472	298.01	24.8602	295.672	22.5216	297.202	24.0515	290.514	17.3642		32.044	1.24805	1.29307	1.25386
2024-03-13	20RsBMB05-05-R1	1.38	0.01	-0.75	0.03	51.806	0.037	-0.328	0.011	55.014	0.14	0.033	-11.747	-85.784	0.308		1.32002e-08	-0.328	1.06393	0.938566	0.59	0.678	0.668369	0.262		307.396	34.2464	306.609	33.4589	305.092	31.9417	305.501	32.3507	302.828	29.6778	304.358	31.2082	296.424	23.2736		30.1368	0.802168	0.833569	0.929693
2024-04-13	20RsBMB05-05-R2	1.34	0.01	-0.72	0.03	52.101	0.037	-0.331	0.012	55.165	0.212	0.029	-12.795	-87.053	0.531		1.32002e-08	-0.331	1.06393	0.938566	0.586	0.674	0.66439	0.335		308.309	35.1591	307.647	34.4974	306.439	33.2893	306.993	33.8426	304.251	31.1007	305.781	32.6309	297.591	24.4406		30.1677	1.10383	1.13261	1.26309
2024-04-13	20RsBMB05-05-R3	1.34	0.01	-0.77	0.02	51.735	0.036	-0.34	0.008	55.117	0.266	0.039	-12.095	-86.042	0.346		1.32002e-08	-0.34	1.06393	0.938566	0.577	0.665	0.655438	0.389		310.393	37.2425	310.023	36.873	309.538	36.388	310.431	37.2808	307.527	34.377	309.056	35.9064	300.268	27.1176		30.1162	1.66982	1.69265	1.91167
2024-03-14	20RsBMB05-05-R4	1.37	0.01	-0.73	0.03	52.997	0.05	-0.33	0.01	61.191	0.222	0.05	-12.346	-89.899	0.345		1.32002e-08	-0.33	1.06393	0.938566	0.587	0.675	0.665385	0.359		308.08	34.9301	307.387	34.2368	306.101	32.9508	306.618	33.4676	303.893	30.7431	305.423	32.2734	297.298	24.1475		30.1574	1.02578	1.05522	1.17684
2024-04-18	20RsBMB05-06-R2	2.19	0.01	1.34	0.03	50.837	0.044	-0.312	0.016	55.129	0.427	0.021	-11.888	-84.952	0.435		1.32002e-08	-0.312	1.06393	0.938566	0.607	0.695	0.685279	0.55		303.606	30.4563	302.31	29.16	299.556	26.4064	299.395	26.2445	296.996	23.8456	298.526	25.3758	291.613	18.4625		32.2914	1.75342	1.79589	1.77616
2024-04-19	20RsBMB05-06-R3	2.18	0.01	1.39	0.03	50.692	0.042	-0.312	0.007	54.808	0.218	0.027	-12.251	-85.116	0.328		1.32002e-08	-0.312	1.06393	0.938566	0.607	0.695	0.685279	0.341		303.606	30.4563	302.31	29.16	299.556	26.4064	299.395	26.2445	296.996	23.8456	298.526	25.3758	291.613	18.4625		32.343	1.80344	1.84592	1.82616
2024-03-15	20RsBMB05-06-R1	2.16	0.01	1.41	0.03	52.635	0.049	-0.307	0.01	61.205	0.48	0.019	-12.471	-89.563	0.41		1.32002e-08	-0.307	1.06393	0.938566	0.612	0.7	0.690252	0.617		302.518	29.3679	301.08	27.9296	297.985	24.8349	297.667	24.5171	295.343	22.1934	296.873	23.7232	290.242	17.0915		32.3636	1.49195	1.53762	1.49388
2024-03-08	20RsBMB05-07-R1	1.42	0.01	0.25	0.03	50.657	0.041	-0.314	0.01	60.749	0.172	0.042	-11.883	-87.204	0.288		1.32002e-08	-0.314	1.06393	0.938566	0.605	0.693	0.683289	0.308		304.045	30.8949	302.806	29.6564	300.192	27.042	300.094	26.9439	297.664	24.5143	299.195	26.0446	292.166	19.0164		31.1677	0.795966	0.837113	0.82874
2024-04-01	20RsBMB05-07-R2	1.47	0.01	0.24	0.03	52.273	0.048	-0.322	0.006	60.68	0.077	0.035	-12.501	-89.242	0.48		1.32002e-08	-0.322	1.06393	0.938566	0.596	0.684	0.674337	0.213		306.043	32.8926	305.071	31.9208	303.103	29.9532	303.303	30.1531	300.73	27.5803	302.261	29.1109	294.698	21.5485		31.1574	1.3884	1.42374	1.47248
2024-04-01	20RsBMB05-07-R3	1.45	0.01	0.28	0.03	52.206	0.044	-0.312	0.011	60.876	0.36	0.023	-12.392	-89.03	0.349		1.32002e-08	-0.312	1.06393	0.938566	0.606	0.694	0.684284	0.497		303.825	30.6754	302.558	29.4079	299.874	26.7237	299.744	26.5936	297.329	24.1794	298.86	25.7096	291.889	18.7391		31.1987	0.759442	0.801232	0.787331
2024-03-12	20RsAMB11-01-R1	0.79	0.01	-0.58	0.03	50.705	0.047	-0.322	0.009	60.768	0.139	0.034	-11.478	-86.902	0.215		1.32002e-08	-0.322	1.06393	0.938566	0.595	0.683	0.673342	0.275		306.267	33.117	305.326	32.1755	303.432	30.2819	303.666	30.5161	301.077	27.9269	302.607	29.4574	294.984	21.8339		30.3121	0.63475	0.669412	0.726368
2024-04-11	20RsAMB11-01-R2	0.78	0.01	-0.63	0.03	50.876	0.042	-0.323	0.011	61.39	0.424	0.027	-11.913	-87.589	0.25		1.32002e-08	-0.323	1.06393	0.938566	0.595	0.683	0.673342	0.562		306.267	33.117	305.326	32.1755	303.432	30.2819	303.666	30.5161	301.077	27.9269	302.607	29.4574	294.984	21.8339		30.2605	0.584689	0.61935	0.676368
2024-04-11	20RsAMB11-01-R3	0.82	0.01	-0.58	0.03	50.784	0.041	-0.317	0.007	61.177	0.321	0.03	-12.922	-88.39	0.359		1.32002e-08	-0.317	1.06393	0.938566	0.601	0.689	0.67931	0.458		304.928	31.7779	303.807	30.6565	301.475	28.3255	301.508	28.3576	299.015	25.8653	300.546	27.3958	293.284	20.1337		30.3121	0.23224	0.270782	0.286811
2024-03-22	20RsAMB11-02-R1	0.41	0.01	-2.02	0.03	52.361	0.049	-0.346	0.01	61.753	0.57	0.038	-12.09	-89.188	0.435		1.32002e-08	-0.346	1.06393	0.938566	0.57	0.658	0.648475	0.708		312.043	38.8926	311.909	38.7592	312.014	38.8641	313.186	40.0364	310.15	36.9998	311.678	38.5281	302.4	29.2504		28.8276	0.900227	0.918366	1.2209
2024-04-15	20RsAMB11-02-R2	0.43	0.01	-2.01	0.03	50.592	0.04	-0.339	0.011	60.951	0.251	0.029	-12.562	-87.844	0.343		1.32002e-08	-0.339	1.06393	0.938566	0.578	0.666	0.656432	0.388		310.159	37.009	309.756	36.6063	309.189	36.0391	310.043	36.8931	307.158	34.0078	308.687	35.5373	299.967	26.8166		28.8379	0.358075	0.381546	0.592937
2024-04-15	20RsAMB11-02-R3	0.42	0.01	-2.03	0.03	50.788	0.045	-0.329	0.005	61.06	0.186	0.05	-13.448	-88.9	0.428		1.32002e-08	-0.329	1.06393	0.938566	0.589	0.677	0.667374	0.323		307.624	34.4738	306.868	33.7176	305.427	32.277	305.872	32.7216	303.182	30.0316	304.712	31.562	296.714	23.564		28.8173	-0.412133	-0.381425	-0.274857
2024-05-11	20RsAMB11-02-R4	0.41	0.02	-2.04	0.03	52.023	0.052	-0.33	0.009	61.007	0.158	0.032	-14.255	-90.741	0.641		1.32002e-08	-0.33	1.06393	0.938566	0.588	0.676	0.666379	0.295		307.852	34.7017	307.127	33.9768	305.763	32.6133	306.244	33.0939	303.537	30.3867	305.067	31.9171	297.005	23.8554		28.8069	-0.354378	-0.324324	-0.209142
2024-05-14	20RsAMB11-03-R1	0.28	0.02	-0.61	0.04	51.757	0.064	-0.328	0.01	60.605	0.112	0.045	-13.304	-89.48	0.622		1.32002e-08	-0.328	1.06393	0.938566	0.59	0.678	0.668369	0.248		307.396	34.2464	306.609	33.4589	305.092	31.9417	305.501	32.3507	302.828	29.6778	304.358	31.2082	296.424	23.2736		30.2811	0.942385	0.973791	1.06969
2024-05-23	20RsAMB11-03-R2	0.3	0.01	-0.63	0.02	51.757	0.039	-0.319	0.011	60.613	0.094	0.024	-13.012	-89.215	0.285		1.32002e-08	-0.319	1.06393	0.938566	0.599	0.687	0.677321	0.23		305.372	32.2223	304.31	31.1604	302.123	28.9734	302.222	29.072	299.698	26.5478	301.228	28.0783	293.847	20.6972		30.2605	0.316037	0.353288	0.382325
2024-05-24	20RsAMB11-03-R3	0.29	0.01	-0.61	0.03	51.75	0.041	-0.321	0.007	60.67	0.176	0.042	-14.912	-90.951	0.584		1.32002e-08	-0.321	1.06393	0.938566	0.597	0.685	0.675332	0.312		305.819	32.6687	304.817	31.6667	302.776	29.6256	302.941	29.7915	300.385	27.235	301.915	28.7655	294.414	21.2639		30.2811	0.470222	0.50618	0.54884
2024-04-23	20RsAMB11-04-R1	-0.09	0.01	-2.55	0.03	50.758	0.036	-0.34	0.01	61.099	0.308	0.029	-13.819	-89.19	0.309		1.32002e-08	-0.34	1.06393	0.938566	0.577	0.665	0.655438	0.445		310.393	37.2425	310.023	36.873	309.538	36.388	310.431	37.2808	307.527	34.377	309.056	35.9064	300.268	27.1176		28.2812	-0.114529	-0.0917342	0.131673
2024-05-16	20RsAMB11-04-R2	-0.09	0.01	-2.6	0.03	51.109	0.035	-0.339	0.009	60.818	0.148	0.053	-14.079	-89.699	0.343		1.32002e-08	-0.339	1.06393	0.938566	0.577	0.665	0.655438	0.284		310.393	37.2425	310.023	36.873	309.538	36.388	310.431	37.2808	307.527	34.377	309.056	35.9064	300.268	27.1176		28.2296	-0.164651	-0.141857	0.0816734
2024-05-16	20RsAMB11-04-R3	-0.08	0.01	-2.59	0.02	50.953	0.035	-0.333	0.005	60.532	0.095	0.027	-13.52	-88.942	0.331		1.32002e-08	-0.333	1.06393	0.938566	0.585	0.673	0.663395	0.231		308.538	35.3885	307.909	34.7586	306.779	33.6291	307.369	34.219	304.61	31.4596	306.14	32.9897	297.885	24.7345		28.2399	-0.701601	-0.673529	-0.530391
2024-03-21	20RsAMB11-05-R1	0.32	0.01	-0.63	0.03	52.598	0.043	-0.331	0.008	62.012	0.622	0.023	-12.351	-89.709	0.387		1.32002e-08	-0.331	1.06393	0.938566	0.586	0.674	0.66439	0.762		308.309	35.1591	307.647	34.4974	306.439	33.2893	306.993	33.8426	304.251	31.1007	305.781	32.6309	297.591	24.4406		30.2605	1.19399	1.22277	1.35309
2024-04-26	20RsAMB11-05-R2	0.29	0.01	-0.67	0.03	52.519	0.045	-0.321	0.007	61.471	0.209	0.023	-14.138	-91.234	0.601		1.32002e-08	-0.321	1.06393	0.938566	0.597	0.685	0.675332	0.347		305.819	32.6687	304.817	31.6667	302.776	29.6256	302.941	29.7915	300.385	27.235	301.915	28.7655	294.414	21.2639		30.2193	0.410157	0.446113	0.48884
2024-04-26	20RsAMB11-05-R3	0.31	0.01	-0.64	0.03	52.619	0.046	-0.325	0.013	61.768	0.346	0.032	-13.348	-90.662	0.611		1.32002e-08	-0.325	1.06393	0.938566	0.592	0.68	0.670358	0.484		306.943	33.7932	306.094	32.9436	304.425	31.2745	304.763	31.6129	302.124	28.9737	303.654	30.5042	295.845	22.6952		30.2502	0.777025	0.809735	0.889583
2024-03-26	20RsAMB11-06-R1	0.31	0.01	-1.95	0.03	52.998	0.042	-0.344	0.011	61.663	0.639	0.041	-13.454	-90.947	0.465		1.32002e-08	-0.344	1.06393	0.938566	0.572	0.66	0.650464	0.778		311.568	38.4184	311.367	38.2168	311.301	38.1506	312.392	39.2416	309.394	36.2436	310.922	37.7722	301.786	28.6364		28.8997	0.831847	0.851325	1.12966
2024-04-21	20RsAMB11-06-R2	0.3	0.01	-1.95	0.03	50.586	0.041	-0.335	0.009	60.779	0.209	0.028	-12.377	-87.612	0.156		1.32002e-08	-0.335	1.06393	0.938566	0.582	0.67	0.660411	0.346		309.23	36.0799	308.696	35.5464	307.805	34.655	308.507	35.3565	305.694	32.5439	307.224	34.0738	298.772	25.6215		28.8997	0.144212	0.170328	0.340803
2024-04-27	20RsAMB11-06-R3	0.29	0.01	-1.92	0.03	52.559	0.035	-0.335	0.009	61.697	0.318	0.025	-13.534	-90.771	0.249		1.32002e-08	-0.335	1.06393	0.938566	0.583	0.671	0.661406	0.457		308.999	35.8489	308.433	35.2832	307.462	34.3119	308.126	34.9759	305.331	32.1811	306.861	33.7112	298.475	25.325		28.9307	0.105987	0.132763	0.293464
2024-04-27	20RsAMB11-06-R4	0.33	0.02	-1.94	0.03	52.624	0.056	-0.33	0.01	61.691	0.283	0.024	-15.054	-92.238	0.453		1.32002e-08	-0.33	1.06393	0.938566	0.588	0.676	0.666379	0.422		307.852	34.7017	307.127	33.9768	305.763	32.6133	306.244	33.0939	303.537	30.3867	305.067	31.9171	297.005	23.8554		28.91	-0.254209	-0.224152	-0.109142
2024-03-22	20RsAMB11-07-R1	-0.2	0.01	-0.76	0.03	52.422	0.043	-0.313	0.007	61.591	0.356	0.029	-12.815	-89.907	0.321		1.32002e-08	-0.313	1.06393	0.938566	0.606	0.694	0.684284	0.494		303.825	30.6754	302.558	29.4079	299.874	26.7237	299.744	26.5936	297.329	24.1794	298.86	25.7096	291.889	18.7391		30.1265	-0.281056	-0.23931	-0.252669
2024-04-26	20RsAMB11-07-R2	-0.18	0.01	-0.82	0.02	52.362	0.035	-0.317	0.007	61.689	0.516	0.032	-13.069	-90.061	0.263		1.32002e-08	-0.317	1.06393	0.938566	0.602	0.69	0.680305	0.655		304.706	31.5565	303.556	30.4056	301.153	28.0031	301.152	28.0023	298.676	25.5259	300.206	27.0563	293.003	19.8532		30.0647	-0.0747412	-0.0355645	-0.0255743
2024-04-27	20RsAMB11-07-R3	-0.23	0.02	-0.79	0.03	52.481	0.05	-0.32	0.009	61.56	0.252	0.029	-13.638	-90.756	0.748		1.32002e-08	-0.32	1.06393	0.938566	0.599	0.687	0.677321	0.39		305.372	32.2223	304.31	31.1604	302.123	28.9734	302.222	29.072	299.698	26.5478	301.228	28.0783	293.847	20.6972		30.0956	0.155886	0.19313	0.222325
2024-03-09	20RsAMB11-08-R1	0.08	0.01	-2.07	0.03	45.63	0.044	-0.347	0.006	52.691	3.869	0.194	-11.467	-77.372	0.433		1.32002e-08	-0.347	1.06393	0.938566	0.569	0.657	0.64748	3.986		312.28	39.1304	312.182	39.0315	312.373	39.2227	313.586	40.436	310.53	37.38	312.058	38.9081	302.709	29.5589		28.776	0.919499	0.936967	1.25196
2024-04-24	20RsAMB11-08-R2	0.09	0.01	-2.07	0.03	45.622	0.04	-0.336	0.015	62.724	13.424	0.649	-14.843	-80.51	0.253		1.32002e-08	-0.336	1.06393	0.938566	0.581	0.669	0.659417	13.565		309.461	36.3114	308.96	35.8104	308.149	34.9993	308.889	35.7385	306.058	32.9079	307.588	34.4377	299.069	25.9189		28.776	0.0923239	0.117777	0.298418
2024-04-24	20RsAMB11-08-R3	0.09	0.01	-2.09	0.03	45.602	0.041	-0.342	0.01	61.701	12.446	0.176	-12.774	-78.568	0.584		1.32002e-08	-0.342	1.06393	0.938566	0.575	0.663	0.653448	12.585		310.861	37.7113	310.558	37.4084	310.239	37.0894	311.211	38.0607	308.27	35.1196	309.799	36.6487	300.872	27.7224		28.7554	0.484275	0.505751	0.750002
2024-03-27	20RsAMB11-09-R1	0.27	0.01	-0.82	0.03	52.641	0.036	-0.316	0.011	61.313	0.568	0.049	-12.654	-89.751	0.516		1.32002e-08	-0.316	1.06393	0.938566	0.603	0.691	0.6813	0.706		304.485	31.3355	303.305	30.1552	300.832	27.6817	300.798	27.6483	298.338	25.1875	299.868	26.7179	292.723	19.5735		30.0647	-0.141447	-0.101627	-0.0977137
2024-03-28	20RsAMB11-09-R2	0.27	0.01	-0.81	0.03	52.621	0.035	-0.326	0.008	61.206	0.488	0.061	-12.627	-89.71	0.313		1.32002e-08	-0.326	1.06393	0.938566	0.591	0.679	0.669363	0.625		307.17	34.0196	306.351	33.201	304.758	31.6076	305.131	31.9811	302.475	29.3251	304.006	30.8556	296.134	22.9839		30.075	0.674388	0.70644	0.794507
2024-03-28	20RsAMB11-09-R3	0.29	0.01	-0.82	0.03	52.662	0.048	-0.318	0.01	61.838	1.055	0.057	-12.732	-89.849	0.338		1.32002e-08	-0.318	1.06393	0.938566	0.6	0.688	0.678316	1.194		305.15	31.9999	304.058	30.9081	301.799	28.6489	301.864	28.7142	299.356	26.206	300.886	27.7365	293.565	20.415		30.0647	0.0589106	0.0967993	0.119444
2024-04-28	20RrMB23-01-R1	0.81	0.01	-0.55	0.03	52.418	0.049	-0.315	0.009	61.366	0.157	0.029	-12.863	-89.943	0.531		1.32002e-08	-0.315	1.06393	0.938566	0.603	0.691	0.6813	0.295		304.485	31.3355	303.305	30.1552	300.832	27.6817	300.798	27.6483	298.338	25.1875	299.868	26.7179	292.723	19.5735		30.343	0.128737	0.168567	0.172286
2024-04-28	20RrMB23-01-R2	0.82	0.01	-0.56	0.03	52.415	0.049	-0.316	0.012	61.358	0.141	0.037	-13.723	-90.738	0.597		1.32002e-08	-0.316	1.06393	0.938566	0.603	0.691	0.6813	0.278		304.485	31.3355	303.305	30.1552	300.832	27.6817	300.798	27.6483	298.338	25.1875	299.868	26.7179	292.723	19.5735		30.3327	0.11873	0.15856	0.162286
2024-04-19	20RrMB23-02-R1	-0.23	0.01	-2.16	0.03	50.822	0.042	-0.338	0.009	55.123	0.459	0.028	-12.81	-85.801	0.378		1.32002e-08	-0.338	1.06393	0.938566	0.579	0.667	0.657427	0.582		309.926	36.7759	309.49	36.3403	308.841	35.6913	309.657	36.5068	306.79	33.6398	308.319	35.1694	299.666	26.5165		28.6832	0.139103	0.163232	0.364483
2024-04-20	20RrMB23-02-R2	-0.23	0.01	-2.12	0.03	50.858	0.043	-0.34	0.009	54.931	0.196	0.027	-12.736	-85.802	0.598		1.32002e-08	-0.34	1.06393	0.938566	0.577	0.665	0.655438	0.319		310.393	37.2425	310.023	36.873	309.538	36.388	310.431	37.2808	307.527	34.377	309.056	35.9064	300.268	27.1176		28.7245	0.316521	0.339326	0.561673
2024-04-20	20RrMB23-02-R3	-0.22	0.01	-2.18	0.03	50.676	0.046	-0.332	0.009	60.912	0.246	0.033	-13.145	-88.437	0.353		1.32002e-08	-0.332	1.06393	0.938566	0.585	0.673	0.663395	0.383		308.538	35.3885	307.909	34.7586	306.779	33.6291	307.369	34.219	304.61	31.4596	306.14	32.9897	297.885	24.7345		28.6626	-0.290825	-0.262741	-0.120391
2024-03-16	20RrMB23-03-R1	0.2	0.01	-0.62	0.03	50.917	0.043	-0.308	0.01	55.414	0.653	0.035	-11.346	-84.538	0.404		1.32002e-08	-0.308	1.06393	0.938566	0.611	0.699	0.689257	0.777		302.735	29.5847	301.325	28.1745	298.297	25.1472	298.01	24.8602	295.672	22.5216	297.202	24.0515	290.514	17.3642		30.2708	-0.472207	-0.427265	-0.466137
2024-04-28	20RrMB23-03-R2	0.21	0.02	-0.66	0.03	52.421	0.047	-0.323	0.005	61.4	0.176	0.02	-14.769	-91.715	0.502		1.32002e-08	-0.323	1.06393	0.938566	0.595	0.683	0.673342	0.314		306.267	33.117	305.326	32.1755	303.432	30.2819	303.666	30.5161	301.077	27.9269	302.607	29.4574	294.984	21.8339		30.2296	0.554653	0.589312	0.646368
2024-04-29	20RrMB23-03-R3	0.2	0.02	-0.66	0.03	52.532	0.044	-0.31	0.011	61.729	0.275	0.058	-13.403	-90.636	0.614		1.32002e-08	-0.31	1.06393	0.938566	0.608	0.696	0.686273	0.413		303.388	30.2377	302.063	28.9127	299.24	26.0901	299.047	25.8966	296.663	23.5129	298.193	25.0431	291.337	18.1868		30.2296	-0.313725	-0.270697	-0.294769
2024-04-29	20RrMB23-03-R4	0.19	0.01	-0.61	0.03	51.029	0.039	-0.321	0.009	61.372	0.666	0.05	-13.23	-88.828	0.428		1.32002e-08	-0.321	1.06393	0.938566	0.597	0.685	0.675332	0.804		305.819	32.6687	304.817	31.6667	302.776	29.6256	302.941	29.7915	300.385	27.235	301.915	28.7655	294.414	21.2639		30.2811	0.470222	0.50618	0.54884
2024-04-12	20RrMB23-04-R1	0.18	0.01	-1.84	0.03	51.601	0.045	-0.335	0.011	54.785	0.101	0.031	-11.871	-85.645	0.626		1.32002e-08	-0.335	1.06393	0.938566	0.582	0.67	0.660411	0.223		309.23	36.0799	308.696	35.5464	307.805	34.655	308.507	35.3565	305.694	32.5439	307.224	34.0738	298.772	25.6215		29.0131	0.254443	0.280562	0.450803
2024-04-03	20RrMB23-04-R2	0.17	0.01	-1.8	0.03	51.686	0.044	-0.337	0.011	55.016	0.237	0.054	-11.717	-85.617	0.498		1.32002e-08	-0.337	1.06393	0.938566	0.58	0.668	0.658422	0.359		309.693	36.5434	309.225	36.075	308.495	35.3447	309.272	36.1219	306.423	33.2732	307.953	34.8029	299.367	26.2173		29.0544	0.431377	0.456177	0.64631
2024-03-31	20RrMB23-04-R3	0.19	0.02	-1.86	0.03	53.033	0.04	-0.336	0.008	61.224	0.199	0.028	-12.402	-90.011	0.41		1.32002e-08	-0.336	1.06393	0.938566	0.581	0.669	0.659417	0.337		309.461	36.3114	308.96	35.8104	308.149	34.9993	308.889	35.7385	306.058	32.9079	307.588	34.4377	299.069	25.9189		28.9925	0.302779	0.328237	0.508418
2024-03-21	20RrMB23-05-R1	-0.19	0.01	-0.76	0.03	50.818	0.041	-0.312	0.006	55.126	0.458	0.035	-12.227	-85.234	0.745		1.32002e-08	-0.312	1.06393	0.938566	0.607	0.695	0.685279	0.581		303.606	30.4563	302.31	29.16	299.556	26.4064	299.395	26.2445	296.996	23.8456	298.526	25.3758	291.613	18.4625		30.1265	-0.347447	-0.305062	-0.323839
2024-04-25	20RrMB23-05-R2	-0.18	0.01	-0.73	0.03	50.823	0.039	-0.312	0.012	54.894	0.193	0.025	-13.226	-86.184	0.331		1.32002e-08	-0.312	1.06393	0.938566	0.607	0.695	0.685279	0.315		303.606	30.4563	302.31	29.16	299.556	26.4064	299.395	26.2445	296.996	23.8456	298.526	25.3758	291.613	18.4625		30.1574	-0.317435	-0.275049	-0.293839
2024-04-25	20RrMB23-05-R3	-0.19	0.01	-0.74	0.03	50.826	0.041	-0.316	0.005	55.123	0.428	0.025	-12.319	-85.343	0.601		1.32002e-08	-0.316	1.06393	0.938566	0.602	0.69	0.680305	0.551		304.706	31.5565	303.556	30.4056	301.153	28.0031	301.152	28.0023	298.676	25.5259	300.206	27.0563	293.003	19.8532		30.1471	0.00531844	0.0444983	0.0544257
2024-04-02	20RrMB23-06-R1	0.84	0.01	-2.04	0.03	51.761	0.044	-0.343	0.011	55.418	0.495	0.015	-13.268	-87.178	0.489		1.32002e-08	-0.343	1.06393	0.938566	0.573	0.661	0.651459	0.619		311.332	38.1822	311.097	37.9466	310.946	37.7957	311.996	38.8465	309.018	35.8676	310.546	37.3964	301.481	40.782		28.8069	0.672443	0.692587	0.959484
2024-04-21	20RrMB23-06-R2	0.84	0.01	-2.02	0.03	50.694	0.042	-0.34	0.006	60.951	0.193	0.044	-13.025	-88.389	0.442		1.32002e-08	-0.34	1.06393	0.938566	0.577	0.665	0.655438	0.33		310.393	37.2425	310.023	36.873	309.538	36.388	310.431	37.2808	307.527	34.377	309.056	35.9064	300.268	39.3924		28.8276	0.416765	0.439572	0.661673
2024-04-21	20RrMB23-06-R3	0.86	0.01	-2.05	0.03	50.586	0.041	-0.335	0.009	60.779	0.209	0.028	-12.377	-87.612	0.156		1.32002e-08	-0.335	1.06393	0.938566	0.582	0.67	0.660411	0.346		309.23	36.0799	308.696	35.5464	307.805	34.655	308.507	35.3565	305.694	32.5439	307.224	34.0738	298.772	37.6811		28.7966	0.0440022	0.0701156	0.240803
2024-05-26	20RrMB23-07-R1	-0.4	0.01	-0.7	0.03	51.995	0.044	-0.319	0.011	60.84	0.242	0.035	-15.083	-91.367	0.301		1.32002e-08	-0.319	1.06393	0.938566	0.599	0.687	0.677321	0.378		305.372	32.2223	304.31	31.1604	302.123	28.9734	302.222	29.072	299.698	26.5478	301.228	28.0783	293.847	20.6972		30.1884	0.245971	0.283219	0.312325
2024-05-27	20RrMB23-07-R2	-0.4	0.01	-0.58	0.03	51.291	0.044	-0.319	0.003	60.322	0.116	0.035	-14.07	-89.646	0.338		1.32002e-08	-0.319	1.06393	0.938566	0.599	0.687	0.677321	0.251		305.372	32.2223	304.31	31.1604	302.123	28.9734	302.222	29.072	299.698	26.5478	301.228	28.0783	293.847	20.6972		30.3121	0.366085	0.403337	0.432325
2024-05-27	20RrMB23-07-R3	-0.37	0.01	-0.71	0.02	51.46	0.037	-0.322	0.006	60.674	0.198	0.043	-13.851	-89.705	0.265		1.32002e-08	-0.322	1.06393	0.938566	0.596	0.684	0.674337	0.334		306.043	32.8926	305.071	31.9208	303.103	29.9532	303.303	30.1531	300.73	27.5803	302.261	29.1109	294.698	21.5485		30.1781	0.437312	0.472618	0.522477

## Sheet: Table S2-4-Raw data-PBL
table S2-3. Clumped isotope raw data of carbonate samples-PBL
	ID	Analysis	Analysis Status	Disabled	Identifier_1	Identifier_2	Run	Mass Spec	Easotope Name	Sample Type	Corr Interval	Acid Temp	Acquisitions	Enabled Acquisitions	First MZ44 Ref Gas	First MZ44 Sample	d45 WG (PBL)	d45 WG (PBL) SD	d45 WG (PBL) SE	d45 WG (PBL) CI	d46 WG (PBL)	d46 WG (PBL) SD	d46 WG (PBL) SE	d46 WG (PBL) CI	d47 WG (PBL)	d47 WG (PBL) SD	d47 WG (PBL) SE	d47 WG (PBL) CI	D47 WG (PBL)	D47 WG (PBL) SD	D47 WG (PBL) SE	D47 WG (PBL) CI	d48 WG (PBL)	d48 WG (PBL) SD	d48 WG (PBL) SE	d48 WG (PBL) CI	D48 WG (PBL)	D48 WG (PBL) SD	D48 WG (PBL) SE	D48 WG (PBL) CI	d49 WG (PBL)	d49 WG (PBL) SD	d49 WG (PBL) SE	d49 WG (PBL) CI	D49 WG (PBL)	D49 WG (PBL) SD	D49 WG (PBL) SE	D49 WG (PBL) CI	49 Param
R1	2024-03-02 15:15	CO2 clump ETH PBL	OK	FALSE	20240302-3-MAQ-1-HG	20240302-3-MAQ-1-HG-1#	heated gas 1000	253Plus	Heated Gas	CO2	2024-02-06 23:00:00		8	8	15001	14874.4	24.035	0.044	0.016	0.0295467	21.059	0.084	0.03	0.0562314	45.12	0.13	0.046	0.086831	-0.861	0.024	0.008	0.0157622	42.434	0.165	0.058	0.110412	-0.123	0.072	0.025	0.0480473	-10.05	1.332	0.471	0.892307	-73.524	1.184	0.419	0.79339	1.282
R2	2024-03-03 08:17	CO2 clump ETH PBL	OK	FALSE	20240302-4-Solnh-1-BJ1-25	20240302-4-Solnh-1-BJ1-25-2#	equilibrated gas25	253Plus	25 Eq Gas	CO2	2024-02-06 23:00:00		8	8	14934.4	14838.6	22.469	0.044	0.016	0.029565	31.545	0.09	0.032	0.0602208	54.898	0.144	0.051	0.096299	-0.015	0.028	0.01	0.0185983	64.254	0.132	0.047	0.0883528	0.159	0.077	0.027	0.0513902	-11.847	1.592	0.563	1.06662	-92.109	1.369	0.484	0.917292	1.52
R3	2024-03-03 15:06	CO2 clump ETH PBL	OK	FALSE	20240303-3-MAQ-2-HG	20240303-3-MAQ-2-HG-2#	heated gas1000	253Plus	Heated Gas	CO2	2024-02-06 23:00:00		8	8	14963.9	14791.5	24.037	0.048	0.017	0.0323876	20.348	0.098	0.035	0.0654732	44.404	0.13	0.046	0.0870991	-0.864	0.026	0.009	0.0170855	41.071	0.138	0.049	0.092716	-0.037	0.143	0.051	0.0956896	-9.921	1.573	0.556	1.05362	-72.135	1.344	0.475	0.900265	1.259
R4	2024-03-03 17:17	CO2 clump ETH PBL	OK	FALSE	20240303-4-Solnh-2-BJ1-25	20240303-4-Solnh-2-BJ1-25-4#	equilibrated gas25	253Plus	25 Eq Gas	CO2	2024-02-06 23:00:00		8	8	15005.8	14863	22.451	0.043	0.015	0.0289477	31.331	0.087	0.031	0.058043	54.661	0.144	0.051	0.0965048	-0.017	0.027	0.01	0.0181257	63.797	0.161	0.057	0.107546	0.145	0.169	0.06	0.113273	-12.431	1.593	0.563	1.06721	-92.258	1.361	0.481	0.911584	1.574
R5	2024-03-04 15:43	CO2 clump ETH PBL	OK	FALSE	20240304-3-Merk-b-1-HG	20240304-3-Merk-b-1-HG-4#	heated gas 1000	253Plus	Heated Gas	CO2	2024-02-06 23:00:00		8	8	14982.8	14862.1	-18.819	0.044	0.015	0.029186	9.539	0.088	0.031	0.0587128	-11.081	0.128	0.045	0.0855342	-0.859	0.026	0.009	0.0171796	19.139	0.209	0.074	0.140166	-0.03	0.076	0.027	0.0506074	-2.442	2.096	0.741	1.40428	-0.817	2.036	0.72	1.36382	0.307
R6	2024-03-04 17:53	CO2 clump ETH PBL	OK	FALSE	20240304-4-Merk-b-1-DOME1-25	20240304-4-Merk-b-1-DOME1-25-1#	equilibrated gas25	253Plus	25 Eq Gas	CO2	2024-02-06 23:00:00		8	8	14912.5	14845.4	-20.05	0.042	0.015	0.0280371	-20.506	0.077	0.027	0.0515618	-40.464	0.132	0.047	0.0882313	-0.035	0.032	0.011	0.0212875	-40.391	0.181	0.064	0.121132	0.209	0.096	0.034	0.0640693	5.074	0.961	0.34	0.643495	69.692	0.949	0.336	0.635749	-0.637
R7	2024-03-05 13:14	CO2 clump ETH PBL	OK	FALSE	20240305-2-Merk-b-2-HG	20240305-2-Merk-b-2-HG-4#	heated gas 1000	253Plus	Heated Gas	CO2	2024-02-06 23:00:00		8	8	14950.9	14895.3	-18.828	0.042	0.015	0.0278827	9.743	0.083	0.029	0.0555248	-10.891	0.136	0.048	0.0907712	-0.855	0.023	0.008	0.0154019	19.439	0.201	0.071	0.134849	-0.139	0.103	0.037	0.0693168	-1.555	1.38	0.488	0.924158	-0.314	1.386	0.49	0.92811	0.194
R8	2024-03-05 15:29	CO2 clump ETH PBL	OK	FALSE	20240305-3-BZ-1-1-HG	20240305-3-BZ-1-1-HG-1#	heated gas 1000	253Plus	Heated Gas	CO2	2024-02-06 23:00:00		8	8	14986.9	14856.9	23.432	0.043	0.015	0.028536	6.45	0.08	0.028	0.0538581	29.793	0.125	0.044	0.0837913	-0.856	0.029	0.01	0.0195897	13.131	0.207	0.073	0.138534	0.188	0.092	0.033	0.0618377	-6.812	1.569	0.555	1.05103	-43.188	1.518	0.537	1.01682	0.848
R9	2024-03-05 17:41	CO2 clump ETH PBL	OK	FALSE	20240305-4-Merk-b-2-DOME1-25	20240305-4-Merk-b-2-DOME1-25-2#	equilibrated gas25	253Plus	25 Eq Gas	CO2	2024-02-06 23:00:00		8	8	14983.6	14895.9	-20.057	0.04	0.014	0.0268106	-20.434	0.076	0.027	0.0510884	-40.38	0.122	0.043	0.0816532	-0.013	0.024	0.009	0.0162072	-40.34	0.218	0.077	0.146169	0.115	0.083	0.029	0.0553283	5.274	1.03	0.364	0.690128	69.757	0.953	0.337	0.638208	-0.659
R10	2024-03-06 13:13	CO2 clump ETH PBL	OK	FALSE	20240306-2-ALD-1-1-HG	20240306-2-ALD-1-1-HG-1#	heated gas 1000	253Plus	Heated Gas	CO2	2024-02-06 23:00:00		8	8	14921.7	14811.8	-7.622	0.042	0.015	0.028141	8.481	0.084	0.03	0.0562608	-0.447	0.125	0.044	0.0836042	-0.85	0.028	0.01	0.018521	17.088	0.163	0.058	0.108979	0.054	0.113	0.04	0.0754889	-3.003	1.053	0.372	0.705011	-11.37	1.015	0.359	0.680125	0.378
R11	2024-03-06 15:24	CO2 clump ETH PBL	OK	FALSE	20240306-3-TB-2-1-HG	20240306-3-TB-2-1-HG-2#	heated gas 1000	253Plus	Heated Gas	CO2	2024-02-06 23:00:00		8	8	14941.6	14841.6	15.268	0.047	0.017	0.0312834	3.214	0.088	0.031	0.0589021	18.084	0.117	0.041	0.0785182	-0.866	0.021	0.007	0.014106	6.365	0.127	0.045	0.0851842	-0.073	0.12	0.043	0.0806864	-4.464	1.335	0.472	0.894401	-26.57	1.204	0.426	0.806225	0.56
R12	2024-03-06 17:33	CO2 clump ETH PBL	OK	FALSE	20240306-4-TB-2-1-DOME1-25	20240306-4-TB-2-1-DOME1-25-4#	equilibrated gas25	253Plus	25 Eq Gas	CO2	2024-02-06 23:00:00		8	8	15042	14794.9	14.293	0.05	0.018	0.0334005	-20.416	0.091	0.032	0.0610444	-5.635	0.149	0.053	0.0999249	-0.008	0.016	0.006	0.010953	-40.299	0.199	0.07	0.13337	0.12	0.119	0.042	0.080027	-0.008	1.725	0.61	1.15516	25.736	1.709	0.604	1.14496	0.001
R13	2024-03-07 15:29	CO2 clump ETH PBL	OK	FALSE	20240307-3-Merk-Q-1-HG	20240307-3-Merk-Q-1-HG-4#	heated gas 1000	253Plus	Heated Gas	CO2	2024-02-06 23:00:00		8	8	14986.9	14917.6	-12.69	0.043	0.015	0.0285929	9.074	0.087	0.031	0.0585875	-5.139	0.125	0.044	0.083591	-0.846	0.022	0.008	0.014742	18.031	0.115	0.041	0.0770343	-0.195	0.104	0.037	0.0693515	-2.136	1.264	0.447	0.846889	-6.235	1.154	0.408	0.772863	0.266
R14	2024-03-07 17:46	CO2 clump ETH PBL	OK	FALSE	20240307-4-Merk-1-1-BJ1-25	20240307-4-Merk-1-1-BJ1-25-1#	equilibrated gas25	253Plus	25 Eq Gas	CO2	2024-02-06 23:00:00		8	8	14949.9	14866.2	-15.602	0.042	0.015	0.0283677	31.34	0.087	0.031	0.0585929	14.173	0.132	0.047	0.0884248	-0.015	0.019	0.007	0.0130585	63.866	0.159	0.056	0.106342	0.192	0.136	0.048	0.0913193	-7.988	1.03	0.364	0.689781	-50.52	0.824	0.291	0.551793	0.992
	ID	Analysis	Analysis Status	Disabled	Identifier_1	Identifier_2	Run	Mass Spec	Easotope Name	Sample Type	Corr Interval	Acid Temp	Acquisitions	Enabled Acquisitions	First MZ44 Ref Gas	First MZ44 Sample	d45 WG (PBL)	d45 WG (PBL) SD	d45 WG (PBL) SE	d45 WG (PBL) CI	d46 WG (PBL)	d46 WG (PBL) SD	d46 WG (PBL) SE	d46 WG (PBL) CI	d47 WG (PBL)	d47 WG (PBL) SD	d47 WG (PBL) SE	d47 WG (PBL) CI	D47 WG (PBL)	D47 WG (PBL) SD	D47 WG (PBL) SE	D47 WG (PBL) CI	d48 WG (PBL)	d48 WG (PBL) SD	d48 WG (PBL) SE	d48 WG (PBL) CI	D48 WG (PBL)	D48 WG (PBL) SD	D48 WG (PBL) SE	D48 WG (PBL) CI	d49 WG (PBL)	d49 WG (PBL) SD	d49 WG (PBL) SE	d49 WG (PBL) CI	D49 WG (PBL)	D49 WG (PBL) SD	D49 WG (PBL) SE	D49 WG (PBL) CI	49 Param
R1	2024-02-20 13:10	CO2 clump ETH PBL	OK	FALSE	20240220-2-BZ-2	20240220-2-BZ-2-2#	commonbath 90	253Plus	20240220-2-BZ-2	Calcite	2024-02-06 23:00:00	90	8	8	15028.5	14946.1	23.333	0.046	0.016	0.0310651	8.397	0.09	0.032	0.0601255	32.049	0.135	0.048	0.0905073	-0.47	0.019	0.007	0.0128813	16.807	0.178	0.063	0.119209	-0.057	0.089	0.031	0.0595836	-5.01	0.895	0.316	0.599448	-44.99	0.803	0.284	0.537686	0.724
R1	2024-02-20 16:01	CO2 clump ETH PBL	OK	FALSE	20240220-3-BZ-3	20240220-3-BZ-3-4#	commonbath 90	253Plus	20240220-3-BZ-3	Calcite	2024-02-06 23:00:00	90	8	8	14990.4	14875.8	23.362	0.045	0.016	0.0299684	8.443	0.086	0.03	0.0573965	32.113	0.148	0.052	0.0991856	-0.481	0.025	0.009	0.0168138	16.899	0.117	0.041	0.0782769	-0.057	0.107	0.038	0.0715862	-6.046	0.994	0.351	0.665748	-46.097	0.862	0.305	0.577259	0.865
R1	2024-02-21 11:37	CO2 clump ETH PBL	OK	FALSE	20240221-1-BZ-1	20240221-1-BZ-1-1#	commonbath 90	253Plus	20240221-1-BZ-1	Calcite	2024-02-06 23:00:00	90	8	8	14980.3	14905.1	23.348	0.042	0.015	0.0281572	8.378	0.079	0.028	0.0531967	32.05	0.137	0.048	0.0916865	-0.465	0.03	0.011	0.0199971	16.751	0.17	0.06	0.1138	-0.074	0.115	0.041	0.0773288	-6.218	1.162	0.411	0.778537	-46.128	1.061	0.375	0.710645	0.834
R1	2024-02-21 13:46	CO2 clump ETH PBL	OK	FALSE	20240221-2-BZ-2	20240221-2-BZ-2-2#	commonbath 90	253Plus	20240221-2-BZ-2	Calcite	2024-02-06 23:00:00	90	8	8	14931.3	14786.1	23.362	0.046	0.016	0.0308562	8.422	0.092	0.032	0.061349	32.101	0.135	0.048	0.0902835	-0.472	0.02	0.007	0.013116	16.82	0.243	0.086	0.162654	-0.093	0.109	0.039	0.0732564	-6.243	0.921	0.325	0.616654	-46.248	0.852	0.301	0.570434	0.869
R1	2024-02-21 16:00	CO2 clump ETH PBL	OK	FALSE	20240221-3-BZ-3	20240221-3-BZ-3-4#	commonbath 90	253Plus	20240221-3-BZ-3	Calcite	2024-02-06 23:00:00	90	8	8	14945.1	14861.9	23.376	0.048	0.017	0.0323722	8.441	0.093	0.033	0.0621829	32.123	0.151	0.053	0.101066	-0.484	0.028	0.01	0.0188476	16.872	0.128	0.045	0.0854603	-0.079	0.126	0.045	0.084678	-5.983	1.492	0.527	0.99907	-46.047	1.349	0.477	0.903585	0.827
R1	2024-02-21 18:13	CO2 clump ETH PBL	OK	FALSE	20240221-4-BZ-4	20240221-4-BZ-4-1#	commonbath 90	253Plus	20240221-4-BZ-4	Calcite	2024-02-06 23:00:00	90	8	8	14989.3	14842.7	23.35	0.044	0.016	0.0294149	8.41	0.086	0.03	0.0577034	32.068	0.137	0.049	0.0919385	-0.48	0.023	0.008	0.0150762	16.854	0.195	0.069	0.130565	-0.035	0.123	0.043	0.0820589	-5.661	1.379	0.488	0.923657	-45.655	1.275	0.451	0.854373	0.777
R1	2024-02-28 10:40	CO2 clump ETH PBL	OK	FALSE	20240228-1-IAEA-C1-1	20240228-1-IAEA-C1-1-2#	commonbath 90	253Plus	20240228-1-IAEA-C1-1	Calcite	2024-02-06 23:00:00	90	8	8	14920.2	14818.1	24.003	0.045	0.016	0.0300143	26.887	0.089	0.032	0.0599144	51.24	0.156	0.055	0.104161	-0.586	0.033	0.012	0.0218125	54.388	0.183	0.065	0.122304	-0.103	0.146	0.052	0.0977943	-10.922	1.465	0.518	0.981579	-84.605	1.252	0.443	0.838463	1.441
R1	2024-02-28 12:55	CO2 clump ETH PBL	OK	FALSE	20240228-2-IAEA-C1-2	20240228-2-IAEA-C1-2-4#	commonbath 90	253Plus	20240228-2-IAEA-C1-2	Calcite	2024-02-06 23:00:00	90	8	8	14966.8	14850.1	23.998	0.043	0.015	0.028637	26.878	0.085	0.03	0.0569858	51.214	0.116	0.041	0.0777608	-0.598	0.029	0.01	0.0192316	54.375	0.111	0.039	0.0746212	-0.097	0.082	0.029	0.0552259	-10.837	1.084	0.383	0.725891	-84.506	0.902	0.319	0.604428	1.429
R1	2024-02-28 15:07	CO2 clump ETH PBL	OK	FALSE	20240228-3-IAEA-C2-1	20240228-3-IAEA-C2-1-1#	commonbath 90	253Plus	20240228-3-IAEA-C2-1	Calcite	2024-02-06 23:00:00	90	8	8	14975.4	14792.1	13.539	0.05	0.018	0.0331568	19.965	0.1	0.035	0.0668543	33.583	0.15	0.053	0.100657	-0.279	0.022	0.008	0.0145996	40.483	0.262	0.093	0.175327	0.148	0.137	0.048	0.0914554	-8.255	1.305	0.461	0.874068	-59.618	1.169	0.413	0.782844	1.085
R1	2024-02-28 17:24	CO2 clump ETH PBL	OK	FALSE	20240228-4-IAEA-C2-2	20240228-4-IAEA-C2-2-2#	commonbath 90	253Plus	20240228-4-IAEA-C2-2	Calcite	2024-02-06 23:00:00	90	8	8	15004.9	14889.3	13.578	0.059	0.021	0.039829	20.018	0.118	0.042	0.0787499	33.674	0.171	0.06	0.114234	-0.283	0.016	0.006	0.0107927	40.598	0.267	0.094	0.178954	0.154	0.065	0.023	0.043866	-8.846	1.534	0.542	1.02755	-60.314	1.592	0.563	1.06645	1.165
R1	2024-02-29 10:52	CO2 clump ETH PBL	OK	FALSE	20240229-1-BZ-1	20240229-1-BZ-1-4#	commonbath 90	253Plus	20240229-1-BZ-1	Calcite	2024-02-06 23:00:00	90	8	8	14909.5	14871.9	23.328	0.047	0.016	0.0311659	8.378	0.09	0.032	0.0603239	32.035	0.152	0.054	0.101518	-0.46	0.022	0.008	0.0147062	16.787	0.156	0.055	0.104405	-0.038	0.123	0.043	0.082271	-7.037	0.792	0.28	0.530694	-46.895	0.771	0.273	0.516594	0.912
R1	2024-02-29 13:03	CO2 clump ETH PBL	OK	FALSE	20240229-2-BZ-2	20240229-2-BZ-2-1#	commonbath 90	253Plus	20240229-2-BZ-2	Calcite	2024-02-06 23:00:00	90	8	8	14986.8	14897.2	23.353	0.043	0.015	0.029068	8.386	0.085	0.03	0.0566677	32.043	0.123	0.044	0.0824544	-0.484	0.03	0.01	0.0198682	16.841	0.202	0.072	0.135487	0	0.133	0.047	0.0892041	-6.658	0.717	0.253	0.48009	-46.57	0.651	0.23	0.435996	0.866
R1	2024-02-29 15:13	CO2 clump ETH PBL	OK	FALSE	20240229-3-IAEA-C1-1	20240229-3-IAEA-C1-1-2#	commonbath 90	253Plus	20240229-3-IAEA-C1-1	Calcite	2024-02-06 23:00:00	90	8	8	14966.4	14861.2	24.007	0.044	0.015	0.0293377	26.905	0.089	0.031	0.0594562	51.261	0.141	0.05	0.0944913	-0.587	0.024	0.009	0.0161467	54.444	0.181	0.064	0.121515	-0.085	0.189	0.067	0.12663	-10.698	1.412	0.499	0.94583	-84.433	1.244	0.44	0.833291	1.384
R1	2024-02-29 17:25	CO2 clump ETH PBL	OK	FALSE	20240229-4-IAEA-C1-2	20240229-4-IAEA-C1-2-4#	commonbath 90	253Plus	20240229-4-IAEA-C1-2	Calcite	2024-02-06 23:00:00	90	8	8	14938.6	14859.8	24	0.041	0.014	0.0273896	26.894	0.082	0.029	0.0550403	51.234	0.118	0.042	0.0790744	-0.596	0.028	0.01	0.018695	54.436	0.257	0.091	0.171832	-0.072	0.11	0.039	0.0736391	-10.848	1.044	0.369	0.699119	-84.546	0.92	0.325	0.616249	1.392
R1	2024-03-01 11:05	CO2 clump ETH PBL	OK	FALSE	20240301-1-ETH-3-1	20240301-1-ETH-3-1-1#	commonbath 90	253Plus	20240301-1-ETH-3-1	Calcite	2024-02-06 23:00:00	90	8	8	14948.2	14901.1	23.315	0.043	0.015	0.0288999	27.453	0.086	0.03	0.0574655	51.388	0.129	0.046	0.0863206	-0.294	0.017	0.006	0.0111635	55.761	0.189	0.067	0.126451	0.096	0.078	0.028	0.0522005	-10.962	0.73	0.258	0.488764	-84.977	0.632	0.224	0.423639	1.403
R1	2024-03-01 13:15	CO2 clump ETH PBL	OK	FALSE	20240301-2-ETH-3-2	20240301-2-ETH-3-2-2#	commonbath 90	253Plus	20240301-2-ETH-3-2	Calcite	2024-02-06 23:00:00	90	8	8	14932	14885.8	23.323	0.044	0.016	0.0296159	27.439	0.09	0.032	0.0605867	51.382	0.152	0.054	0.10188	-0.294	0.028	0.01	0.018875	55.658	0.227	0.08	0.152143	0.026	0.093	0.033	0.0622534	-11.563	0.902	0.319	0.604115	-85.515	0.818	0.289	0.547733	1.483
R1	2024-03-01 15:24	CO2 clump ETH PBL	OK	FALSE	20240301-3-ETH-4-1	20240301-3-ETH-4-1-4#	commonbath 90	253Plus	20240301-3-ETH-4-1	Calcite	2024-02-06 23:00:00	90	8	8	14942.1	14864.9	11.341	0.042	0.015	0.0283513	9.866	0.079	0.028	0.0531262	21.046	0.124	0.044	0.0828115	-0.459	0.019	0.007	0.0130367	19.935	0.2	0.071	0.133952	0.105	0.162	0.057	0.108361	-5.623	0.888	0.314	0.59477	-36.277	0.906	0.32	0.606733	0.725
R1	2024-03-01 17:48	CO2 clump ETH PBL	OK	FALSE	20240301-4-ETH-4-2	20240301-4-ETH-4-2-1#	commonbath 90	253Plus	20240301-4-ETH-4-2	Calcite	2024-02-06 23:00:00	90	8	8	14930.4	14835.8	11.336	0.044	0.016	0.0295312	9.864	0.084	0.03	0.056172	21.055	0.146	0.052	0.0979904	-0.445	0.028	0.01	0.0188172	19.844	0.188	0.066	0.125729	0.019	0.085	0.03	0.0569862	-6.064	1.388	0.491	0.929708	-36.696	1.311	0.463	0.877879	0.776
R1	2024-03-02 10:48	CO2 clump ETH PBL	OK	FALSE	20240302-1-IAEA-C2-1	20240302-1-IAEA-C2-1-2#	commonbath 90	253Plus	20240302-1-IAEA-C2-1	Calcite	2024-02-06 23:00:00	90	8	8	14976.9	14890.8	13.567	0.055	0.019	0.0367934	20.023	0.11	0.039	0.0735651	33.678	0.16	0.057	0.107194	-0.272	0.019	0.007	0.0128257	40.564	0.194	0.069	0.130086	0.112	0.111	0.039	0.0740527	-9.587	1.328	0.469	0.889379	-61.013	1.253	0.443	0.839475	1.229
R1	2024-03-02 13:03	CO2 clump ETH PBL	OK	FALSE	20240302-2-IAEA-C2-2	20240302-2-IAEA-C2-2-4#	commonbath 90	253Plus	20240302-2-IAEA-C2-2	Calcite	2024-02-06 23:00:00	90	8	8	14999.9	14896.1	13.565	0.046	0.016	0.0308102	20.01	0.088	0.031	0.0592721	33.668	0.125	0.044	0.08395	-0.266	0.035	0.013	0.023766	40.622	0.219	0.077	0.146458	0.193	0.076	0.027	0.050791	-8.322	1.725	0.61	1.15563	-59.789	1.651	0.584	1.10582	1.068
R1	2024-03-03 10:32	CO2 clump ETH PBL	OK	FALSE	20240303-1-BZ-1	20240303-1-BZ-1-4#	commonbath 90	253Plus	20240303-1-BZ-1	Calcite	2024-02-06 23:00:00	90	8	8	14972.8	14781.5	23.357	0.046	0.016	0.0308469	8.429	0.086	0.03	0.0573468	32.148	0.145	0.051	0.0973196	-0.429	0.028	0.01	0.0189653	16.959	0.162	0.057	0.108445	0.029	0.116	0.041	0.0779571	-7.632	2.364	0.836	1.58349	-47.59	2.218	0.784	1.48536	0.972
R1	2024-03-03 12:44	CO2 clump ETH PBL	OK	FALSE	20240303-2-BZ-2	20240303-2-BZ-2-1#	commonbath 90	253Plus	20240303-2-BZ-2	Calcite	2024-02-06 23:00:00	90	8	8	14964.8	14857	23.351	0.045	0.016	0.030161	8.443	0.087	0.031	0.0585407	32.098	0.147	0.052	0.098592	-0.484	0.022	0.008	0.0145978	17.031	0.163	0.058	0.109248	0.073	0.085	0.03	0.0567729	-6.783	1.015	0.359	0.679859	-46.794	0.845	0.299	0.565852	0.864
R1	2024-03-04 11:02	CO2 clump ETH PBL	OK	FALSE	20240304-1-IAEA-C1-1	20240304-1-IAEA-C1-1-1#	commonbath 90	253Plus	20240304-1-IAEA-C1-1	Calcite	2024-02-06 23:00:00	90	8	8	14985.4	14929.5	23.981	0.042	0.015	0.028158	26.856	0.085	0.03	0.0571287	51.191	0.131	0.046	0.0877296	-0.581	0.023	0.008	0.0152171	54.399	0.113	0.04	0.075774	-0.033	0.126	0.044	0.084095	-11.445	1.1	0.389	0.736966	-85.014	0.879	0.311	0.588897	1.44
R1	2024-03-04 13:14	CO2 clump ETH PBL	OK	FALSE	20240304-2-IAEA-C1-2	20240304-2-IAEA-C1-2-2#	commonbath 90	253Plus	20240304-2-IAEA-C1-2	Calcite	2024-02-06 23:00:00	90	8	8	14980.4	14871.1	24.001	0.042	0.015	0.0278696	26.908	0.084	0.03	0.0561167	51.258	0.136	0.048	0.0913944	-0.588	0.025	0.009	0.0169698	54.538	0.135	0.048	0.0901324	-0.002	0.102	0.036	0.0681926	-11.251	1.669	0.59	1.11806	-84.945	1.523	0.539	1.02045	1.42
R1	2024-03-05 11:00	CO2 clump ETH PBL	OK	FALSE	20240305-1-ETH-4-1	20240305-1-ETH-4-1-2#	commonbath 90	253Plus	20240305-1-ETH-4-1	Calcite	2024-02-06 23:00:00	90	8	8	14948.4	14809.8	11.33	0.04	0.014	0.0269926	9.86	0.082	0.029	0.0547875	21.05	0.156	0.055	0.104174	-0.44	0.036	0.013	0.0239658	19.88	0.23	0.081	0.153853	0.061	0.13	0.046	0.0871393	-6.936	1.551	0.549	1.03923	-37.528	1.476	0.522	0.988737	0.872
R1	2024-03-06 11:02	CO2 clump ETH PBL	OK	FALSE	20240306-1-ETH-3-1	20240306-1-ETH-3-1-4#	commonbath 90	253Plus	20240306-1-ETH-3-1	Calcite	2024-02-06 23:00:00	90	8	8	15049	14862.8	23.318	0.046	0.016	0.0308211	27.422	0.091	0.032	0.0608322	51.361	0.144	0.051	0.0964575	-0.292	0.019	0.007	0.0125848	55.73	0.154	0.055	0.103458	0.127	0.08	0.028	0.0536829	-12.831	1.189	0.421	0.796718	-86.655	1.007	0.356	0.674353	1.612
R1	2024-03-07 11:03	CO2 clump ETH PBL	OK	FALSE	20240307-1-ETH-2-1	20240307-1-ETH-2-1-1#	commonbath 90	253Plus	20240307-1-ETH-2-1	Calcite	2024-02-06 23:00:00	90	8	8	15005.3	14911.7	11.366	0.049	0.017	0.0327553	9.988	0.095	0.033	0.0634568	20.985	0.16	0.056	0.106941	-0.664	0.039	0.014	0.0261872	20.088	0.199	0.07	0.133267	0.011	0.101	0.036	0.0675904	-6.745	0.903	0.319	0.605044	-37.619	0.745	0.263	0.498844	0.841
R1	2024-03-07 13:14	CO2 clump ETH PBL	OK	FALSE	20240307-2-ETH-2-2	20240307-2-ETH-2-2-2#	commonbath 90	253Plus	20240307-2-ETH-2-2	Calcite	2024-02-06 23:00:00	90	8	8	14940.7	14880.5	11.377	0.047	0.017	0.0314481	10.026	0.091	0.032	0.0608067	21.007	0.14	0.05	0.0938957	-0.691	0.03	0.011	0.0203437	20.122	0.206	0.073	0.138029	-0.03	0.083	0.029	0.055389	-5.757	1.137	0.402	0.761359	-36.744	1.177	0.416	0.788471	0.72
R1	2024-03-08 10:57	CO2 clump ETH PBL	OK	FALSE	20240308-1-BZ-1	20240308-1-BZ-1-2#	commonbath 90	253Plus	20240308-1-BZ-1	Calcite	2024-02-06 23:00:00	90	8	8	14991.2	14899.2	23.349	0.046	0.016	0.0305643	8.388	0.085	0.03	0.0572471	32.07	0.134	0.048	0.0900689	-0.456	0.019	0.007	0.0127174	16.836	0.154	0.054	0.103082	-0.01	0.091	0.032	0.0609761	-7.458	0.8	0.283	0.53566	-47.338	0.771	0.273	0.516732	0.929
R1	2022-08-27 14:46	CO2 clump ETH PBL	OK	FALSE	20220827-3-20RmMB12-01-R1	20220827-3-20RmMB12-01-R1-2#	commonbath 90	253Plus	20220827-3-20RmMB12-01-R1	Calcite	2022-04-29 23:00:00	90	8	8	14995.1	14751.3	20.68	0.01	0.004	0.00697066	29.797	0.024	0.008	0.0159912	51.019	0.073	0.026	0.0487393	-0.226	0.04	0.014	0.0266706	60.84	0.204	0.072	0.136467	0.337	0.157	0.056	0.105326	-9.089	3.756	1.328	2.51563	-84.829	3.52	1.244	2.35766	1.291
R1	2022-08-02 12:49	CO2 clump ETH PBL	OK	FALSE	20220802-2-20RmMB12-01-R2	20220802-2-20RmMB12-01-R2-1#	commonbath 90	253Plus	20220802-2-20RmMB12-01-R2	Calcite	2022-04-29 23:00:00	90	8	8	14967.7	14846	21.231	0.004	0.002	0.00292051	29.932	0.016	0.006	0.0107704	51.722	0.036	0.013	0.023818	-0.243	0.02	0.007	0.0135684	61.512	0.388	0.137	0.259903	0.708	0.339	0.12	0.227301	-8.28	1.011	0.357	0.677241	-84.845	0.954	0.337	0.638852	1.168
R1	2022-08-17 12:42	CO2 clump ETH PBL	OK	FALSE	20220817-2-20RmMB12-01-R3	20220817-2-20RmMB12-01-R3-4#	commonbath 90	253Plus	20220817-2-20RmMB12-01-R3	Calcite	2022-04-29 23:00:00	90	8	8	14941.6	14815.5	20.627	0.007	0.002	0.00451739	29.53	0.014	0.005	0.00970531	50.695	0.026	0.009	0.0172955	-0.224	0.024	0.009	0.016357	59.851	0.072	0.025	0.048011	-0.075	0.066	0.023	0.0442252	-7.505	1.664	0.588	1.11459	-82.847	1.568	0.554	1.05011	1.068
R1	2024-03-11 14:10	CO2 clump ETH PBL	OK	FALSE	20240311-2-20RmMB12-02-R1	20240311-2-20RmMB12-02-R1-2#	commonbath 90	253Plus	20240311-2-20RmMB12-02-R1	Calcite	2024-02-06 23:00:00	90	8	8	14972	14895.3	20.416	0.041	0.015	0.0276291	29.896	0.084	0.03	0.0561252	50.752	0.127	0.045	0.0853634	-0.307	0.016	0.006	0.0107243	60.777	0.202	0.072	0.135583	0.087	0.099	0.035	0.0664573	-11.034	1.263	0.447	0.846329	-86.546	1.096	0.388	0.734341	1.364
R1	2024-03-12 15:20	CO2 clump ETH PBL	OK	FALSE	20240312-3-20RmMB12-02-R2	20240312-3-20RmMB12-02-R2-1#	commonbath 90	253Plus	20240312-3-20RmMB12-02-R2	Calcite	2024-02-06 23:00:00	90	8	8	14916	14867.7	24.178	0.044	0.016	0.0297066	26.93	0.084	0.03	0.056198	51.75	0.122	0.043	0.08191	-0.318	0.025	0.009	0.0166238	54.648	0.203	0.072	0.135822	0.059	0.077	0.027	0.0515499	-11.409	0.966	0.342	0.647042	-85.297	0.989	0.35	0.662757	1.389
R1	2024-04-09 13:24	CO2 clump ETH PBL	OK	FALSE	20240409-2-20RmMB12-02-R3	20240409-2-20RmMB12-02-R3-2#	commonbath 90	253Plus	20240409-2-20RmMB12-02-R3	Calcite	2024-02-06 23:00:00	90	8	8	14995.1	14938.8	20.358	0.039	0.014	0.026017	29.911	0.08	0.028	0.0533533	50.689	0.119	0.042	0.0798094	-0.322	0.015	0.005	0.00978699	60.886	0.15	0.053	0.100724	0.16	0.078	0.027	0.0520942	-12.237	1.808	0.639	1.21111	-87.628	1.603	0.567	1.07378	1.365
R1	2024-04-09 15:36	CO2 clump ETH PBL	OK	FALSE	20240409-3-20RmMB12-02-R4	20240409-3-20RmMB12-02-R4-4#	commonbath 90	253Plus	20240409-3-20RmMB12-02-R4	Calcite	2024-02-06 23:00:00	90	8	8	14960.6	14837.4	20.348	0.038	0.013	0.0253296	29.79	0.077	0.027	0.0512966	50.56	0.115	0.041	0.0769431	-0.32	0.026	0.009	0.0175137	60.658	0.134	0.047	0.0897123	0.18	0.088	0.031	0.059181	-12.695	1.573	0.556	1.05367	-87.831	1.406	0.497	0.941688	1.417
R1	2024-05-19 14:45	CO2 clump ETH PBL	OK	FALSE	20240519-3-20RmMB12-03-R1	20240519-3-20RmMB12-03-R1-1#	commonbath 90	253Plus	20240519-3-20RmMB12-03-R1	Calcite	2024-02-06 23:00:00	90	8	8	15014.4	14871.8	21.641	0.047	0.017	0.0316465	30.011	0.095	0.033	0.0633628	52.174	0.144	0.051	0.0962031	-0.302	0.018	0.007	0.012355	61.063	0.122	0.043	0.0818018	0.134	0.114	0.04	0.0765327	-14.995	1.702	0.602	1.14036	-91.567	1.702	0.602	1.03743	1.516
R1	2024-04-03 12:58	CO2 clump ETH PBL	OK	FALSE	20240403-2-20RmMB12-03-R2	20240403-2-20RmMB12-03-R2-2#	commonbath 90	253Plus	20240403-2-20RmMB12-03-R2	Calcite	2024-02-06 23:00:00	90	8	8	14911.8	14887.9	24.104	0.039	0.014	0.0259376	27.06	0.078	0.028	0.0524385	51.83	0.132	0.047	0.0881923	-0.293	0.018	0.006	0.0119978	55.13	0.164	0.058	0.109981	0.263	0.081	0.029	0.0543489	-12.212	1.545	0.546	1.03505	-86.197	1.43	0.506	0.957926	1.397
R1	2024-05-19 17:03	CO2 clump ETH PBL	OK	FALSE	20240519-4-20RmMB12-03-R3	20240519-4-20RmMB12-03-R3-4#	commonbath 90	253Plus	20240519-4-20RmMB12-03-R3	Calcite	2024-02-06 23:00:00	90	8	8	15032.2	14919.2	21.375	0.056	0.02	0.0375193	29.448	0.113	0.04	0.0755258	51.322	0.158	0.056	0.1057	-0.306	0.026	0.009	0.0173715	59.933	0.212	0.075	0.142049	0.161	0.112	0.039	0.0746931	-15.512	1.602	0.566	1.07289	-90.814	1.463	0.517	0.980255	1.561
R1	2024-05-11 13:13	CO2 clump ETH PBL	OK	FALSE	20240511-2-20RmMB12-04-R1	20240511-2-20RmMB12-04-R1-4#	commonbath 90	253Plus	20240511-2-20RmMB12-04-R1	Calcite	2024-02-06 23:00:00	90	8	8	14969.4	14957.7	20.778	0.039	0.014	0.0264542	29.848	0.079	0.028	0.0529321	51.068	0.113	0.04	0.0756351	-0.326	0.026	0.009	0.0172373	60.761	0.182	0.064	0.122118	0.165	0.071	0.025	0.0474225	-13.923	1.319	0.467	0.883823	-89.475	1.324	0.468	0.886619	1.443
R1	2024-05-18 14:33	CO2 clump ETH PBL	OK	FALSE	20240518-3-20RmMB12-04-R2	20240518-3-20RmMB12-04-R2-1#	commonbath 90	253Plus	20240518-3-20RmMB12-04-R2	Calcite	2024-02-06 23:00:00	90	8	8	14947.3	14962.8	20.762	0.038	0.013	0.0254747	29.831	0.071	0.025	0.0474756	51.046	0.112	0.04	0.0752552	-0.316	0.029	0.01	0.0193228	60.711	0.162	0.057	0.108287	0.15	0.07	0.025	0.0466619	-13.523	0.818	0.289	0.548153	-89.062	0.762	0.269	0.510241	1.373
R1	2024-05-18 16:50	CO2 clump ETH PBL	OK	FALSE	20240518-4-20RmMB12-04-R3	20240518-4-20RmMB12-04-R3-2#	commonbath 90	253Plus	20240518-4-20RmMB12-04-R3	Calcite	2024-02-06 23:00:00	90	8	8	14955.1	15012.9	20.785	0.033	0.012	0.022059	29.872	0.066	0.023	0.0440621	51.11	0.111	0.039	0.0740887	-0.317	0.026	0.009	0.0175569	60.749	0.153	0.054	0.102797	0.106	0.079	0.028	0.0528026	-13.56	1.215	0.43	0.813883	-89.188	1.225	0.433	0.820771	1.365
R1	2024-03-10 12:44	CO2 clump ETH PBL	OK	FALSE	20240310-2-20RmMB12-05-R1	20240310-2-20RmMB12-05-R1-#	commonbath 90	253Plus	20240310-2-20RmMB12-05-R1	Calcite	2024-02-06 23:00:00	90	8	8	14956.4	14811.8	24.019	0.049	0.017	0.0327046	27.005	0.096	0.034	0.0640913	51.681	0.14	0.05	0.0940017	-0.297	0.022	0.008	0.0149084	54.864	0.19	0.067	0.127189	0.119	0.105	0.037	0.0702587	-11.846	1.365	0.483	0.914292	-85.682	1.183	0.418	0.79242	1.463
R1	2024-03-15 15:29	CO2 clump ETH PBL	OK	FALSE	20240315-3-20RmMB12-05-R2	20240315-3-20RmMB12-05-R2-1#	commonbath 90	253Plus	20240315-3-20RmMB12-05-R2	Calcite	2024-02-06 23:00:00	90	8	8	14999.9	14926.4	22.187	0.041	0.015	0.02758	29.916	0.082	0.029	0.054679	52.652	0.127	0.045	0.0853045	-0.309	0.028	0.01	0.0190607	61.371	0.144	0.051	0.096588	0.608	0.078	0.028	0.0524151	-12.243	1.611	0.569	1.07884	-89.382	1.414	0.5	0.94729	1.482
R1	2024-05-24 15:24	CO2 clump ETH PBL	OK	FALSE	20240524-3-20RmMB12-05-R3	20240524-3-20RmMB12-05-R3-1#	commonbath 90	253Plus	20240524-3-20RmMB12-05-R3	Calcite	2024-02-06 23:00:00	90	8	8	15051.9	14897.1	21.54	0.04	0.014	0.02687	29.92	0.08	0.028	0.0538619	51.974	0.15	0.053	0.100219	-0.303	0.034	0.012	0.0225623	60.924	0.144	0.051	0.096485	0.178	0.082	0.029	0.0549175	-14.734	1.749	0.618	1.17133	-91.073	1.562	0.552	1.04658	1.455
R1	2024-05-24 17:44	CO2 clump ETH PBL	OK	FALSE	20240524-4-20RmMB12-05-R4	20240524-4-20RmMB12-05-R4-2#	commonbath 90	253Plus	20240524-4-20RmMB12-05-R4	Calcite	2024-02-06 23:00:00	90	8	8	15006.9	14958.7	21.581	0.049	0.017	0.0331307	29.91	0.098	0.035	0.0658829	52	0.147	0.052	0.0981597	-0.311	0.022	0.008	0.0145202	60.868	0.209	0.074	0.140301	0.145	0.084	0.03	0.0562871	-15.563	1.029	0.364	0.689044	-91.859	0.948	0.335	0.635283	1.527
R1	2024-03-08 15:20	CO2 clump ETH PBL	OK	FALSE	20240308-3-20RmMB12-06-R1	20240308-3-20RmMB12-06-R1-1#	commonbath 90	253Plus	20240308-3-20RmMB12-06-R1	Calcite	2024-02-06 23:00:00	90	8	8	14995.1	14914.2	23.277	0.046	0.016	0.0307609	27.001	0.089	0.031	0.059601	50.86	0.134	0.047	0.0895022	-0.326	0.015	0.005	0.0103303	55.07	0.266	0.094	0.178357	0.322	0.106	0.037	0.0709149	-11.17	1.3	0.46	0.87059	-84.342	1.171	0.414	0.784149	1.377
R1	2024-04-24 18:36	CO2 clump ETH PBL	OK	FALSE	20240424-4-20RmMB12-06-R2	20240424-3-20RmMB12-06-R2-1#	commonbath 90	253Plus	20240424-4-20RmMB12-06-R2	Calcite	2024-02-06 23:00:00	90	8	8	14920.4	14942.8	23.23	0.035	0.012	0.023225	27.063	0.07	0.025	0.0466817	50.866	0.1	0.035	0.0667363	-0.332	0.028	0.01	0.0188345	55.714	0.093	0.033	0.0624306	0.81	0.195	0.069	0.130668	-12.47	0.862	0.305	0.577178	-85.61	0.855	0.302	0.572818	1.347
R1	2024-04-25 13:00	CO2 clump ETH PBL	OK	FALSE	20240424-4-20RmMB12-06-R3	20240424-3-20RmMB12-06-R3-4#	commonbath 90	253Plus	20240424-4-20RmMB12-06-R3	Calcite	2024-02-06 23:00:00	90	8	8	15065.6	14900.5	23.325	0.04	0.014	0.0267012	26.941	0.08	0.028	0.0538848	50.849	0.126	0.044	0.0842639	-0.327	0.038	0.013	0.0255495	54.851	0.188	0.066	0.125712	0.23	0.094	0.033	0.0632722	-13.955	1.373	0.485	0.919632	-86.862	1.333	0.471	0.892606	1.522
R1	2024-05-21 13:10	CO2 clump ETH PBL	OK	FALSE	20240521-2-20RmMB12-07-R1	20240521-2-20RmMB12-07-R1-4#	commonbath 90	253Plus	20240521-2-20RmMB12-07-R1	Calcite	2024-02-06 23:00:00	90	8	8	14965.9	14975.2	21.263	0.042	0.015	0.0284581	29.964	0.087	0.031	0.0584909	51.717	0.149	0.053	0.0999331	-0.31	0.036	0.013	0.0244355	61.015	0.232	0.082	0.155557	0.178	0.101	0.036	0.0677453	-14.254	1.625	0.575	1.08849	-90.443	1.525	0.539	1.02165	1.436
R1	2024-05-21 15:29	CO2 clump ETH PBL	OK	FALSE	20240521-3-20RmMB12-07-R2	20240521-3-20RmMB12-07-R2-1#	commonbath 90	253Plus	20240521-3-20RmMB12-07-R2	Calcite	2024-02-06 23:00:00	90	8	8	14982.5	14845.6	21.265	0.048	0.017	0.0320265	29.93	0.094	0.033	0.0629496	51.684	0.152	0.054	0.101984	-0.31	0.022	0.008	0.0147676	60.943	0.129	0.046	0.0862588	0.177	0.155	0.055	0.103993	-14.766	2.055	0.727	1.37667	-90.858	1.786	0.632	1.19644	1.471
R1	2024-03-29 11:23	CO2 clump ETH PBL	OK	FALSE	20240329-2-20RmMB12-07-R3	20240329-2-20RmMB12-07-R3-4#	commonbath 90	253Plus	20240329-2-20RmMB12-07-R3	Calcite	2024-02-06 23:00:00	90	8	8	15003.7	14896.2	22.191	0.04	0.014	0.0266686	29.906	0.083	0.029	0.0556241	52.652	0.135	0.048	0.0903683	-0.304	0.019	0.007	0.0124147	61.037	0.196	0.069	0.130996	0.312	0.096	0.034	0.0639979	-12.987	1.552	0.549	1.03954	-90.055	1.441	0.509	0.965031	1.527
R1	2024-04-14 16:59	CO2 clump ETH PBL	OK	FALSE	20240414-4-20RmMB12-08-R2	20240414-4-20RmMB12-08-R2-4#	commonbath 90	253Plus	20240414-4-20RmMB12-08-R2	Calcite	2024-02-06 23:00:00	90	8	8	14938.4	14872.4	20.348	0.038	0.013	0.0251394	29.926	0.075	0.026	0.0501663	50.692	0.102	0.036	0.0680767	-0.324	0.033	0.012	0.0219988	61.233	0.146	0.052	0.0978646	0.458	0.116	0.041	0.0775757	-12.539	0.662	0.234	0.443343	-87.924	0.617	0.218	0.413395	1.393
R1	2024-04-15 13:11	CO2 clump ETH PBL	OK	FALSE	20240415-2-20RmMB12-08-R3	20240415-2-20RmMB12-08-R3-2#	commonbath 90	253Plus	20240415-2-20RmMB12-08-R3	Calcite	2024-02-06 23:00:00	90	8	8	14999.4	14933.5	20.369	0.036	0.013	0.0243542	29.965	0.072	0.026	0.0484504	50.745	0.109	0.038	0.0728719	-0.333	0.033	0.012	0.0221027	61.099	0.132	0.047	0.0887489	0.255	0.102	0.036	0.0685689	-12.888	1.906	0.674	1.27674	-88.334	1.725	0.61	1.15535	1.446
R1	2024-03-17 12:39	CO2 clump ETH PBL	OK	FALSE	20240317-2-20RmMB12-08-R1	20240317-2-20RmMB12-08-R1-2#	commonbath 90	253Plus	20240317-2-20RmMB12-08-R1	Calcite	2024-02-06 23:00:00	90	8	8	14927	14889.7	20.427	0.041	0.015	0.0277479	30.063	0.086	0.03	0.0574797	50.913	0.125	0.044	0.0835437	-0.324	0.022	0.008	0.0150401	61.265	0.227	0.08	0.151858	0.221	0.07	0.025	0.046982	-12.667	0.882	0.312	0.590645	-88.355	0.849	0.3	0.568746	1.512
R1	2022-08-06 14:52	CO2 clump ETH PBL	OK	FALSE	20220806-3-20RmMB12-09-R1	20220806-3-20RmMB12-09-R1-4#	commonbath 90	253Plus	20220806-3-20RmMB12-09-R1	Calcite	2022-04-29 23:00:00	90	8	8	14900.4	14820.4	20.522	0.005	0.002	0.00313145	29.524	0.01	0.004	0.00663185	50.584	0.05	0.018	0.0332466	-0.219	0.045	0.016	0.030401	60.687	0.167	0.059	0.11199	0.725	0.157	0.055	0.104894	-8.694	1.518	0.537	1.01661	-83.836	1.422	0.503	0.95247	1.236
R1	2022-08-07 12:31	CO2 clump ETH PBL	OK	FALSE	20220807-2-20RmMB12-09-R2	20220807-2-20RmMB12-09-R2-4#	commonbath 90	253Plus	20220807-2-20RmMB12-09-R2	Calcite	2022-04-29 23:00:00	90	8	8	14971.6	14815.6	20.537	0.006	0.002	0.00406793	29.525	0.013	0.005	0.0087144	50.602	0.03	0.011	0.0203384	-0.218	0.021	0.007	0.0140504	60.409	0.271	0.096	0.181724	0.46	0.248	0.088	0.166254	-8.157	2.309	0.816	1.54647	-83.355	2.161	0.764	1.44748	1.171
R1	2022-08-17 12:42	CO2 clump ETH PBL	OK	FALSE	20220817-2-20RmMB12-09-R3	20220817-2-20RmMB12-09-R3-4#	commonbath 90	253Plus	20220817-2-20RmMB12-09-R3	Calcite	2022-04-29 23:00:00	90	8	8	14941.6	14815.5	20.627	0.007	0.002	0.00451739	29.53	0.014	0.005	0.00970531	50.695	0.026	0.009	0.0172955	-0.224	0.024	0.009	0.016357	59.851	0.072	0.025	0.048011	-0.075	0.066	0.023	0.0442252	-7.505	1.664	0.588	1.11459	-82.847	1.568	0.554	1.05011	1.068
R1	2022-08-26 15:02	CO2 clump ETH PBL	OK	FALSE	20220826-3-20RsBMB05-02-R1	20220826-3-20RsBMB05-02-R1-1#	commonbath 90	253Plus	20220826-3-20RsBMB05-02-R1	Calcite	2022-04-29 23:00:00	90	8	8	14899.2	14783.6	20.194	0.008	0.003	0.00518246	29.604	0.013	0.005	0.00886737	50.318	0.04	0.014	0.0267274	-0.218	0.024	0.009	0.0162786	60.329	0.168	0.059	0.112727	0.231	0.148	0.052	0.098842	-8.809	2.464	0.871	1.65074	-83.769	2.307	0.816	1.54557	1.252
R1	2022-08-27 12:35	CO2 clump ETH PBL	OK	FALSE	20220827-2-20RsBMB05-02-R2	20220827-2-20RsBMB05-02-R2-1#	commonbath 90	253Plus	20220827-2-20RsBMB05-02-R2	Calcite	2022-04-29 23:00:00	90	8	8	14944.3	14837	20.447	0.01	0.004	0.00675382	30.147	0.018	0.006	0.0118165	51.132	0.044	0.016	0.0293686	-0.216	0.018	0.007	0.012382	61.312	0.143	0.05	0.095608	0.103	0.122	0.043	0.0815047	-7.74	2.948	1.042	1.97455	-83.972	2.761	0.976	1.84922	1.1
R1	2022-08-27 14:46	CO2 clump ETH PBL	OK	FALSE	20220827-3-20RsBMB05-02-R3	20220827-3-20RsBMB05-02-R3-2#	commonbath 90	253Plus	20220827-3-20RsBMB05-02-R3	Calcite	2022-04-29 23:00:00	90	8	8	14995.1	14751.3	20.68	0.01	0.004	0.00697066	29.797	0.024	0.008	0.0159912	51.019	0.073	0.026	0.0487393	-0.226	0.04	0.014	0.0266706	60.84	0.204	0.072	0.136467	0.337	0.157	0.056	0.105326	-9.089	3.756	1.328	2.51563	-84.829	3.52	1.244	2.35766	1.291
R1	2024-03-16 14:42	CO2 clump ETH PBL	OK	FALSE	20240316-3-20RmMB12-10-R1	20240316-3-20RmMB12-10-R1-2#	commonbath 90	253Plus	20240316-3-20RmMB12-10-R1	Calcite	2024-02-06 23:00:00	90	8	8	14995.4	14929.2	23.896	0.044	0.016	0.0295598	27.101	0.087	0.031	0.0581674	51.626	0.139	0.049	0.0933639	-0.317	0.022	0.008	0.0146815	56.55	0.311	0.11	0.20814	1.529	0.16	0.057	0.107432	-12.141	1.01	0.357	0.67656	-86.007	0.83	0.294	0.556248	1.466
R1	2024-05-16 17:45	CO2 clump ETH PBL	OK	FALSE	20240516-4-20RmMB12-10-R3	20240516-4-20RmMB12-10-R3-1#	commonbath 90	253Plus	20240516-4-20RmMB12-10-R3	Calcite	2024-02-06 23:00:00	90	8	8	15009.6	14991.4	21.627	0.036	0.013	0.0241192	29.856	0.07	0.025	0.0469828	51.988	0.109	0.038	0.0729392	-0.317	0.025	0.009	0.0168619	60.761	0.182	0.064	0.121722	0.149	0.099	0.035	0.0665574	-13.911	0.973	0.344	0.651801	-90.285	0.957	0.338	0.640979	1.4
R1	2024-05-17 15:21	CO2 clump ETH PBL	OK	FALSE	20240517-2-20RmMB12-10-R4	20240517-2-20RmMB12-10-R4-4#	commonbath 90	253Plus	20240517-2-20RmMB12-10-R4	Calcite	2024-02-06 23:00:00	90	8	8	15012.2	14988.4	21.586	0.043	0.015	0.0285952	29.856	0.086	0.03	0.0575447	51.932	0.136	0.048	0.0911121	-0.329	0.036	0.013	0.0240506	60.707	0.199	0.07	0.133229	0.099	0.152	0.054	0.102082	-14.527	1.224	0.433	0.820027	-90.814	1.113	0.394	0.745785	1.503
R1	2024-05-10 15:34	CO2 clump ETH PBL	OK	FALSE	20240510-3-20RmMB12-10-R2	20240510-3-20RmMB12-10-R2-4#	commonbath 90	253Plus	20240510-3-20RmMB12-10-R2	Calcite	2024-02-06 23:00:00	90	8	8	14998.2	14964.9	21.585	0.042	0.015	0.0280931	29.85	0.083	0.029	0.0552724	51.935	0.117	0.041	0.0781842	-0.32	0.034	0.012	0.0227957	60.928	0.204	0.072	0.136826	0.318	0.075	0.026	0.0500225	-15.132	1.32	0.467	0.883993	-91.362	1.213	0.429	0.812685	1.562
R1	2024-03-25 13:12	CO2 clump ETH PBL	OK	FALSE	20240325-2-20RmMB12-11-R1	20240325-2-20RmMB12-11-R1-2#	commonbath 90	253Plus	20240325-2-20RmMB12-11-R1	Calcite	2024-02-06 23:00:00	90	8	8	15013.6	14868	20.849	0.041	0.014	0.0271766	29.939	0.08	0.028	0.0537	51.254	0.134	0.048	0.0900423	-0.308	0.018	0.006	0.0118073	61.017	0.21	0.074	0.140931	0.229	0.119	0.042	0.0796481	-13.198	1.526	0.54	1.02226	-89.032	1.336	0.472	0.894592	1.564
R1	2024-03-25 15:25	CO2 clump ETH PBL	OK	FALSE	20240325-3-20RmMB12-11-R2	20240325-3-20RmMB12-11-R2-4#	commonbath 90	253Plus	20240325-3-20RmMB12-11-R2	Calcite	2024-02-06 23:00:00	90	8	8	14974.3	14865.4	20.791	0.039	0.014	0.026393	29.906	0.076	0.027	0.0511426	51.159	0.126	0.045	0.0843158	-0.309	0.023	0.008	0.0155142	60.896	0.164	0.058	0.10986	0.18	0.091	0.032	0.0608782	-11.682	0.902	0.319	0.604375	-87.519	0.833	0.294	0.557767	1.374
R1	2024-05-23 13:09	CO2 clump ETH PBL	OK	FALSE	20240523-2-20RmMB12-11-R3	20240523-2-20RmMB12-11-R3-2#	commonbath 90	253Plus	20240523-2-20RmMB12-11-R3	Calcite	2024-02-06 23:00:00	90	8	8	14967.7	14967.2	21.214	0.049	0.017	0.03289	29.809	0.1	0.035	0.066699	51.516	0.166	0.059	0.111414	-0.304	0.034	0.012	0.0229502	60.671	0.192	0.068	0.128687	0.156	0.113	0.04	0.075528	-14.653	1.891	0.668	1.26651	-90.495	1.69	0.598	1.13221	1.466
R1	2024-03-11 18:32	CO2 clump ETH PBL	OK	FALSE	20240311-4-20RsBMB05-01-R1	20240311-4-20RsBMB05-01-R1-1#	commonbath 90	253Plus	20240311-4-20RsBMB05-01-R1	Calcite	2024-02-06 23:00:00	90	8	8	14984.7	14878.9	24.101	0.043	0.015	0.0289254	27.125	0.086	0.03	0.0574091	51.862	0.166	0.059	0.111471	-0.321	0.038	0.013	0.025314	55.209	0.211	0.075	0.141543	0.211	0.124	0.044	0.083268	-11.823	1.144	0.404	0.765981	-85.949	1.029	0.364	0.689313	1.447
R1	2024-04-10 17:54	CO2 clump ETH PBL	OK	FALSE	20240410-4-20RsBMB05-01-R2	20240410-4-20RsBMB05-01-R2-2#	commonbath 90	253Plus	20240410-4-20RsBMB05-01-R2	Calcite	2024-02-06 23:00:00	90	8	8	15018	14889.9	24.054	0.038	0.013	0.0254841	27.168	0.074	0.026	0.0498141	51.864	0.117	0.041	0.0783345	-0.313	0.022	0.008	0.0147261	55.345	0.139	0.049	0.0928974	0.258	0.072	0.026	0.0483435	-12.9	1.147	0.406	0.76844	-86.974	1.036	0.366	0.694037	1.448
R1	2024-04-11 13:25	CO2 clump ETH PBL	OK	FALSE	20240411-2-20RsBMB05-01-R3	20240411-2-20RsBMB05-01-R3-1#	commonbath 90	253Plus	20240411-2-20RsBMB05-01-R3	Calcite	2024-02-06 23:00:00	90	8	8	15002.2	14854.9	23.981	0.039	0.014	0.0261067	27.042	0.079	0.028	0.0527649	51.649	0.143	0.051	0.0958736	-0.324	0.028	0.01	0.0186701	55.39	0.151	0.053	0.101337	0.545	0.127	0.045	0.084844	-12.194	1.553	0.549	1.04045	-86.033	1.324	0.468	0.887176	1.375
R1	2024-03-09 14:46	CO2 clump ETH PBL	OK	FALSE	20240309-3-20RsBMB05-03-R1	20240309-3-20RsBMB05-03-R1-2#	commonbath 90	253Plus	20240309-3-20RsBMB05-03-R1	Calcite	2024-02-06 23:00:00	90	8	8	14983.7	14941	24.12	0.043	0.015	0.028493	27.053	0.086	0.03	0.0575612	51.805	0.124	0.044	0.0828937	-0.326	0.022	0.008	0.0144983	55.363	0.097	0.034	0.0647201	0.497	0.118	0.042	0.0792675	-12.052	1.062	0.376	0.71162	-86.053	0.968	0.342	0.648421	1.486
R1	2024-04-02 12:59	CO2 clump ETH PBL	OK	FALSE	20240402-2-20RsBMB05-03-R2	20240402-2-20RsBMB05-03-R2-1#	commonbath 90	253Plus	20240402-2-20RsBMB05-03-R2	Calcite	2024-02-06 23:00:00	90	8	8	14968.2	14906.3	24.067	0.041	0.014	0.0272454	27.052	0.078	0.027	0.0519776	51.744	0.122	0.043	0.0814049	-0.33	0.02	0.007	0.0132541	55.184	0.162	0.057	0.108532	0.33	0.041	0.015	0.0275735	-12.044	0.849	0.3	0.568823	-85.993	0.798	0.282	0.534519	1.39
R1	2024-04-02 15:12	CO2 clump ETH PBL	OK	FALSE	20240402-3-20RsBMB05-03-R3	20240402-3-20RsBMB05-03-R3-2#	commonbath 90	253Plus	20240402-3-20RsBMB05-03-R3	Calcite	2024-02-06 23:00:00	90	8	8	14978.4	14857.7	24.124	0.042	0.015	0.0279739	27.054	0.084	0.03	0.0563318	51.798	0.155	0.055	0.103625	-0.337	0.039	0.014	0.0260547	55.165	0.151	0.053	0.101097	0.308	0.068	0.024	0.0458019	-12.485	1.284	0.454	0.860146	-86.459	1.051	0.372	0.704315	1.435
R1	2024-04-13 12:41	CO2 clump ETH PBL	OK	FALSE	20240413-2-20RsBMB05-04-R2	20240413-2-20RsBMB05-04-R2-4#	commonbath 90	253Plus	20240413-2-20RsBMB05-04-R2	Calcite	2024-02-06 23:00:00	90	8	8	15015.4	14908.2	23.994	0.043	0.015	0.0290439	27.007	0.085	0.03	0.0570088	51.644	0.14	0.049	0.0936521	-0.308	0.031	0.011	0.0206057	54.888	0.094	0.033	0.0626313	0.138	0.102	0.036	0.0681175	-12.862	0.983	0.347	0.658135	-86.601	0.823	0.291	0.551111	1.448
R1	2024-05-18 12:23	CO2 clump ETH PBL	OK	FALSE	20240518-2-20RsBMB05-04-R3	20240518-2-20RsBMB05-04-R3-4#	commonbath 90	253Plus	20240518-2-20RsBMB05-04-R3	Calcite	2024-02-06 23:00:00	90	8	8	14976.6	14984.2	21.776	0.038	0.013	0.0255522	29.691	0.075	0.026	0.050123	51.992	0.122	0.043	0.0814996	-0.305	0.03	0.011	0.0199245	60.395	0.124	0.044	0.0832106	0.125	0.045	0.016	0.0301627	-12.948	1.149	0.406	0.769804	-89.25	0.995	0.352	0.666326	1.321
R1	2024-03-21 13:10	CO2 clump ETH PBL	OK	FALSE	20240321-2-20RsBMB05-04-R1	20240321-2-20RsBMB05-04-R1-4#	commonbath 90	253Plus	20240321-2-20RsBMB05-04-R1	Calcite	2024-02-06 23:00:00	90	8	8	14952.8	14874.3	23.266	0.045	0.016	0.0300484	26.99	0.088	0.031	0.058716	50.856	0.131	0.046	0.0879749	-0.307	0.022	0.008	0.0146532	54.88	0.165	0.058	0.110611	0.162	0.042	0.015	0.0281957	-11.254	1.059	0.375	0.709589	-84.391	1.005	0.355	0.673354	1.345
R1	2024-03-13 13:14	CO2 clump ETH PBL	OK	FALSE	20240313-2-20RsBMB05-05-R1	20240313-2-20RsBMB05-05-R1-1#	commonbath 90	253Plus	20240313-2-20RsBMB05-05-R1	Calcite	2024-02-06 23:00:00	90	8	8	14934.5	14847	24.109	0.039	0.014	0.0264584	27.067	0.081	0.029	0.0540678	51.806	0.104	0.037	0.0693604	-0.328	0.03	0.011	0.0202887	55.014	0.098	0.035	0.0654878	0.14	0.094	0.033	0.0629127	-11.747	1.005	0.355	0.673028	-85.784	0.872	0.308	0.584246	1.432
R1	2024-04-13 14:53	CO2 clump ETH PBL	OK	FALSE	20240413-3-20RsBMB05-05-R2	20240413-3-20RsBMB05-05-R2-1#	commonbath 90	253Plus	20240413-3-20RsBMB05-05-R2	Calcite	2024-02-06 23:00:00	90	8	8	15004.3	14903.7	24.357	0.039	0.014	0.0262506	27.103	0.078	0.028	0.0524413	52.101	0.104	0.037	0.069537	-0.331	0.034	0.012	0.0224409	55.165	0.193	0.068	0.129612	0.212	0.081	0.029	0.0544449	-12.795	1.64	0.58	1.09849	-87.053	1.503	0.531	1.00659	1.433
R1	2024-04-13 17:05	CO2 clump ETH PBL	OK	FALSE	20240413-4-20RsBMB05-05-R3	20240413-4-20RsBMB05-05-R3-2#	commonbath 90	253Plus	20240413-4-20RsBMB05-05-R3	Calcite	2024-02-06 23:00:00	90	8	8	14938.7	14939.9	24.069	0.038	0.013	0.0253563	27.052	0.071	0.025	0.0476444	51.735	0.103	0.036	0.0689727	-0.34	0.023	0.008	0.015151	55.117	0.217	0.077	0.145164	0.266	0.111	0.039	0.0745277	-12.095	1.025	0.363	0.68691	-86.042	0.98	0.346	0.656157	1.357
R1	2024-03-14 13:10	CO2 clump ETH PBL	OK	FALSE	20240314-2-20RsBMB05-05-R4	20240314-2-20RsBMB05-05-R4-2#	commonbath 90	253Plus	20240314-2-20RsBMB05-05-R4	Calcite	2024-02-06 23:00:00	90	8	8	14963.5	14917.6	22.428	0.042	0.015	0.0280516	30.027	0.083	0.029	0.0553962	52.997	0.141	0.05	0.0943104	-0.33	0.027	0.01	0.018008	61.191	0.202	0.072	0.135485	0.222	0.14	0.05	0.0940843	-12.346	1.158	0.409	0.775412	-89.899	0.975	0.345	0.653138	1.505
R1	2024-04-18 17:57	CO2 clump ETH PBL	OK	FALSE	20240418-4-20RsBMB05-06-R2	20240418-4-20RsBMB05-06-R2-1#	commonbath 90	253Plus	20240418-4-20RsBMB05-06-R2	Calcite	2024-02-06 23:00:00	90	8	8	14942.4	14961.4	23.266	0.04	0.014	0.0269442	26.976	0.078	0.028	0.0523193	50.837	0.125	0.044	0.0834289	-0.312	0.044	0.016	0.0297523	55.129	0.157	0.055	0.105034	0.427	0.059	0.021	0.0392856	-11.888	1.282	0.453	0.858493	-84.952	1.23	0.435	0.823884	1.309
R1	2024-04-19 13:15	CO2 clump ETH PBL	OK	FALSE	20240419-2-20RsBMB05-06-R3	20240419-2-20RsBMB05-06-R3-4#	commonbath 90	253Plus	20240419-2-20RsBMB05-06-R3	Calcite	2024-02-06 23:00:00	90	8	8	14989.9	14974.5	23.176	0.038	0.013	0.0253616	26.926	0.073	0.026	0.0491141	50.692	0.118	0.042	0.0792209	-0.312	0.019	0.007	0.0128996	54.808	0.2	0.071	0.134021	0.218	0.077	0.027	0.0518091	-12.251	1.009	0.357	0.675545	-85.116	0.928	0.328	0.621646	1.354
R1	2024-03-15 13:18	CO2 clump ETH PBL	OK	FALSE	20240315-2-20RsBMB05-06-R1	20240315-2-20RsBMB05-06-R1-4#	commonbath 90	253Plus	20240315-2-20RsBMB05-06-R1	Calcite	2024-02-06 23:00:00	90	8	8	14991.6	14823.5	22.183	0.04	0.014	0.02655	29.901	0.08	0.028	0.0538753	52.635	0.139	0.049	0.0931808	-0.307	0.028	0.01	0.0190414	61.205	0.186	0.066	0.124751	0.48	0.054	0.019	0.0364743	-12.471	1.368	0.484	0.916353	-89.563	1.159	0.41	0.776478	1.509
R1	2024-03-08 13:06	CO2 clump ETH PBL	OK	FALSE	20240308-2-20RsBMB05-07-R1	20240308-2-20RsBMB05-07-R1-4#	commonbath 90	253Plus	20240308-2-20RsBMB05-07-R1	Calcite	2024-02-06 23:00:00	90	8	8	14955.1	14878.5	20.387	0.043	0.015	0.0288793	29.839	0.088	0.031	0.0588969	50.657	0.116	0.041	0.077657	-0.314	0.029	0.01	0.0193817	60.749	0.234	0.083	0.156409	0.172	0.12	0.042	0.0802662	-11.883	0.835	0.295	0.559175	-87.204	0.815	0.288	0.545707	1.483
R1	2024-04-01 13:04	CO2 clump ETH PBL	OK	FALSE	20240401-2-20RsBMB05-07-R2	20240401-2-20RsBMB05-07-R2-4#	commonbath 90	253Plus	20240401-2-20RsBMB05-07-R2	Calcite	2024-02-06 23:00:00	90	8	8	14978.9	14885.7	21.902	0.041	0.014	0.0272956	29.854	0.085	0.03	0.0570478	52.273	0.135	0.048	0.0902605	-0.322	0.017	0.006	0.0115258	60.68	0.168	0.06	0.112782	0.077	0.099	0.035	0.06656	-12.501	1.568	0.554	1.05042	-89.242	1.357	0.48	0.909221	1.448
R1	2024-04-01 15:24	CO2 clump ETH PBL	OK	FALSE	20240401-3-20RsBMB05-07-R3	20240401-3-20RsBMB05-07-R3-1#	commonbath 90	253Plus	20240401-3-20RsBMB05-07-R3	Calcite	2024-02-06 23:00:00	90	8	8	14937.8	14856.2	21.878	0.037	0.013	0.0250026	29.803	0.076	0.027	0.050903	52.206	0.125	0.044	0.0839459	-0.312	0.031	0.011	0.020658	60.876	0.17	0.06	0.11386	0.36	0.064	0.023	0.0428231	-12.392	1.101	0.389	0.737287	-89.03	0.986	0.349	0.660699	1.436
R1	2024-03-22 17:40	CO2 clump ETH PBL	OK	FALSE	20240322-4-20RsAMB11-01-R1	20240322-4-20RsAMB11-01-R1-4#	commonbath 90	253Plus	20240322-4-20RsAMB11-01-R1	Calcite	2024-02-06 23:00:00	90	8	8	14971.3	14873	21.756	0.041	0.015	0.0276794	30.121	0.081	0.028	0.0539884	52.361	0.139	0.049	0.0931486	-0.346	0.029	0.01	0.019694	61.753	0.21	0.074	0.140449	0.57	0.106	0.038	0.0711469	-12.09	1.373	0.485	0.919593	-89.188	1.23	0.435	0.824118	1.435
R1	2024-04-11 15:36	CO2 clump ETH PBL	OK	FALSE	20240411-3-20RsAMB11-01-R2	20240411-3-20RsAMB11-01-R2-2#	commonbath 90	253Plus	20240411-3-20RsAMB11-01-R2	Calcite	2024-02-06 23:00:00	90	8	8	14951	14929.9	20.432	0.038	0.013	0.0251237	30.02	0.074	0.026	0.0494646	50.876	0.118	0.042	0.0792565	-0.323	0.032	0.011	0.0211616	61.39	0.221	0.078	0.147777	0.424	0.077	0.027	0.0513962	-11.913	0.787	0.278	0.527331	-87.589	0.707	0.25	0.473385	1.348
R1	2024-04-11 17:48	CO2 clump ETH PBL	OK	FALSE	20240411-4-20RsAMB11-01-R3	20240411-4-20RsAMB11-01-R3-4#	commonbath 90	253Plus	20240411-4-20RsAMB11-01-R3	Calcite	2024-02-06 23:00:00	90	8	8	14981.7	14882.9	20.387	0.038	0.013	0.025148	29.969	0.074	0.026	0.0498037	50.784	0.116	0.041	0.0777521	-0.317	0.021	0.007	0.0140167	61.177	0.138	0.049	0.0926131	0.321	0.085	0.03	0.0569405	-12.922	1.111	0.393	0.743857	-88.39	1.014	0.359	0.679514	1.455
R1	2024-03-17 14:48	CO2 clump ETH PBL	OK	FALSE	20240317-3-20RsAMB11-02-R1	20240317-3-20RsAMB11-02-R1-4#	commonbath 90	253Plus	20240317-3-20RsAMB11-02-R1	Calcite	2024-02-06 23:00:00	90	8	8	14949.4	14929.6	20.401	0.042	0.015	0.0280988	29.965	0.083	0.029	0.0555646	50.796	0.14	0.049	0.0937669	-0.316	0.033	0.012	0.0223566	61.113	0.237	0.084	0.158827	0.27	0.093	0.033	0.0625167	-11.451	1.555	0.55	1.04156	-87.037	1.325	0.468	0.887472	1.373
R1	2024-04-15 15:23	CO2 clump ETH PBL	OK	FALSE	20240415-3-20RsAMB11-02-R2	20240415-3-20RsAMB11-02-R2-4#	commonbath 90	253Plus	20240415-3-20RsAMB11-02-R2	Calcite	2024-02-06 23:00:00	90	8	8	15001.8	14928.4	20.298	0.035	0.013	0.0237665	29.895	0.072	0.026	0.0485311	50.592	0.114	0.04	0.0760931	-0.339	0.032	0.011	0.0214073	60.951	0.112	0.039	0.0748239	0.251	0.081	0.029	0.0544744	-12.562	1.105	0.391	0.739904	-87.844	0.97	0.343	0.649792	1.402
R1	2024-04-15 17:44	CO2 clump ETH PBL	OK	FALSE	20240415-4-20RsAMB11-02-R3	20240415-4-20RsAMB11-02-R3-1#	commonbath 90	253Plus	20240415-4-20RsAMB11-02-R3	Calcite	2024-02-06 23:00:00	90	8	8	15054.2	14942.8	20.39	0.038	0.014	0.0256455	29.982	0.074	0.026	0.0498957	50.788	0.127	0.045	0.0848925	-0.329	0.015	0.005	0.00976349	61.06	0.239	0.085	0.160167	0.186	0.142	0.05	0.0954	-13.448	1.263	0.447	0.845961	-88.9	1.21	0.428	0.810384	1.497
R1	2024-05-11 15:24	CO2 clump ETH PBL	OK	FALSE	20240511-3-20RsAMB11-02-R4	20240511-3-20RsAMB11-02-R4-1#	commonbath 90	253Plus	20240511-3-20RsAMB11-02-R4	Calcite	2024-02-06 23:00:00	90	8	8	15007.5	14914.1	21.564	0.049	0.017	0.0326001	29.97	0.095	0.034	0.0639616	52.023	0.147	0.052	0.0987671	-0.33	0.026	0.009	0.0177291	61.007	0.195	0.069	0.13084	0.158	0.091	0.032	0.0611012	-14.255	1.909	0.675	1.27859	-90.741	1.813	0.641	1.21466	1.467
R1	2024-05-14 13:09	CO2 clump ETH PBL	OK	FALSE	20240514-2-20RsAMB11-03-R1	20240514-2-20RsAMB11-03-R1-4#	commonbath 90	253Plus	20240514-2-20RsAMB11-03-R1	Calcite	2024-02-06 23:00:00	90	8	8	15028.7	15005.7	21.474	0.057	0.02	0.0382177	29.799	0.112	0.04	0.0751374	51.757	0.18	0.064	0.120422	-0.328	0.027	0.01	0.01831	60.605	0.186	0.066	0.124353	0.112	0.127	0.045	0.084739	-13.304	1.801	0.637	1.20632	-89.48	1.759	0.622	1.1782	1.372
R1	2024-05-23 17:40	CO2 clump ETH PBL	OK	FALSE	20240523-4-20RsAMB11-03-R2	20240523-4-20RsAMB11-03-R2-1#	commonbath 90	253Plus	20240523-4-20RsAMB11-03-R2	Calcite	2024-02-06 23:00:00	90	8	8	14939.8	14943.8	21.453	0.037	0.013	0.0247397	29.813	0.071	0.025	0.0476068	51.757	0.11	0.039	0.0735352	-0.319	0.031	0.011	0.020993	60.613	0.168	0.059	0.112222	0.094	0.068	0.024	0.045586	-13.012	0.915	0.324	0.613119	-89.215	0.807	0.285	0.540287	1.281
R1	2024-05-24 13:11	CO2 clump ETH PBL	OK	FALSE	20240524-2-20RsAMB11-03-R3	20240524-2-20RsAMB11-03-R3-4#	commonbath 90	253Plus	20240524-2-20RsAMB11-03-R3	Calcite	2024-02-06 23:00:00	90	8	8	15015.5	15027	21.462	0.043	0.015	0.0287698	29.798	0.085	0.03	0.0569318	51.75	0.115	0.041	0.0770338	-0.321	0.02	0.007	0.0134235	60.67	0.198	0.07	0.132642	0.176	0.119	0.042	0.0798936	-14.912	1.711	0.605	1.14594	-90.951	1.651	0.584	1.10594	1.481
R1	2024-04-23 15:30	CO2 clump ETH PBL	OK	FALSE	20240423-3-20RsAMB11-04-R1	20240423-3-20RsAMB11-04-R1-2#	commonbath 90	253Plus	20240423-3-20RsAMB11-04-R1	Calcite	2024-02-06 23:00:00	90	8	8	14998.5	14885.9	20.414	0.036	0.013	0.024427	29.938	0.074	0.026	0.0493723	50.758	0.101	0.036	0.0674148	-0.34	0.027	0.01	0.0184124	61.099	0.152	0.054	0.102071	0.308	0.083	0.029	0.055438	-13.819	0.87	0.308	0.58298	-89.19	0.873	0.309	0.584795	1.507
R1	2024-05-16 13:19	CO2 clump ETH PBL	OK	FALSE	20240516-2-20RsAMB11-04-R2	20240516-2-20RsAMB11-04-R2-2#	commonbath 90	253Plus	20240516-2-20RsAMB11-04-R2	Calcite	2024-02-06 23:00:00	90	8	8	15007.5	14955.5	20.795	0.036	0.013	0.024431	29.884	0.075	0.026	0.0500572	51.109	0.098	0.035	0.0654242	-0.339	0.025	0.009	0.0168545	60.818	0.141	0.05	0.0944337	0.148	0.15	0.053	0.100708	-14.079	1.045	0.369	0.699695	-89.699	0.971	0.343	0.650685	1.443
R1	2024-05-16 15:28	CO2 clump ETH PBL	OK	FALSE	20240516-3-20RsAMB11-04-R3	20240516-3-20RsAMB11-04-R3-4#	commonbath 90	253Plus	20240516-3-20RsAMB11-04-R3	Calcite	2024-02-06 23:00:00	90	8	8	14956.6	14958.1	20.747	0.035	0.012	0.0232464	29.773	0.069	0.024	0.0460845	50.953	0.098	0.035	0.0656776	-0.333	0.014	0.005	0.00934783	60.532	0.167	0.059	0.111808	0.095	0.075	0.027	0.0502641	-13.52	1.013	0.358	0.678221	-88.942	0.938	0.331	0.628038	1.38
R1	2024-03-21 17:39	CO2 clump ETH PBL	OK	FALSE	20240321-4-20RsAMB11-05-R1	20240321-4-20RsAMB11-05-R1-2#	commonbath 90	253Plus	20240321-4-20RsAMB11-05-R1	Calcite	2024-02-06 23:00:00	90	8	8	14924.7	14893.6	21.872	0.041	0.014	0.0271379	30.219	0.081	0.029	0.054323	52.598	0.121	0.043	0.0807599	-0.331	0.023	0.008	0.0156157	62.012	0.205	0.072	0.137136	0.622	0.065	0.023	0.0434767	-12.351	1.153	0.408	0.772645	-89.709	1.094	0.387	0.733041	1.462
R1	2024-04-26 13:00	CO2 clump ETH PBL	OK	FALSE	20240426-2-20RsAMB11-05-R2	20240426-2-20RsAMB11-05-R2-1#	commonbath 90	253Plus	20240426-2-20RsAMB11-05-R2	Calcite	2024-02-06 23:00:00	90	8	8	15015.2	14983.7	21.834	0.039	0.014	0.025811	30.169	0.078	0.027	0.0519756	52.519	0.127	0.045	0.0852807	-0.321	0.02	0.007	0.0130848	61.471	0.199	0.07	0.133154	0.209	0.065	0.023	0.0432717	-14.138	1.807	0.639	1.21036	-91.234	1.699	0.601	1.13812	1.545
R1	2024-04-26 15:12	CO2 clump ETH PBL	OK	FALSE	20240426-3-20RsAMB11-05-R3	20240426-3-20RsAMB11-05-R3-2#	commonbath 90	253Plus	20240426-3-20RsAMB11-05-R3	Calcite	2024-02-06 23:00:00	90	8	8	15062.7	15006.1	21.863	0.042	0.015	0.0278834	30.243	0.085	0.03	0.056878	52.619	0.13	0.046	0.0871716	-0.325	0.038	0.013	0.0252944	61.768	0.128	0.045	0.0856728	0.346	0.091	0.032	0.0607211	-13.348	2.007	0.71	1.34464	-90.662	1.729	0.611	1.15795	1.452
R1	2024-03-26 16:04	CO2 clump ETH PBL	OK	FALSE	20240326-4-20RsAMB11-06-R1	20240326-4-20RsAMB11-06-R1-1#	commonbath 90	253Plus	20240326-4-20RsAMB11-06-R1	Calcite	2024-02-06 23:00:00	90	8	8	14986.6	14871.4	22.429	0.041	0.014	0.0271735	30.042	0.08	0.028	0.0537371	52.998	0.119	0.042	0.0797176	-0.344	0.03	0.011	0.0200506	61.663	0.227	0.08	0.152331	0.639	0.117	0.041	0.0784319	-13.454	1.48	0.523	0.991118	-90.947	1.316	0.465	0.88132	1.566
R1	2024-04-21 17:18	CO2 clump ETH PBL	OK	FALSE	20240421-4-20RsAMB11-06-R2	20240421-4-20RsAMB11-06-R2-1#	commonbath 90	253Plus	20240421-4-20RsAMB11-06-R2	Calcite	2024-02-06 23:00:00	90	8	8	14957.6	14915	20.346	0.035	0.012	0.0235817	29.834	0.073	0.026	0.0485847	50.586	0.117	0.041	0.0782302	-0.335	0.025	0.009	0.016958	60.779	0.164	0.058	0.10959	0.209	0.078	0.028	0.052171	-12.377	0.555	0.196	0.371561	-87.612	0.443	0.156	0.296477	1.352
R1	2024-04-27 14:58	CO2 clump ETH PBL	OK	FALSE	20240427-3-20RsAMB11-06-R3	20240427-3-20RsAMB11-06-R3-4#	commonbath 90	253Plus	20240427-3-20RsAMB11-06-R3	Calcite	2024-02-06 23:00:00	90	8	8	14994.3	14959.9	21.835	0.038	0.014	0.0257456	30.223	0.075	0.027	0.0502114	52.559	0.1	0.035	0.0668945	-0.335	0.024	0.009	0.0162761	61.697	0.141	0.05	0.0944383	0.318	0.071	0.025	0.0476726	-13.534	0.692	0.244	0.463206	-90.771	0.704	0.249	0.471786	1.447
R1	2024-04-27 17:07	CO2 clump ETH PBL	OK	FALSE	20240427-4-20RsAMB11-06-R4	20240427-4-20RsAMB11-06-R4-1#	commonbath 90	253Plus	20240427-4-20RsAMB11-06-R4	Calcite	2024-02-06 23:00:00	90	8	8	14965.6	14910.9	21.877	0.047	0.017	0.0315915	30.238	0.091	0.032	0.0610695	52.624	0.159	0.056	0.106239	-0.33	0.029	0.01	0.0193063	61.691	0.212	0.075	0.142175	0.283	0.068	0.024	0.0455911	-15.054	1.3	0.46	0.871109	-92.238	1.28	0.453	0.85763	1.608
R1	2024-03-22 13:10	CO2 clump ETH PBL	OK	FALSE	20240322-2-20RsAMB11-07-R1	20240322-2-20RsAMB11-07-R1-1#	commonbath 90	253Plus	20240322-2-20RsAMB11-07-R1	Calcite	2024-02-06 23:00:00	90	8	8	14911.5	14873.4	21.751	0.039	0.014	0.0261314	30.152	0.082	0.029	0.0552135	52.422	0.122	0.043	0.0814563	-0.313	0.019	0.007	0.012726	61.591	0.23	0.081	0.15413	0.356	0.081	0.029	0.0540971	-12.815	0.816	0.289	0.546821	-89.907	0.907	0.321	0.607526	1.525
R1	2024-04-26 17:23	CO2 clump ETH PBL	OK	FALSE	20240426-4-20RsAMB11-07-R2	20240426-4-20RsAMB11-07-R2-4#	commonbath 90	253Plus	20240426-4-20RsAMB11-07-R2	Calcite	2024-02-06 23:00:00	90	8	8	14954.3	14976.6	21.732	0.035	0.012	0.0236762	30.117	0.07	0.025	0.0466117	52.362	0.099	0.035	0.0666418	-0.317	0.021	0.007	0.0139721	61.689	0.201	0.071	0.134577	0.516	0.092	0.032	0.0615442	-13.069	0.714	0.252	0.478084	-90.061	0.743	0.263	0.497488	1.413
R1	2024-04-27 12:42	CO2 clump ETH PBL	OK	FALSE	20240427-2-20RsAMB11-07-R3	20240427-2-20RsAMB11-07-R3-2#	commonbath 90	253Plus	20240427-2-20RsAMB11-07-R3	Calcite	2024-02-06 23:00:00	90	8	8	15044.9	14948.5	21.777	0.051	0.018	0.0339825	30.191	0.1	0.035	0.0668889	52.481	0.142	0.05	0.0947817	-0.32	0.026	0.009	0.0173147	61.56	0.246	0.087	0.164849	0.252	0.082	0.029	0.0550394	-13.638	2.233	0.789	1.4955	-90.756	2.115	0.748	1.41688	1.474
R1	2024-03-09 12:31	CO2 clump ETH PBL	OK	FALSE	20240309-2-20RsAMB11-08-R1	20240309-2-20RsAMB11-08-R1-1#	commonbath 90	253Plus	20240309-2-20RsAMB11-08-R1	Calcite	2024-02-06 23:00:00	90	8	8	14962.3	14837.6	21.178	0.042	0.015	0.0284523	24.028	0.086	0.03	0.057772	45.63	0.125	0.044	0.0834161	-0.347	0.017	0.006	0.0116613	52.691	0.734	0.259	0.49144	3.869	0.55	0.194	0.368228	-11.467	1.334	0.472	0.893576	-77.372	1.224	0.433	0.820063	1.403
R1	2024-04-24 13:45	CO2 clump ETH PBL	OK	FALSE	20240424-2-20RsAMB11-08-R2	20240424-2-20RsAMB11-08-R2-2#	commonbath 90	253Plus	20240424-2-20RsAMB11-08-R2	Calcite	2024-02-06 23:00:00	90	8	8	14966.3	14898.8	21.154	0.042	0.015	0.0284356	24.035	0.084	0.03	0.056282	45.622	0.113	0.04	0.075523	-0.336	0.044	0.015	0.0292599	62.724	2.092	0.74	1.40148	13.424	1.835	0.649	1.22901	-14.843	0.727	0.257	0.486859	-80.51	0.715	0.253	0.478925	1.629
R1	2024-04-24 16:12	CO2 clump ETH PBL	OK	FALSE	20240424-3-20RsAMB11-08-R3	20240424-3-20RsAMB11-08-R3-4#	commonbath 90	253Plus	20240424-3-20RsAMB11-08-R3	Calcite	2024-02-06 23:00:00	90	8	8	14984.7	14986.8	21.14	0.04	0.014	0.0270121	24.036	0.079	0.028	0.0530695	45.602	0.115	0.041	0.0769876	-0.342	0.027	0.01	0.0180272	61.701	0.633	0.224	0.424135	12.446	0.499	0.176	0.33415	-12.774	1.741	0.615	1.16594	-78.568	1.653	0.584	1.10714	1.388
R1	2024-03-27 18:11	CO2 clump ETH PBL	OK	FALSE	20240327-4-20RsAMB11-09-R1	20240327-4-20RsAMB11-09-R1-2#	commonbath 90	253Plus	20240327-4-20RsAMB11-09-R1	Calcite	2024-02-06 23:00:00	90	8	8	14983.6	14892.2	22.191	0.038	0.014	0.0257479	29.908	0.077	0.027	0.0514993	52.641	0.101	0.036	0.0673236	-0.316	0.033	0.011	0.0217785	61.313	0.203	0.072	0.135885	0.568	0.139	0.049	0.0927823	-12.654	1.578	0.558	1.05672	-89.751	1.46	0.516	0.978081	1.467
R1	2024-03-28 14:09	CO2 clump ETH PBL	OK	FALSE	20240328-2-20RsAMB11-09-R2	20240328-2-20RsAMB11-09-R2-1#	commonbath 90	253Plus	20240328-2-20RsAMB11-09-R2	Calcite	2024-02-06 23:00:00	90	8	8	14946.7	14881.9	22.192	0.039	0.014	0.0258466	29.898	0.074	0.026	0.0496028	52.621	0.098	0.035	0.0654432	-0.326	0.023	0.008	0.0153823	61.206	0.327	0.116	0.218842	0.488	0.173	0.061	0.115844	-12.627	0.969	0.342	0.648781	-89.71	0.885	0.313	0.592925	1.474
R1	2024-03-28 17:05	CO2 clump ETH PBL	OK	FALSE	20240328-3-20RsAMB11-09-R3	20240328-3-20RsAMB11-09-R3-2#	commonbath 90	253Plus	20240328-3-20RsAMB11-09-R3	Calcite	2024-02-06 23:00:00	90	8	8	14924.3	14828.6	22.21	0.041	0.014	0.0273668	29.913	0.082	0.029	0.0551734	52.662	0.136	0.048	0.0911014	-0.318	0.028	0.01	0.0187209	61.838	0.261	0.092	0.17484	1.055	0.161	0.057	0.107514	-12.732	1.072	0.379	0.7183	-89.849	0.956	0.338	0.640457	1.494
R1	2024-04-28 13:12	CO2 clump ETH PBL	OK	FALSE	20240428-2-20RrMB23-01-R1	20240428-2-20RrMB23-01-R1-4#	commonbath 90	253Plus	20240428-2-20RrMB23-01-R1	Calcite	2024-02-06 23:00:00	90	8	8	15038.5	14889.9	21.756	0.04	0.014	0.0267205	30.145	0.082	0.029	0.0546728	52.418	0.137	0.049	0.0920557	-0.315	0.024	0.009	0.0161963	61.366	0.185	0.065	0.12393	0.157	0.083	0.029	0.0557388	-12.863	1.663	0.588	1.11396	-89.943	1.502	0.531	1.00632	1.383
R1	2024-04-28 15:25	CO2 clump ETH PBL	OK	FALSE	20240428-3-20RrMB23-01-R2	20240428-3-20RrMB23-01-R2-1#	commonbath 90	253Plus	20240428-3-20RrMB23-01-R2	Calcite	2024-02-06 23:00:00	90	8	8	14986.5	15012.2	21.75	0.04	0.014	0.0267059	30.15	0.079	0.028	0.0531896	52.415	0.139	0.049	0.0931625	-0.316	0.033	0.012	0.0218033	61.358	0.132	0.047	0.0883593	0.141	0.105	0.037	0.0702631	-13.723	1.749	0.619	1.1718	-90.738	1.689	0.597	1.13142	1.464
R1	2024-04-19 17:37	CO2 clump ETH PBL	OK	FALSE	20240419-4-20RrMB23-02-R1	20240419-4-20RrMB23-02-R1-2#	commonbath 90	253Plus	20240419-4-20RrMB23-02-R1	Calcite	2024-02-06 23:00:00	90	8	8	14944.6	14898.6	23.296	0.043	0.015	0.0285048	26.956	0.082	0.029	0.0550155	50.822	0.119	0.042	0.0799355	-0.338	0.027	0.009	0.0179738	55.123	0.229	0.081	0.153168	0.459	0.078	0.028	0.0524122	-12.81	1.257	0.444	0.841973	-85.801	1.068	0.378	0.71537	1.406
R1	2024-04-20 12:42	CO2 clump ETH PBL	OK	FALSE	20240419-4-20RrMB23-02-R2	20240420-2-20RrMB23-02-R2-1#	commonbath 90	253Plus	20240419-4-20RrMB23-02-R2	Calcite	2024-02-06 23:00:00	90	8	8	15041.6	14868.8	23.292	0.042	0.015	0.0282823	26.998	0.083	0.03	0.0559033	50.858	0.122	0.043	0.0815714	-0.34	0.025	0.009	0.0168646	54.931	0.173	0.061	0.115727	0.196	0.076	0.027	0.0510065	-12.736	1.938	0.685	1.29845	-85.802	1.691	0.598	1.13253	1.411
R1	2024-04-20 14:51	CO2 clump ETH PBL	OK	FALSE	20240419-4-20RrMB23-02-R3	20240420-3-20RrMB23-02-R3-2#	commonbath 90	253Plus	20240419-4-20RrMB23-02-R3	Calcite	2024-02-06 23:00:00	90	8	8	14967.7	14840.4	20.385	0.036	0.013	0.0244149	29.879	0.074	0.026	0.0493282	50.676	0.13	0.046	0.0873386	-0.332	0.026	0.009	0.0176308	60.912	0.095	0.033	0.0633381	0.246	0.094	0.033	0.0628994	-13.145	1.145	0.405	0.76716	-88.437	0.999	0.353	0.669208	1.452
R1	2024-03-16 16:55	CO2 clump ETH PBL	OK	FALSE	20240316-4-20RrMB23-03-R1	20240316-4-20RrMB23-03-R1-4#	commonbath 90	253Plus	20240316-4-20RrMB23-03-R1	Calcite	2024-02-06 23:00:00	90	8	8	14952.6	14902.4	23.316	0.04	0.014	0.026627	26.998	0.078	0.027	0.0520599	50.917	0.123	0.043	0.0821136	-0.308	0.028	0.01	0.0186543	55.414	0.122	0.043	0.0817129	0.653	0.099	0.035	0.0662271	-11.346	1.289	0.456	0.86362	-84.538	1.144	0.404	0.76596	1.363
R1	2024-04-28 17:35	CO2 clump ETH PBL	OK	FALSE	20240428-4-20RrMB23-03-R2	20240428-4-20RrMB23-03-R2-2#	commonbath 90	253Plus	20240428-4-20RrMB23-03-R2	Calcite	2024-02-06 23:00:00	90	8	8	15054.8	14992.6	21.76	0.046	0.016	0.0307803	30.152	0.09	0.032	0.0605321	52.421	0.132	0.047	0.0882596	-0.323	0.013	0.005	0.00878422	61.4	0.186	0.066	0.124286	0.176	0.056	0.02	0.0376315	-14.769	1.521	0.538	1.01913	-91.715	1.421	0.502	0.951861	1.568
R1	2024-04-29 13:12	CO2 clump ETH PBL	OK	FALSE	20240429-2-20RrMB23-03-R3	20240429-2-20RrMB23-03-R3-1#	commonbath 90	253Plus	20240429-2-20RrMB23-03-R3	Calcite	2024-02-06 23:00:00	90	8	8	15002.8	14913.7	21.75	0.044	0.016	0.0297048	30.261	0.09	0.032	0.0600675	52.532	0.125	0.044	0.0835601	-0.31	0.031	0.011	0.0204369	61.729	0.186	0.066	0.124857	0.275	0.163	0.058	0.109054	-13.403	1.952	0.69	1.30767	-90.636	1.737	0.614	1.16377	1.425
R1	2024-04-29 15:25	CO2 clump ETH PBL	OK	FALSE	20240429-3-20RrMB23-03-R4	20240429-3-20RrMB23-03-R4-2#	commonbath 90	253Plus	20240429-3-20RrMB23-03-R4	Calcite	2024-02-06 23:00:00	90	8	8	14974.3	14982.4	20.7	0.036	0.013	0.0241987	29.886	0.072	0.026	0.0484896	51.029	0.11	0.039	0.0738907	-0.321	0.026	0.009	0.017735	61.372	0.284	0.1	0.190314	0.666	0.141	0.05	0.0945899	-13.23	1.163	0.411	0.779323	-88.828	1.211	0.428	0.811067	1.402
R1	2024-04-12 17:39	CO2 clump ETH PBL	OK	FALSE	20240412-4-20RrMB23-04-R1	20240412-4-20RrMB23-04-R1-1#	commonbath 90	253Plus	20240412-4-20RrMB23-04-R1	Calcite	2024-02-06 23:00:00	90	8	8	14943.5	14924.3	24.01	0.039	0.014	0.0264018	26.976	0.077	0.027	0.0515996	51.601	0.127	0.045	0.0853565	-0.335	0.031	0.011	0.0207729	54.785	0.201	0.071	0.134592	0.101	0.088	0.031	0.0588695	-11.871	1.79	0.633	1.19871	-85.645	1.771	0.626	1.18657	1.332
R1	2024-04-03 15:13	CO2 clump ETH PBL	OK	FALSE	20240403-3-20RrMB23-04-R2	20240403-3-20RrMB23-04-R2-4#	commonbath 90	253Plus	20240403-3-20RrMB23-04-R2	Calcite	2024-02-06 23:00:00	90	8	8	14970.9	14921.2	24.052	0.042	0.015	0.0282168	27.019	0.085	0.03	0.0567395	51.686	0.123	0.044	0.0825101	-0.337	0.032	0.011	0.0215816	55.016	0.224	0.079	0.149807	0.237	0.153	0.054	0.102624	-11.717	1.573	0.556	1.05394	-85.617	1.407	0.498	0.942624	1.338
R1	2024-03-31 12:34	CO2 clump ETH PBL	OK	FALSE	20240331-2-20RrMB23-04-R3	20240331-2-20RrMB23-04-R3-1#	commonbath 90	253Plus	20240331-2-20RrMB23-04-R3	Calcite	2024-02-06 23:00:00	90	8	8	14958.5	14935.1	22.441	0.044	0.015	0.0291829	30.055	0.083	0.029	0.0553219	53.033	0.114	0.04	0.0764735	-0.336	0.024	0.008	0.015834	61.224	0.219	0.077	0.146818	0.199	0.08	0.028	0.0536266	-12.402	1.211	0.428	0.811206	-90.011	1.159	0.41	0.776535	1.452
R1	2024-03-21 15:24	CO2 clump ETH PBL	OK	FALSE	20240321-3-20RrMB23-05-R1	20240321-3-20RrMB23-05-R1-1#	commonbath 90	253Plus	20240321-3-20RrMB23-05-R1	Calcite	2024-02-06 23:00:00	90	8	8	15048.2	14805.4	23.264	0.04	0.014	0.027088	26.958	0.083	0.029	0.0556532	50.818	0.117	0.041	0.0781671	-0.312	0.018	0.006	0.0122009	55.126	0.23	0.081	0.154395	0.458	0.098	0.035	0.0657729	-12.227	2.316	0.819	1.55125	-85.234	2.108	0.745	1.41177	1.453
R1	2024-04-25 15:15	CO2 clump ETH PBL	OK	FALSE	20240425-3-20RrMB23-05-R2	20240425-3-20RrMB23-05-R2-1#	commonbath 90	253Plus	20240425-3-20RrMB23-05-R2	Calcite	2024-02-06 23:00:00	90	8	8	14948.9	14881.1	23.247	0.042	0.015	0.0278794	26.982	0.083	0.029	0.0552887	50.823	0.11	0.039	0.0736438	-0.312	0.033	0.012	0.0223097	54.894	0.16	0.057	0.10726	0.193	0.071	0.025	0.0477228	-13.226	1.117	0.395	0.748491	-86.184	0.937	0.331	0.627394	1.43
R1	2024-04-25 17:27	CO2 clump ETH PBL	OK	FALSE	20240425-4-20RrMB23-05-R3	20240425-4-20RrMB23-05-R3-2#	commonbath 90	253Plus	20240425-4-20RrMB23-05-R3	Calcite	2024-02-06 23:00:00	90	8	8	14997.5	14896.6	23.263	0.038	0.014	0.0257051	26.972	0.079	0.028	0.0530122	50.826	0.115	0.041	0.0769748	-0.316	0.015	0.005	0.0101803	55.123	0.18	0.063	0.120273	0.428	0.07	0.025	0.0471453	-12.319	1.967	0.696	1.31775	-85.343	1.7	0.601	1.13853	1.33
R1	2024-04-02 17:27	CO2 clump ETH PBL	OK	FALSE	20240402-4-20RrMB23-06-R1	20240402-4-20RrMB23-06-R1-4#	commonbath 90	253Plus	20240402-4-20RrMB23-06-R1	Calcite	2024-02-06 23:00:00	90	8	8	14987.5	14858.5	24.069	0.04	0.014	0.027016	27.081	0.076	0.027	0.0508018	51.761	0.124	0.044	0.0829476	-0.343	0.031	0.011	0.0207619	55.418	0.132	0.047	0.0883131	0.495	0.042	0.015	0.0282075	-13.268	1.491	0.527	0.998861	-87.178	1.382	0.489	0.9259	1.523
R1	2024-04-21 12:46	CO2 clump ETH PBL	OK	FALSE	20240421-2-20RrMB23-06-R2	20240421-2-20RrMB23-06-R2-2#	commonbath 90	253Plus	20240421-2-20RrMB23-06-R2	Calcite	2024-02-06 23:00:00	90	8	8	15002.9	14952.6	20.366	0.036	0.013	0.0243262	29.925	0.075	0.027	0.0505417	50.694	0.12	0.042	0.0803087	-0.34	0.018	0.006	0.012015	60.951	0.157	0.055	0.105075	0.193	0.124	0.044	0.0832597	-13.025	1.412	0.499	0.946117	-88.389	1.251	0.442	0.838144	1.431
R1	2024-04-21 17:18	CO2 clump ETH PBL	OK	FALSE	20240421-4-20RrMB23-06-R3	20240421-4-20RrMB23-06-R3-1#	commonbath 90	253Plus	20240421-4-20RrMB23-06-R3	Calcite	2024-02-06 23:00:00	90	8	8	14957.6	14915	20.346	0.035	0.012	0.0235817	29.834	0.073	0.026	0.0485847	50.586	0.117	0.041	0.0782302	-0.335	0.025	0.009	0.016958	60.779	0.164	0.058	0.10959	0.209	0.078	0.028	0.052171	-12.377	0.555	0.196	0.371561	-87.612	0.443	0.156	0.296477	1.352
R1	2024-05-26 14:56	CO2 clump ETH PBL	OK	FALSE	20240526-3-20RrMB23-07-R1	20240526-3-20RrMB23-07-R1-2#	commonbath 90	253Plus	20240526-3-20RrMB23-07-R1	Calcite	2024-02-06 23:00:00	90	8	8	15052	14983.5	21.645	0.041	0.014	0.0273909	29.847	0.084	0.03	0.0563268	51.995	0.125	0.044	0.0836108	-0.319	0.031	0.011	0.0207198	60.84	0.195	0.069	0.130361	0.242	0.099	0.035	0.066098	-15.083	0.946	0.334	0.633694	-91.367	0.852	0.301	0.570738	1.483
R1	2024-05-27 15:30	CO2 clump ETH PBL	OK	FALSE	20240527-3-20RrMB23-07-R2	20240527-3-20RrMB23-07-R2-4#	commonbath 90	253Plus	20240527-3-20RrMB23-07-R2	Calcite	2024-02-06 23:00:00	90	8	8	14998.4	14888.2	21.158	0.041	0.014	0.0271816	29.66	0.079	0.028	0.0529855	51.291	0.124	0.044	0.0828851	-0.319	0.009	0.003	0.00574596	60.322	0.135	0.048	0.0904995	0.116	0.1	0.035	0.066938	-14.07	1.119	0.396	0.749601	-89.646	0.955	0.338	0.639525	1.392
R1	2024-05-27 17:42	CO2 clump ETH PBL	OK	FALSE	20240527-4-20RrMB23-07-R3	20240527-4-20RrMB23-07-R3-1#	commonbath 90	253Plus	20240527-4-20RrMB23-07-R3	Calcite	2024-02-06 23:00:00	90	8	8	14938	14959.7	21.199	0.037	0.013	0.0245532	29.788	0.071	0.025	0.0476575	51.46	0.106	0.037	0.0709118	-0.322	0.016	0.006	0.0109176	60.674	0.155	0.055	0.103991	0.198	0.122	0.043	0.0814979	-13.851	0.819	0.29	0.548759	-89.705	0.75	0.265	0.502395	1.363
R1	2024-03-09 10:15	CO2 clump ETH PBL	OK	FALSE	20240309-1-IAEA-C2-1	20240309-1-IAEA-C2-1-4#	commonbath 90	253Plus	20240309-1-IAEA-C2-1	Calcite	2024-02-06 23:00:00	90	8	8	14920.8	14877.1	13.549	0.044	0.016	0.0296988	19.956	0.089	0.031	0.0595912	33.604	0.13	0.046	0.0869592	-0.26	0.031	0.011	0.0206846	40.432	0.199	0.07	0.133238	0.117	0.122	0.043	0.0818624	-9.043	1.347	0.476	0.90252	-60.359	1.197	0.423	0.801974	1.113
R1	2024-03-10 10:31	CO2 clump ETH PBL	OK	FALSE	20240310-1-IAEA-C1-1	20240310-1-IAEA-C1-1-1#	commonbath 90	253Plus	20240310-1-IAEA-C1-1	Calcite	2024-02-06 23:00:00	90	8	8	14984.1	14844.4	23.995	0.042	0.015	0.0279775	26.909	0.082	0.029	0.0552607	51.247	0.142	0.05	0.0953592	-0.592	0.041	0.014	0.0272344	54.609	0.165	0.058	0.110824	0.064	0.1	0.035	0.0668881	-12.125	1.362	0.481	0.912027	-85.748	1.168	0.413	0.782339	1.489
R1	2024-03-11 11:06	CO2 clump ETH PBL	OK	FALSE	20240311-1-BZ-1	20240311-1-BZ-1-1#	commonbath 90	253Plus	20240311-1-BZ-1	Calcite	2024-02-06 23:00:00	90	8	8	14902.6	14923	23.348	0.04	0.014	0.0264669	8.409	0.077	0.027	0.0515947	32.057	0.114	0.04	0.0763005	-0.488	0.024	0.009	0.0161503	16.867	0.23	0.081	0.153823	-0.021	0.116	0.041	0.077456	-6.826	1.279	0.452	0.856693	-46.769	1.276	0.451	0.854562	0.842
R1	2024-03-12 10:54	CO2 clump ETH PBL	OK	FALSE	20240312-1-IAEA-C2-1	20240312-1-IAEA-C2-1-2#	commonbath 90	253Plus	20240312-1-IAEA-C2-1	Calcite	2024-02-06 23:00:00	90	8	8	14974.3	14927.4	13.557	0.047	0.017	0.0314827	19.985	0.092	0.033	0.0617528	33.64	0.148	0.052	0.0989421	-0.262	0.016	0.006	0.0106986	40.528	0.221	0.078	0.147907	0.152	0.083	0.029	0.055343	-9.685	1.35	0.477	0.904538	-61.028	1.393	0.492	0.932764	1.183
R1	2024-03-13 11:03	CO2 clump ETH PBL	OK	FALSE	20240313-1-IAEA-C1-1	20240313-1-IAEA-C1-1-4#	commonbath 90	253Plus	20240313-1-IAEA-C1-1	Calcite	2024-02-06 23:00:00	90	8	8	14975.1	14895.3	23.991	0.04	0.014	0.0265153	26.885	0.079	0.028	0.052671	51.233	0.128	0.045	0.0855353	-0.579	0.019	0.007	0.0129206	54.485	0.094	0.033	0.0631919	-0.008	0.108	0.038	0.0724639	-11.755	1.653	0.584	1.10699	-85.362	1.428	0.505	0.95682	1.428
R1	2024-03-14 11:01	CO2 clump ETH PBL	OK	FALSE	20240314-1-BZ-1	20240314-1-BZ-1-1#	commonbath 90	253Plus	20240314-1-BZ-1	Calcite	2024-02-06 23:00:00	90	8	8	14913.1	14874.5	23.345	0.041	0.014	0.0271831	8.369	0.077	0.027	0.0513753	32.049	0.116	0.041	0.0774257	-0.453	0.026	0.009	0.0172495	16.839	0.147	0.052	0.098453	0.032	0.09	0.032	0.0604425	-6.796	1.863	0.659	1.24806	-46.663	1.8	0.637	1.20594	0.828
R1	2024-03-15 11:07	CO2 clump ETH PBL	OK	FALSE	20240315-1-IAEA-C2-1	20240315-1-IAEA-C2-1-2#	commonbath 90	253Plus	20240315-1-IAEA-C2-1	Calcite	2024-02-06 23:00:00	90	8	8	14938.2	14893.4	13.555	0.045	0.016	0.0300891	20.007	0.089	0.032	0.0598368	33.66	0.133	0.047	0.0891503	-0.26	0.024	0.009	0.0163377	40.679	0.237	0.084	0.158562	0.255	0.103	0.036	0.069124	-10.037	1.342	0.474	0.898804	-61.398	1.416	0.501	0.948766	1.214
R1	2024-03-16 10:22	CO2 clump ETH PBL	OK	FALSE	20240316-1-IAEA-C1-1	20240316-1-IAEA-C1-1-4#	commonbath 90	253Plus	20240316-1-IAEA-C1-1	Calcite	2024-02-06 23:00:00	90	8	8	14966.5	14879.3	23.968	0.039	0.014	0.026118	26.83	0.075	0.027	0.0502716	51.145	0.117	0.041	0.0783141	-0.587	0.047	0.017	0.0313007	54.484	0.216	0.076	0.144704	0.098	0.14	0.05	0.0938983	-11.788	0.965	0.341	0.646321	-85.274	0.917	0.324	0.613974	1.422
R1	2024-03-17 10:23	CO2 clump ETH PBL	OK	FALSE	20240317-1-BZ-1	20240317-1-BZ-1-1#	commonbath 90	253Plus	20240317-1-BZ-1	Calcite	2024-02-06 23:00:00	90	8	8	14992.4	14930.4	23.317	0.04	0.014	0.026749	8.341	0.078	0.028	0.0521076	31.975	0.127	0.045	0.0848858	-0.471	0.015	0.005	0.0103731	16.747	0.148	0.052	0.0988718	-0.005	0.11	0.039	0.0733574	-6.811	1.222	0.432	0.818743	-46.599	1.147	0.406	0.768424	0.813
R1	2024-03-18 11:05	CO2 clump ETH PBL	OK	FALSE	20240318-1-IAEA-C2-1	20240318-1-IAEA-C2-1-2#	commonbath 90	253Plus	20240318-1-IAEA-C2-1	Calcite	2024-02-06 23:00:00	90	8	8	14997.1	14920.4	13.537	0.04	0.014	0.0267203	19.933	0.079	0.028	0.0525826	33.543	0.117	0.041	0.07816	-0.284	0.019	0.007	0.0124137	40.417	0.159	0.056	0.106336	0.149	0.105	0.037	0.0704771	-8.883	0.805	0.285	0.539473	-60.152	0.836	0.295	0.5598	1.071
R1	2024-03-19 10:57	CO2 clump ETH PBL	OK	FALSE	20240319-1-IAEA-C1-1	20240319-1-IAEA-C1-1-4#	commonbath 90	253Plus	20240319-1-IAEA-C1-1	Calcite	2024-02-06 23:00:00	90	8	8	14972.9	14837.8	23.991	0.039	0.014	0.0261006	26.896	0.078	0.027	0.0519378	51.243	0.127	0.045	0.0851461	-0.58	0.04	0.014	0.0265496	54.605	0.205	0.073	0.137449	0.085	0.081	0.029	0.0542677	-12.395	1.228	0.434	0.822411	-85.973	1.08	0.382	0.723437	1.483
R1	2024-03-20 11:00	CO2 clump ETH PBL	OK	FALSE	20240320-1-BZ-1	20240320-1-BZ-1-1#	commonbath 90	253Plus	20240320-1-BZ-1	Calcite	2024-02-06 23:00:00	90	8	8	14936.5	14949.3	23.33	0.041	0.015	0.0275717	8.334	0.077	0.027	0.0516177	32.011	0.113	0.04	0.0760093	-0.442	0.017	0.006	0.0113273	16.714	0.082	0.029	0.054597	-0.023	0.095	0.034	0.0638437	-8.277	1.313	0.464	0.87966	-48.005	1.169	0.413	0.78296	0.981
R1	2024-03-21 10:59	CO2 clump ETH PBL	OK	FALSE	20240321-1-IAEA-C2-1	20240321-1-IAEA-C2-1-2#	commonbath 90	253Plus	20240321-1-IAEA-C2-1	Calcite	2024-02-06 23:00:00	90	8	8	14975.7	14917	13.57	0.053	0.019	0.0354329	20.025	0.108	0.038	0.0722457	33.697	0.166	0.059	0.111435	-0.258	0.037	0.013	0.0245688	40.657	0.291	0.103	0.195144	0.199	0.105	0.037	0.0706659	-9.461	1.593	0.563	1.06726	-60.899	1.625	0.575	1.08844	1.128
R1	2024-03-22 11:00	CO2 clump ETH PBL	OK	FALSE	20240322-1-IAEA-C1-1	20240322-1-IAEA-C1-1-4#	commonbath 90	253Plus	20240322-1-IAEA-C1-1	Calcite	2024-02-06 23:00:00	90	8	8	14975.4	14934.1	23.986	0.038	0.013	0.025458	26.889	0.079	0.028	0.0526601	51.201	0.123	0.044	0.082673	-0.608	0.014	0.005	0.00954514	54.576	0.148	0.052	0.0993967	0.071	0.111	0.039	0.0742648	-11.872	0.63	0.223	0.422063	-85.471	0.572	0.202	0.382895	1.417
R1	2024-03-23 10:19	CO2 clump ETH PBL	OK	FALSE	20240323-1-BZ-1	20240323-1-BZ-1-1#	commonbath 90	253Plus	20240323-1-BZ-1	Calcite	2024-02-06 23:00:00	90	8	8	14937.9	14955.4	23.318	0.04	0.014	0.0267734	8.34	0.075	0.027	0.0502209	31.973	0.125	0.044	0.0834654	-0.472	0.025	0.009	0.0164692	16.816	0.196	0.069	0.131348	0.065	0.146	0.052	0.0978525	-6.969	1.341	0.474	0.898541	-46.749	1.307	0.462	0.87544	0.828
R1	2024-03-24 10:24	CO2 clump ETH PBL	OK	FALSE	20240324-1-IAEA-C2-1	20240324-1-IAEA-C2-1-1#	commonbath 90	253Plus	20240324-1-IAEA-C2-1	Calcite	2024-02-06 23:00:00	90	8	8	14969.1	14851.8	13.542	0.043	0.015	0.0285905	19.958	0.085	0.03	0.0569567	33.588	0.142	0.05	0.0949155	-0.271	0.026	0.009	0.017525	46.811	0.665	0.235	0.445408	6.244	0.488	0.172	0.326662	-10.269	1.472	0.52	0.985921	-61.519	1.272	0.45	0.851835	1.212
R1	2024-03-25 11:01	CO2 clump ETH PBL	OK	FALSE	20240325-1-IAEA-C1-1	20240325-1-IAEA-C1-1-1#	commonbath 90	253Plus	20240325-1-IAEA-C1-1	Calcite	2024-02-06 23:00:00	90	8	8	14928.5	14935.4	23.991	0.04	0.014	0.0268364	26.886	0.08	0.028	0.053316	51.222	0.117	0.041	0.0783639	-0.591	0.016	0.006	0.0109128	54.661	0.205	0.073	0.13764	0.157	0.076	0.027	0.0511356	-12.511	0.869	0.307	0.582265	-86.063	0.954	0.337	0.639283	1.481
R1	2024-03-26 11:11	CO2 clump ETH PBL	OK	FALSE	20240326-1-BZ-1	20240326-1-BZ-1-2#	commonbath 90	253Plus	20240326-1-BZ-1	Calcite	2024-02-06 23:00:00	90	8	8	14953.5	14918.4	23.325	0.04	0.014	0.0269049	8.354	0.078	0.028	0.0521697	31.989	0.143	0.05	0.0955225	-0.477	0.029	0.01	0.0195125	16.789	0.227	0.08	0.152163	0.011	0.155	0.055	0.103677	-6.582	1.435	0.507	0.96108	-46.409	1.297	0.459	0.868923	0.77
R1	2024-03-27 11:07	CO2 clump ETH PBL	OK	FALSE	20240327-1-IAEA-C2-1	20240327-1-IAEA-C2-1-2#	commonbath 90	253Plus	20240327-1-IAEA-C2-1	Calcite	2024-02-06 23:00:00	90	8	8	14953.6	14934.4	13.538	0.039	0.014	0.0259104	19.951	0.075	0.027	0.050396	33.595	0.112	0.039	0.0747914	-0.253	0.03	0.01	0.0198016	40.729	0.186	0.066	0.124834	0.413	0.084	0.03	0.0563071	-9.192	1.578	0.558	1.05696	-60.48	1.574	0.557	1.05449	1.082
R1	2024-03-28 11:00	CO2 clump ETH PBL	OK	FALSE	20240328-1-IAEA-C1-1	20240328-1-IAEA-C1-1-4#	commonbath 90	253Plus	20240328-1-IAEA-C1-1	Calcite	2024-02-06 23:00:00	90	8	8	14994.1	14926	23.986	0.038	0.014	0.0257084	26.88	0.076	0.027	0.0510242	51.216	0.119	0.042	0.0795099	-0.586	0.01	0.004	0.00676159	54.618	0.147	0.052	0.0981813	0.128	0.046	0.016	0.0311366	-12.575	1.355	0.479	0.907493	-86.107	1.288	0.455	0.862642	1.474
R1	2024-03-30 10:21	CO2 clump ETH PBL	OK	FALSE	20240330-1-IAEA-C2-1	20240330-1-IAEA-C2-1-4#	commonbath 90	253Plus	20240330-1-IAEA-C2-1	Calcite	2024-02-06 23:00:00	90	8	8	14921.6	14945.8	13.545	0.04	0.014	0.0264866	19.956	0.077	0.027	0.0513285	33.577	0.11	0.039	0.0736669	-0.282	0.03	0.011	0.0200635	40.555	0.153	0.054	0.102454	0.235	0.075	0.026	0.0499708	-9.571	1.019	0.36	0.682591	-60.855	1.03	0.364	0.689596	1.119
R1	2024-03-31 10:24	CO2 clump ETH PBL	OK	FALSE	20240331-1-IAEA-C1-1	20240331-1-IAEA-C1-1-4#	commonbath 90	253Plus	20240331-1-IAEA-C1-1	Calcite	2024-02-06 23:00:00	90	8	8	15014.2	14896.1	23.982	0.039	0.014	0.0263894	26.872	0.078	0.027	0.0520618	51.188	0.111	0.039	0.0742131	-0.599	0.028	0.01	0.0186781	54.525	0.228	0.081	0.15288	0.056	0.098	0.035	0.0658335	-12.47	1.814	0.641	1.21531	-85.99	1.683	0.595	1.12704	1.455
R1	2024-04-01 10:56	CO2 clump ETH PBL	OK	FALSE	20240401-1-BZ-1	20240401-1-BZ-1-2#	commonbath 90	253Plus	20240401-1-BZ-1	Calcite	2024-02-06 23:00:00	90	8	8	14997.9	14915.5	23.338	0.039	0.014	0.0262052	8.352	0.076	0.027	0.0511467	32.006	0.118	0.042	0.0790139	-0.473	0.023	0.008	0.0155786	16.842	0.192	0.068	0.128433	0.067	0.112	0.04	0.0752662	-7.186	1.318	0.466	0.882973	-47	1.238	0.438	0.829398	0.834
R1	2024-04-02 10:45	CO2 clump ETH PBL	OK	FALSE	20240402-1-ETH-3-1	20240402-1-ETH-3-1-4#	commonbath 90	253Plus	20240402-1-ETH-3-1	Calcite	2024-02-06 23:00:00	90	8	8	14996.4	14997.7	23.299	0.039	0.014	0.0259625	27.424	0.077	0.027	0.051599	51.347	0.113	0.04	0.0758223	-0.29	0.014	0.005	0.00914039	55.919	0.201	0.071	0.134564	0.302	0.137	0.048	0.0916559	-13.502	1.345	0.476	0.901245	-87.262	1.219	0.431	0.816481	1.566
R1	2024-04-03 10:48	CO2 clump ETH PBL	OK	FALSE	20240403-1-ETH-4-1	20240403-1-ETH-4-1-1#	commonbath 90	253Plus	20240403-1-ETH-4-1	Calcite	2024-02-06 23:00:00	90	8	8	14931.8	14829.7	11.319	0.04	0.014	0.026838	9.843	0.08	0.028	0.0535647	21.008	0.128	0.045	0.0854359	-0.453	0.037	0.013	0.0249201	19.796	0.122	0.043	0.0816239	0.013	0.075	0.026	0.0499315	-6.694	1.245	0.44	0.83406	-37.25	1.052	0.372	0.70488	0.764
R1	2024-04-07 10:48	CO2 clump ETH PBL	OK	FALSE	20240407-1-IAEA-C1-1	20240407-1-IAEA-C1-1-2#	commonbath 90	253Plus	20240407-1-IAEA-C1-1	Calcite	2024-02-06 23:00:00	90	8	8	14943.5	14889.1	23.988	0.04	0.014	0.0268602	26.872	0.078	0.028	0.0525099	51.213	0.117	0.041	0.0780712	-0.583	0.026	0.009	0.0176472	54.531	0.13	0.046	0.087075	0.061	0.106	0.037	0.0709611	-12.642	1.074	0.38	0.719096	-86.156	0.994	0.351	0.665757	1.463
R1	2024-04-07 13:04	CO2 clump ETH PBL	OK	FALSE	20240407-2-IAEA-C1-2	20240407-2-IAEA-C1-2-4#	commonbath 90	253Plus	20240407-2-IAEA-C1-2	Calcite	2024-02-06 23:00:00	90	8	8	14942.5	14881.1	23.985	0.036	0.013	0.023957	26.869	0.072	0.026	0.0483979	51.19	0.113	0.04	0.0760196	-0.598	0.028	0.01	0.0189557	54.55	0.191	0.067	0.1278	0.086	0.117	0.041	0.0780741	-11.542	0.769	0.272	0.515018	-85.13	0.742	0.262	0.497258	1.314
R1	2024-04-07 15:19	CO2 clump ETH PBL	OK	FALSE	20240407-3-IAEA-C1-3	20240407-3-IAEA-C1-3-1#	commonbath 90	253Plus	20240407-3-IAEA-C1-3	Calcite	2024-02-06 23:00:00	90	8	8	14932.2	14864.3	23.989	0.035	0.012	0.0236338	26.877	0.072	0.025	0.0480546	51.183	0.13	0.046	0.0869855	-0.617	0.028	0.01	0.0188223	54.515	0.143	0.051	0.0959537	0.036	0.111	0.039	0.074369	-11.221	0.996	0.352	0.667377	-84.85	0.913	0.323	0.61189	1.271
R1	2024-04-07 17:41	CO2 clump ETH PBL	OK	FALSE	20240407-4-IAEA-C1-4	20240407-4-IAEA-C1-4-2#	commonbath 90	253Plus	20240407-4-IAEA-C1-4	Calcite	2024-02-06 23:00:00	90	8	8	14976	14903.3	23.987	0.036	0.013	0.0243425	26.871	0.074	0.026	0.049541	51.195	0.116	0.041	0.0775569	-0.598	0.023	0.008	0.015076	54.497	0.111	0.039	0.0741337	0.032	0.106	0.037	0.070878	-11.525	0.926	0.327	0.620365	-85.12	0.849	0.3	0.568535	1.298
R1	2024-04-08 11:01	CO2 clump ETH PBL	OK	FALSE	20240408-1-BZ-1-1	20240408-1-BZ-1-1-4#	commonbath 90	253Plus	20240408-1-BZ-1-1	Calcite	2024-02-06 23:00:00	90	8	8	14925.1	14866.6	23.344	0.039	0.014	0.0261017	8.387	0.075	0.026	0.0499518	32.067	0.135	0.048	0.090451	-0.453	0.028	0.01	0.0187618	16.819	0.128	0.045	0.0856667	-0.025	0.075	0.027	0.0503712	-8.208	1.571	0.556	1.05257	-48.051	1.424	0.504	0.954017	0.926
R1	2024-04-08 13:13	CO2 clump ETH PBL	OK	FALSE	20240408-2-BZ-1-2	20240408-2-BZ-1-2-1#	commonbath 90	253Plus	20240408-2-BZ-1-2	Calcite	2024-02-06 23:00:00	90	8	8	14983.7	14977.7	23.354	0.043	0.015	0.0290335	8.392	0.081	0.029	0.0544652	32.042	0.137	0.049	0.0918933	-0.491	0.031	0.011	0.0204545	16.82	0.166	0.059	0.111362	-0.034	0.07	0.025	0.0465688	-7.781	0.966	0.342	0.647293	-47.66	1.034	0.366	0.692869	0.876
R1	2024-04-08 15:24	CO2 clump ETH PBL	OK	FALSE	20240408-3-BZ-1-3	20240408-3-BZ-1-3-2#	commonbath 90	253Plus	20240408-3-BZ-1-3	Calcite	2024-02-06 23:00:00	90	8	8	14976.9	14953.5	23.344	0.038	0.013	0.0253816	8.367	0.07	0.025	0.0469495	31.996	0.103	0.036	0.0686977	-0.503	0.02	0.007	0.0131777	16.791	0.189	0.067	0.126848	-0.013	0.15	0.053	0.100357	-7.623	1.451	0.513	0.972263	-47.452	1.497	0.529	1.00246	0.852
R1	2024-04-08 17:34	CO2 clump ETH PBL	OK	FALSE	20240408-4-BZ-1-4	20240408-4-BZ-1-4-4#	commonbath 90	253Plus	20240408-4-BZ-1-4	Calcite	2024-02-06 23:00:00	90	8	8	14957	14926	23.338	0.038	0.014	0.0256193	8.472	0.075	0.027	0.0502075	32.109	0.104	0.037	0.0697693	-0.49	0.02	0.007	0.0136619	16.995	0.175	0.062	0.117125	-0.021	0.09	0.032	0.060077	-7.164	0.976	0.345	0.653579	-47.201	0.966	0.342	0.647115	0.798
R1	2024-04-09 11:07	CO2 clump ETH PBL	OK	FALSE	20240409-1-IAEA-C2-1	20240409-1-IAEA-C2-1-1#	commonbath 90	253Plus	20240409-1-IAEA-C2-1	Calcite	2024-02-06 23:00:00	90	8	8	14969.2	14944	13.545	0.043	0.015	0.0288811	19.983	0.085	0.03	0.0568945	33.634	0.137	0.048	0.0918183	-0.254	0.024	0.009	0.0163906	40.604	0.192	0.068	0.128364	0.229	0.101	0.036	0.0678198	-9.243	0.883	0.312	0.591269	-60.594	0.867	0.307	0.580849	1.033
R1	2024-04-12 10:51	CO2 clump ETH PBL	OK	FALSE	20240412-1-IAEA-C1-1	20240412-1-IAEA-C1-1-1#	commonbath 90	253Plus	20240412-1-IAEA-C1-1	Calcite	2024-02-06 23:00:00	90	8	8	14977.2	14911.4	23.987	0.04	0.014	0.0268661	26.891	0.081	0.029	0.0544492	51.221	0.132	0.047	0.0885394	-0.591	0.039	0.014	0.0264054	54.571	0.143	0.05	0.0954749	0.063	0.144	0.051	0.0966987	-12.747	1.24	0.438	0.830405	-86.284	1.123	0.397	0.752402	1.45
[truncated: 13 more columns]
