# Supplementary material for: Back to an ice-free future: Early Cretaceous seasonal cycles of sea surface temperature and glacier ice
Source: Sci Adv. 2025 May 2;11(18):eadr9417. doi: 10.1126/sciadv.adr9417 (PMC12047435; doi:10.1126/sciadv.adr9417)
Supplement: Supplementary file 2 — Tables S1 to S5 [file sciadv.adr9417_tables_s1_to_s5.zip › adr9417_table_s3.xlsx]

## Sheet: Table S3 Errors
table S3. Errors of the clumped isotope data, calculated seawater temperatures, and δ18O values of seawater in this study.
	20RmMB12-01					STF-Δ47, ARF-AC	T-average* (℃)	δ18Osw VSMOW
Sample ID	Δ47 (‰, CDES25)	T-average* (℃)	δ18Osw VSMOW			0.705725	17.2243	0.283087
Replicates	3	3	3			0.701625	18.5165	0.581262
mean	0.705042	17.4418	0.337937			0.707775	16.5846	0.149461
std	0.00313143	0.984171	0.221065
se	0.00180793	0.568211	0.127632
95% cl	0.0077789	2.44482	0.549155
	20RmMB12-02
Sample ID	Δ47 (‰, CDES25)	T-average* (℃)	δ18Osw VSMOW			0.690252	22.1934	-1.02826
Replicates	4	4	4			0.673342	27.9269	-0.211327
mean	0.679808	25.7185	-0.277429			0.677321	26.5478	0.0940934
std	0.00728689	2.465	0.517763			0.678316	26.206	0.0357723
se	0.00364344	1.2325	0.258881
95% cl	0.0115951	3.92237	0.823876
	20RmMB12-03
Sample ID	Δ47 (‰, CDES25)	T-average* (℃)	δ18Osw VSMOW			0.695226	20.5684	0.972442
Replicates	3	3	3			0.705172	17.3974	0.359121
mean	0.697215	19.944	0.872482			0.691247	21.8662	1.28588
std	0.00717284	2.29891	0.471398
se	0.00414124	1.32728	0.272162
95% cl	0.0178183	5.71081	1.17102
	20RmMB12-04
Sample ID	Δ47 (‰, CDES25)	T-average* (℃)	δ18Osw VSMOW			0.669363	29.3251	0.524165
Replicates	3	3	3			0.6813	25.1875	-0.271535
mean	0.676989	26.6795	0.00258732			0.680305	25.5259	-0.244868
std	0.006623	2.29742	0.451896
se	0.00382379	1.32642	0.260902
95% cl	0.0164524	5.70711	1.12257
	20RmMB12-05
Sample ID	Δ47 (‰, CDES25)	T-average* (℃)	δ18Osw VSMOW			0.701194	18.6535	0.539596
Replicates	4	4	4			0.694231	20.8913	1.43427
mean	0.69249	21.4772	1.14725			0.686273	23.5129	1.04819
std	0.00671572	2.18695	0.461002			0.688263	22.851	1.56693
se	0.00335786	1.09348	0.230501
95% cl	0.0106862	3.47993	0.733557
	20RmMB12-06
Sample ID	Δ47 (‰, CDES25)	T-average* (℃)	δ18Osw VSMOW			0.66439	31.1007	0.606784
Replicates	3	3	3			0.669363	29.3251	1.07377
mean	0.668037	29.7999	0.764951			0.670358	28.9737	0.614299
std	0.00319749	1.14017	0.267472
se	0.00184607	0.658278	0.154425
95% cl	0.00794302	2.83234	0.664437
	20RmMB12-07
Sample ID	Δ47 (‰, CDES25)	T-average* (℃)	δ18Osw VSMOW			0.687268	23.1814	1.21048
Replicates	3	3	3			0.686273	23.5129	1.30684
mean	0.689257	22.5285	1.10518			0.694231	20.8913	0.79823
std	0.00433577	1.42756	0.270158
se	0.00250326	0.824204	0.155976
95% cl	0.0107707	3.54626	0.671111
	20RmMB12-08
Sample ID	Δ47 (‰, CDES25)	T-average* (℃)	δ18Osw VSMOW			0.672348	28.2746	0.241531
Replicates	3	3	3			0.662401	31.8197	0.879432
mean	0.669032	29.4563	0.410776			0.672348	28.2746	0.111364
std	0.00574287	2.04677	0.411054
se	0.00331565	1.1817	0.237322
95% cl	0.0142661	5.08445	1.02111
	20RmMB12-09
Sample ID	Δ47 (‰, CDES25)	T-average* (℃)	δ18Osw VSMOW			0.713925	14.6905	-0.319454
Replicates	3	3	3			0.71495	14.3784	-0.415638
mean	0.712217	15.2178	-0.215189			0.707775	16.5846	0.0895248
std	0.00388059	1.19387	0.268236
se	0.00224046	0.68928	0.154866
95% cl	0.00963991	2.96573	0.666336
	20RsBMB05-02
Sample ID	Δ47 (‰, CDES25)	T-average* (℃)	δ18Osw VSMOW			0.71495	14.3784	-0.166021
Replicates	3	3	3			0.717	13.7573	-0.418082
mean	0.712558	15.12	-0.0370646			0.705725	17.2243	0.472909
std	0.00600595	1.84863	0.45928
se	0.00346754	1.06731	0.265166
95% cl	0.0149196	4.59226	1.14092
	20RmMB12-10
Sample ID	Δ47 (‰, CDES25)	T-average* (℃)	δ18Osw VSMOW			0.67931	25.8653	-0.908687
Replicates	4	4	4			0.666379	30.3867	-0.858646
mean	0.675332	27.2521	-0.61978			0.676326	26.8908	0.0362808
std	0.00613171	2.14496	0.442492			0.67931	25.8653	-0.748067
se	0.00306585	1.07248	0.221246
95% cl	0.00975692	3.41311	0.704104
	20RmMB12-11
Sample ID	Δ47 (‰, CDES25)	T-average* (℃)	δ18Osw VSMOW			0.689257	22.5216	0.197892
Replicates	3	3	3			0.688263	22.851	0.234017
mean	0.690584	22.0879	0.123432			0.694231	20.8913	-0.0616134
std	0.00319749	1.04935	0.161269
se	0.00184607	0.605842	0.0931086
95% cl	0.00794302	2.60673	0.400614
	20RsBMB05-01
Sample ID	Δ47 (‰, CDES25)	T-average* (℃)	δ18Osw VSMOW			0.675332	27.235	-0.0102972
Replicates	3	3	3			0.684284	24.1794	-0.571195
mean	0.677321	26.563	-0.126671			0.672348	28.2746	0.201479
std	0.00621186	2.12871	0.399266
se	0.00358642	1.22901	0.230516
95% cl	0.0154311	5.28801	0.991832
	20RsBMB05-03
Sample ID	Δ47 (‰, CDES25)	T-average* (℃)	δ18Osw VSMOW			0.670358	28.9737	0.456572
Replicates	3	3	3			0.665385	30.7431	0.785357
mean	0.664722	30.9967	0.838395			0.658422	33.2732	1.27325
std	0.00599573	2.16091	0.410917
se	0.00346164	1.2476	0.237243
95% cl	0.0148942	5.36801	1.02077
	20RsBMB05-04
Sample ID	Δ47 (‰, CDES25)	T-average* (℃)	δ18Osw VSMOW			0.692241	21.5402	1.22804
Replicates	3	3	3			0.689257	22.5216	1.02991
mean	0.690252	22.1945	1.16867			0.689257	22.5216	1.24805
std	0.00172286	0.566638	0.120581
se	0.000994694	0.327149	0.0696175
95% cl	0.00427982	1.40761	0.29954
	20RsBMB05-05
Sample ID	Δ47 (‰, CDES25)	T-average* (℃)	δ18Osw VSMOW			0.668369	29.6778	0.802168
Replicates	4	4	4			0.66439	31.1007	1.10383
mean	0.663395	31.4746	1.1504			0.655438	34.377	1.66982
std	0.00556792	2.02713	0.369125			0.665385	30.7431	1.02578
se	0.00278396	1.01356	0.184562
95% cl	0.0088598	3.22562	0.58736
	20RsBMB05-06
Sample ID	Δ47 (‰, CDES25)	T-average* (℃)	δ18Osw VSMOW			0.685279	23.8456	1.75342
Replicates	3	3	3			0.685279	23.8456	1.80344
mean	0.686936	23.2949	1.68294			0.690252	22.1934	1.49195
std	0.00287144	0.953908	0.167279
se	0.00165782	0.550739	0.0965787
95% cl	0.00713304	2.36964	0.415545
	20RsBMB05-07
Sample ID	Δ47 (‰, CDES25)	T-average* (℃)	δ18Osw VSMOW			0.683289	24.5143	0.795966
Replicates	3	3	3			0.674337	27.5803	1.3884
mean	0.680637	25.4247	0.98127			0.684284	24.1794	0.759442
std	0.00547835	1.87435	0.353059
se	0.00316293	1.08215	0.203839
95% cl	0.013609	4.65613	0.877048
	20RsAMB11-01
Sample ID	Δ47 (‰, CDES25)	T-average* (℃)	δ18Osw VSMOW			0.673342	27.9269	0.63475
Replicates	3	3	3			0.673342	27.9269	0.584689
mean	0.675332	27.2397	0.483893			0.67931	25.8653	0.23224
std	0.00344572	1.19022	0.219371
se	0.00198939	0.687174	0.126654
95% cl	0.00855965	2.95667	0.544947
	20RsAMB11-02
Sample ID	Δ47 (‰, CDES25)	T-average* (℃)	δ18Osw VSMOW			0.648475	36.9998	0.900227
Replicates	4	4	4			0.656432	34.0078	0.358075
mean	0.659665	32.8565	0.122948			0.667374	30.0316	-0.412133
std	0.00894764	3.29506	0.62546			0.666379	30.3867	-0.354378
se	0.00447382	1.64753	0.31273
95% cl	0.0142377	5.24317	0.995246
	20RsAMB11-03
Sample ID	Δ47 (‰, CDES25)	T-average* (℃)	δ18Osw VSMOW			0.668369	29.6778	0.942385
Replicates	3	3	3			0.677321	26.5478	0.316037
mean	0.673674	27.8202	0.576215			0.675332	27.235	0.470222
std	0.00470074	1.645	0.326349
se	0.00271397	0.94974	0.188418
95% cl	0.0116773	4.0864	0.810697
	20RsAMB11-04
Sample ID	Δ47 (‰, CDES25)	T-average* (℃)	δ18Osw VSMOW			0.655438	34.377	-0.114529
Replicates	3	3	3			0.655438	34.377	-0.164651
mean	0.65809	33.4046	-0.326927			0.663395	31.4596	-0.701601
std	0.0045943	1.68441	0.325444
se	0.00265252	0.972494	0.187895
95% cl	0.0114129	4.1843	0.808447
	20RsAMB11-05
Sample ID	Δ47 (‰, CDES25)	T-average* (℃)	δ18Osw VSMOW			0.66439	31.1007	1.19399
Replicates	3	3	3			0.675332	27.235	0.410157
mean	0.670027	29.1031	0.793724			0.670358	28.9737	0.777025
std	0.00547835	1.93611	0.392183
se	0.00316293	1.11781	0.226427
95% cl	0.013609	4.80956	0.974237
	20RsAMB11-06
Sample ID	Δ47 (‰, CDES25)	T-average* (℃)	δ18Osw VSMOW			0.650464	36.2436	0.831847
Replicates	4	4	4			0.661406	32.1811	0.144212
mean	0.659665	32.8388	0.206959			0.666379	30.3867	0.105987
std	0.00666643	2.45797	0.453613			0.660411	32.5439	-0.254209
se	0.00333322	1.22899	0.226806
95% cl	0.0106078	3.91119	0.721799
	20RsAMB11-07
Sample ID	Δ47 (‰, CDES25)	T-average* (℃)	δ18Osw VSMOW			0.684284	24.1794	-0.281056
Replicates	3	3	3			0.680305	25.5259	-0.0747412
mean	0.680637	25.4177	-0.0666371			0.677321	26.5478	0.155886
std	0.00349325	1.18791	0.218584
se	0.00201683	0.685841	0.126199
95% cl	0.00867772	2.95094	0.542992
	20RsAMB11-08
Sample ID	Δ47 (‰, CDES25)	T-average* (℃)	δ18Osw VSMOW			0.64748	37.38	0.919499
Replicates	3	3	3			0.659417	32.9079	0.0923239
mean	0.653448	35.1358	0.498699			0.653448	35.1196	0.484275
std	0.00596817	2.2361	0.413776
se	0.00344572	1.29102	0.238894
95% cl	0.0148257	5.55479	1.02788
	20RsAMB11-09
Sample ID	Δ47 (‰, CDES25)	T-average* (℃)	δ18Osw VSMOW			0.6813	25.1875	-0.141447
Replicates	3	3	3			0.669363	29.3251	0.674388
mean	0.676326	26.9062	0.197284			0.678316	26.206	0.0589106
std	0.00621186	2.15585	0.425155
se	0.00358642	1.24468	0.245463
95% cl	0.0154311	5.35544	1.05614
	20RrMB23-02
Sample ID	Δ47 (‰, CDES25)	T-average* (℃)	δ18Osw VSMOW			0.657427	33.6398	0.139103
Replicates	3	3	3			0.655438	34.377	0.316521
mean	0.658753	33.1588	0.054933			0.663395	31.4596	-0.290825
std	0.00414124	1.51705	0.312299
se	0.00239095	0.875872	0.180306
95% cl	0.0102874	3.76857	0.775794
	20RrMB23-01
Sample ID	Δ47 (‰, CDES25)	T-average* (℃)	δ18Osw VSMOW			0.6813	25.1875	0.128737
Replicates	2	2	2			0.6813	25.1875	0.11873
mean	0.6813	25.1875	0.123733
std	0	0	0.00707587
se	0	0	0.0050034
95% cl	0	0	0.0635742
	20RrMB23-03
Sample ID	Δ47 (‰, CDES25)	T-average* (℃)	δ18Osw VSMOW			0.673342	27.9269	-0.472207
Replicates	4	4	4			0.686273	23.5129	0.554653
mean	0.681051	25.2991	0.0597355			0.675332	27.235	-0.313725
std	0.00788992	2.68064	0.52785			0.689257	22.5216	0.470222
se	0.00394496	1.34032	0.263925
95% cl	0.0125546	4.2655	0.839927
	20RrMB23-04
Sample ID	Δ47 (‰, CDES25)	T-average* (℃)	δ18Osw VSMOW			0.660411	32.5439	0.254443
Replicates	3	3	3			0.658422	33.2732	0.431377
mean	0.659417	32.9083	0.329533			0.659417	32.9079	0.302779
std	0.000994694	0.364666	0.091451
se	0.000574287	0.21054	0.0527992
95% cl	0.00247096	0.905881	0.227177
	20RrMB23-05
Sample ID	Δ47 (‰, CDES25)	T-average* (℃)	δ18Osw VSMOW			0.685279	23.8456	-0.347447
Replicates	3	3	3			0.685279	23.8456	-0.317435
mean	0.683621	24.4057	-0.219855			0.680305	25.5259	0.00531844
std	0.00287144	0.970098	0.195582
se	0.00165782	0.560086	0.112919
95% cl	0.00713304	2.40986	0.485853
	20RrMB23-06
Sample ID	Δ47 (‰, CDES25)	T-average* (℃)	δ18Osw VSMOW			0.651459	35.8676	0.672443
Replicates	3	3	3			0.655438	34.377	0.416765
mean	0.655769	34.2628	0.377737			0.660411	32.5439	0.0440022
std	0.00448533	1.6648	0.316033
se	0.0025896	0.961172	0.182462
95% cl	0.0111422	4.13559	0.78507
	20RrMB23-07
Sample ID	Δ47 (‰, CDES25)	T-average* (℃)	δ18Osw VSMOW			0.677321	26.5478	0.245971
Replicates	3	3	3			0.677321	26.5478	0.366085
mean	0.676326	26.892	0.349789			0.674337	27.5803	0.437312
std	0.00172286	0.59612	0.0967056
se	0.000994694	0.34417	0.055833
95% cl	0.00427982	1.48085	0.24023
