# Supplementary material for: Back to an ice-free future: Early Cretaceous seasonal cycles of sea surface temperature and glacier ice
Source: Sci Adv. 2025 May 2;11(18):eadr9417. doi: 10.1126/sciadv.adr9417 (PMC12047435; doi:10.1126/sciadv.adr9417)
Supplement: Supplementary file 2 — Tables S1 to S5 [file sciadv.adr9417_tables_s1_to_s5.zip › adr9417_table_s4.xlsx]

## Sheet: Table S4
table S4. Modeled and modern climatic results.
		atmospheric pCO2 levels
	Time period: Valanginian
	Expt name: tfcld	1120
	Expt name: teuyR	560
	Specific Site (28-30°E, 32-38°S):	ANN	Jan	Feb	Mar	Apr	May		Jun	Jul	Aug	Sep	Oct	Nov	Dec
	Water temperature (Deg C, tfcld)	28.4826	35.603	36.4504	33.481	29.9749	27.7225		25.4405	23.6931	23.0615	23.3587	24.5539	27.0041	31.4472
	d18O values (‰)	0.574392	0.6152	0.624	0.6054	0.5918	0.5782		0.5655	0.5523	0.544	0.5409	0.5457	0.5557	0.574
	Water temperature (Deg C, teuyR)	22.561	30.142	31.1266	28.948	23.9857	21.5784		19.8753	18.1245	17.5672	17.6843	17.7851	19.7582	24.1562
	Water temperature (Modern, 2023)	20.2383	22.64	23.51	23.02	20.68	20.03		19.68	17.98	18.23	18.1	18.35	19.42	21.22
		ANN			MARTs	Water temperature (Deg C, tfcld)				Water temperature (Deg C, teuyR)
	Global mean annual surface d180 tfcld:	-0.113378				35.603	23.6931			30.142	17.5672
	Global Ocean MAT: tfcld	23.83				36.4504	23.0615			31.1266	17.6843
	Global Ocean MAT: teuyR	20.59				33.481	23.3587			28.948	17.7851
						35.2	23.3			30.1	17.7
						11.9				12.4
