# Supplementary material for: Back to an ice-free future: Early Cretaceous seasonal cycles of sea surface temperature and glacier ice
Source: Sci Adv. 2025 May 2;11(18):eadr9417. doi: 10.1126/sciadv.adr9417 (PMC12047435; doi:10.1126/sciadv.adr9417)
Supplement: Supplementary file 2 — Tables S1 to S5 [file sciadv.adr9417_tables_s1_to_s5.zip › adr9417_table_s5.xlsx]

## Sheet: Rm-cycle 1
table S5. Raw data for intra-annual growth model and δ18O variations (Rm-cycle 1).
TPhs	140			Data	Model	Cor
TPrd	365		Min Len	4100	88.1008	4100
TAmp	2.97		Max Len	11000	18338.1	11000
TPos	0.33		Net Len	6900	18250	6900	2.64493
GPhs	75
GPrd	365
GAmp	82.4402
GPos	50		Max Tmp	1901-01-01
GSkw	56.2		Max GRt	1900-03-12
Diff	698.918
										Look
15											-1.15494	24.0501	1901-11-18		34.4881
Samp	Dist	18O	Now 18O	Diff	ModDte	Temp	Mod Date	ModRte	Raw Ln	Cor Ln	Mod 18O	Temp	Max Temp	Act Date	Mod GRt	Max Rate
Rm-09	4100	-1.11	-0.740191	13.6759	1900-02-15	22.5096	1901-01-01	88.1008	88.1008	4100	-0.740191	22.25	-	1900-02-15	33.3093	-
Rm-10	4500	-0.58	-0.527278	0.27796	1900-02-26	20.2094	1901-01-02	88.3372	176.438	4133.4	-0.722311	22.1724	-	1900-02-16	33.3987	-
Rm-11	5100	-0.62	-0.116717	25.3293	1900-03-15	20.383	1901-01-03	88.5646	265.003	4166.88	-0.704119	22.0935	-	1900-02-17	33.4847	-
Rm-12	5500	-0.23	0.157837	15.0418	1900-03-26	18.6904	1901-01-04	88.783	353.786	4200.45	-0.68562	22.0132	-	1900-02-18	33.5673	-
Rm-13	6000	-0.07	0.565461	40.381	1900-04-11	17.996	1901-01-05	88.9923	442.778	4234.1	-0.666821	21.9316	-	1900-02-19	33.6464	-
Rm-14	6500	0.42	0.955335	28.6583	1900-04-27	15.8694	1901-01-06	89.1925	531.97	4267.82	-0.647726	21.8487	-	1900-02-20	33.7221	-
Rm-15	7000	0.78	1.37325	35.1949	1900-05-17	14.307	1901-01-07	89.3834	621.354	4301.61	-0.628342	21.7646	-	1900-02-21	33.7943	-
Rm-16	7500	1.16	1.73628	33.2095	1900-06-13	12.6578	1901-01-08	89.5651	710.919	4335.48	-0.608674	21.6792	-	1900-02-22	33.863	-
Rm-17	8000	1.31	1.23865	0.509064	1900-08-24	12.0068	1901-01-09	89.7376	800.657	4369.4	-0.588727	21.5927	-	1900-02-23	33.9282	-
Rm-18	8500	0.91	-0.463543	188.662	1900-11-03	13.7428	1901-01-10	89.9007	890.557	4403.39	-0.568508	21.5049	-	1900-02-24	33.9899	-
Rm-19	9100	0.48	-1.03514	229.565	1900-12-08	15.609	1901-01-11	90.0544	980.612	4437.44	-0.548023	21.416	-	1900-02-25	34.048	-
Rm-20	9500	-0.35	-1.14571	63.316	1900-12-25	19.2112	1901-01-12	90.1988	1070.81	4471.55	-0.527278	21.326	-	1900-02-26	34.1026	-
Rm-21	10100	-0.82	-1.10245	7.97792	1901-01-16	21.251	1901-01-13	90.3337	1161.14	4505.7	-0.506279	21.2349	-	1900-02-27	34.1536	-
Rm-22	10500	-0.73	-0.979841	6.24207	1901-01-29	20.8604	1901-01-14	90.4592	1251.6	4539.9	-0.485032	21.1426	-	1900-02-28	34.201	-
Rm-23	11000	-1.07	-0.740191	10.8774	1901-02-14	22.336	1901-01-15	90.5752	1342.18	4574.14	-0.463543	21.0494	-	1900-02-28	34.2449	-
							1901-01-16	90.6817	1432.86	4608.43	-0.44182	20.9551	-	1900-03-01	34.2851	-
							1901-01-17	90.7786	1523.64	4642.75	-0.419867	20.8598	-	1900-03-02	34.3218	-
							1901-01-18	90.866	1614.5	4677.11	-0.397693	20.7636	-	1900-03-03	34.3548	-
							1901-01-19	90.9437	1705.45	4711.49	-0.375302	20.6664	-	1900-03-04	34.3842	-
							1901-01-20	91.0119	1796.46	4745.9	-0.352703	20.5683	-	1900-03-05	34.41	-
							1901-01-21	91.0705	1887.53	4780.33	-0.329902	20.4694	-	1900-03-06	34.4321	-
							1901-01-22	91.1194	1978.65	4814.78	-0.306905	20.3696	-	1900-03-07	34.4506	-
							1901-01-23	91.1587	2069.81	4849.25	-0.283719	20.2689	-	1900-03-08	34.4655	-
							1901-01-24	91.1883	2161	4883.73	-0.260351	20.1675	-	1900-03-09	34.4767	-
							1901-01-25	91.2082	2252.21	4918.21	-0.236808	20.0653	-	1900-03-10	34.4842	-
							1901-01-26	91.2185	2343.42	4952.7	-0.213098	19.9624	-	1900-03-11	34.4881	-
							1901-01-27	91.2186	2434.64	4987.19	-0.189226	19.8588	-	1900-03-12	34.4881	72
							1901-01-28	91.2037	2525.85	5021.67	-0.165201	19.7546	-	1900-03-13	34.4825	-
							1901-01-29	91.1729	2617.02	5056.14	-0.141029	19.6497	-	1900-03-14	34.4708	-
							1901-01-30	91.1262	2708.15	5090.59	-0.116717	19.5442	-	1900-03-15	34.4532	-
							1901-01-31	91.0636	2799.21	5125.02	-0.0922734	19.4381	-	1900-03-16	34.4295	-
							1901-02-01	90.9852	2890.19	5159.42	-0.0677042	19.3314	-	1900-03-17	34.3999	-
							1901-02-02	90.891	2981.09	5193.79	-0.0430172	19.2243	-	1900-03-18	34.3643	-
							1901-02-03	90.7809	3071.87	5228.11	-0.0182197	19.1167	-	1900-03-19	34.3226	-
							1901-02-04	90.6551	3162.52	5262.38	0.006681	19.0086	-	1900-03-20	34.2751	-
							1901-02-05	90.5136	3253.03	5296.61	0.0316775	18.9001	-	1900-03-21	34.2216	-
							1901-02-06	90.3565	3343.39	5330.77	0.0567624	18.7913	-	1900-03-22	34.1622	-
							1901-02-07	90.1838	3433.58	5364.86	0.0819283	18.682	-	1900-03-23	34.0969	-
							1901-02-08	89.9955	3523.57	5398.89	0.107168	18.5725	-	1900-03-24	34.0257	-
							1901-02-09	89.7919	3613.36	5432.84	0.132473	18.4627	-	1900-03-25	33.9487	-
							1901-02-10	89.5728	3702.94	5466.7	0.157837	18.3526	-	1900-03-26	33.8659	-
							1901-02-11	89.3385	3792.27	5500.48	0.183252	18.2423	-	1900-03-27	33.7773	-
							1901-02-12	89.089	3881.36	5534.16	0.208711	18.1318	-	1900-03-28	33.683	-
							1901-02-13	88.8244	3970.19	5567.75	0.234205	18.0212	-	1900-03-29	33.5829	-
							1901-02-14	88.5448	4058.73	5601.22	0.259728	17.9104	-	1900-03-30	33.4772	-
							1901-02-15	88.2503	4146.98	5634.59	0.285271	17.7995	-	1900-03-31	33.3659	-
							1901-02-16	87.941	4234.92	5667.84	0.310828	17.6886	-	1900-04-01	33.2489	-
							1901-02-17	87.6171	4322.54	5700.97	0.336391	17.5777	-	1900-04-02	33.1265	-
							1901-02-18	87.2787	4409.82	5733.96	0.361951	17.4667	-	1900-04-03	32.9985	-
							1901-02-19	86.9258	4496.74	5766.83	0.387503	17.3558	-	1900-04-04	32.8651	-
							1901-02-20	86.5588	4583.3	5799.56	0.413037	17.245	-	1900-04-05	32.7263	-
							1901-02-21	86.1776	4669.48	5832.14	0.438546	17.1343	-	1900-04-06	32.5822	-
							1901-02-22	85.7824	4755.26	5864.57	0.464024	17.0237	-	1900-04-07	32.4328	-
							1901-02-23	85.3734	4840.64	5896.85	0.489461	16.9133	-	1900-04-08	32.2782	-
							1901-02-24	84.9507	4925.59	5928.97	0.514852	16.8031	-	1900-04-09	32.1184	-
							1901-02-25	84.5146	5010.1	5960.92	0.540187	16.6932	-	1900-04-10	31.9535	-
							1901-02-26	84.0651	5094.17	5992.7	0.565461	16.5835	-	1900-04-11	31.7835	-
							1901-02-27	83.6025	5177.77	6024.31	0.590664	16.4741	-	1900-04-12	31.6086	-
							1901-02-28	83.1269	5260.9	6055.74	0.615791	16.3651	-	1900-04-13	31.4288	-
							1901-03-01	82.6385	5343.54	6086.99	0.640832	16.2564	-	1900-04-14	31.2441	-
							1901-03-02	82.1375	5425.67	6118.04	0.665782	16.1481	-	1900-04-15	31.0547	-
							1901-03-03	81.6241	5507.3	6148.9	0.690632	16.0403	-	1900-04-16	30.8606	-
							1901-03-04	81.0985	5588.4	6179.56	0.715375	15.9329	-	1900-04-17	30.6619	-
							1901-03-05	80.5608	5668.96	6210.02	0.740004	15.826	-	1900-04-18	30.4586	-
							1901-03-06	80.0114	5748.97	6240.27	0.764511	15.7196	-	1900-04-19	30.2509	-
							1901-03-07	79.4504	5828.42	6270.31	0.78889	15.6138	-	1900-04-20	30.0388	-
							1901-03-08	78.878	5907.3	6300.13	0.813133	15.5086	-	1900-04-21	29.8224	-
							1901-03-09	78.2945	5985.59	6329.74	0.837233	15.404	-	1900-04-22	29.6017	-
							1901-03-10	77.7	6063.29	6359.11	0.861182	15.3001	-	1900-04-23	29.377	-
							1901-03-11	77.0948	6140.39	6388.26	0.884974	15.1968	-	1900-04-24	29.1482	-
							1901-03-12	76.4792	6216.86	6417.18	0.908601	15.0943	-	1900-04-25	28.9154	-
							1901-03-13	75.8534	6292.72	6445.86	0.932057	14.9925	-	1900-04-26	28.6788	-
							1901-03-14	75.2175	6367.94	6474.29	0.955335	14.8914	-	1900-04-27	28.4384	-
							1901-03-15	74.5719	6442.51	6502.49	0.978427	14.7912	-	1900-04-28	28.1943	-
							1901-03-16	73.9169	6516.42	6530.43	1.00133	14.6918	-	1900-04-29	27.9467	-
							1901-03-17	73.2526	6589.68	6558.13	1.02403	14.5933	-	1900-04-30	27.6955	-
							1901-03-18	72.5793	6662.26	6585.57	1.04652	14.4957	-	1900-05-01	27.4409	-
							1901-03-19	71.8973	6734.15	6612.75	1.06881	14.399	-	1900-05-02	27.1831	-
							1901-03-20	71.2069	6805.36	6639.68	1.09087	14.3032	-	1900-05-03	26.9221	-
							1901-03-21	70.5082	6875.87	6666.33	1.11271	14.2084	-	1900-05-04	26.6579	-
							1901-03-22	69.8017	6945.67	6692.72	1.13432	14.1147	-	1900-05-05	26.3908	-
							1901-03-23	69.0875	7014.76	6718.85	1.15569	14.0219	-	1900-05-06	26.1207	-
							1901-03-24	68.3659	7083.12	6744.69	1.17681	13.9302	-	1900-05-07	25.8479	-
							1901-03-25	67.6372	7150.76	6770.27	1.19768	13.8397	-	1900-05-08	25.5724	-
							1901-03-26	66.9018	7217.66	6795.56	1.2183	13.7502	-	1900-05-09	25.2944	-
							1901-03-27	66.1598	7283.82	6820.57	1.23865	13.6619	-	1900-05-10	25.0138	-
							1901-03-28	65.4115	7349.23	6845.31	1.25873	13.5747	-	1900-05-11	24.7309	-
							1901-03-29	64.6573	7413.89	6869.75	1.27854	13.4887	-	1900-05-12	24.4458	-
							1901-03-30	63.8975	7477.79	6893.91	1.29807	13.404	-	1900-05-13	24.1585	-
							1901-03-31	63.1322	7540.92	6917.78	1.31731	13.3205	-	1900-05-14	23.8692	-
							1901-04-01	62.362	7603.28	6941.36	1.33626	13.2382	-	1900-05-15	23.5779	-
							1901-04-02	61.5869	7664.87	6964.64	1.35491	13.1573	-	1900-05-16	23.2849	-
							1901-04-03	60.8074	7725.68	6987.63	1.37325	13.0777	-	1900-05-17	22.9902	-
							1901-04-04	60.0236	7785.7	7010.33	1.39129	12.9994	-	1900-05-18	22.6939	-
							1901-04-05	59.2361	7844.94	7032.72	1.40901	12.9225	-	1900-05-19	22.3961	-
							1901-04-06	58.4449	7903.38	7054.82	1.42641	12.847	-	1900-05-20	22.097	-
							1901-04-07	57.6505	7961.03	7076.62	1.44349	12.7728	-	1900-05-21	21.7966	-
							1901-04-08	56.8531	8017.89	7098.11	1.46024	12.7002	-	1900-05-22	21.4952	-
							1901-04-09	56.0531	8073.94	7119.3	1.47665	12.6289	-	1900-05-23	21.1927	-
							1901-04-10	55.2508	8129.19	7140.19	1.49273	12.5592	-	1900-05-24	20.8893	-
							1901-04-11	54.4464	8183.64	7160.78	1.50845	12.4909	-	1900-05-25	20.5852	-
							1901-04-12	53.6403	8237.28	7181.06	1.52383	12.4242	-	1900-05-26	20.2804	-
							1901-04-13	52.8328	8290.11	7201.03	1.53886	12.359	-	1900-05-27	19.9751	-
							1901-04-14	52.0242	8342.13	7220.7	1.55353	12.2953	-	1900-05-28	19.6694	-
							1901-04-15	51.2148	8393.35	7240.07	1.56783	12.2332	-	1900-05-29	19.3634	-
							1901-04-16	50.405	8443.75	7259.12	1.58177	12.1727	-	1900-05-30	19.0572	-
							1901-04-17	49.595	8493.35	7277.87	1.59534	12.1138	-	1900-05-31	18.751	-
							1901-04-18	48.7852	8542.13	7296.32	1.60853	12.0566	-	1900-06-01	18.4448	-
							1901-04-19	47.9758	8590.11	7314.46	1.62134	12.001	-	1900-06-02	18.1388	-
							1901-04-20	47.1672	8637.28	7332.29	1.63377	11.947	-	1900-06-03	17.8331	-
							1901-04-21	46.3597	8683.64	7349.82	1.64581	11.8948	-	1900-06-04	17.5278	-
							1901-04-22	45.5536	8729.19	7367.04	1.65747	11.8442	-	1900-06-05	17.223	-
							1901-04-23	44.7492	8773.94	7383.96	1.66873	11.7953	-	1900-06-06	16.9189	-
							1901-04-24	43.9469	8817.89	7400.58	1.67959	11.7482	-	1900-06-07	16.6155	-
							1901-04-25	43.1469	8861.03	7416.89	1.69006	11.7027	-	1900-06-08	16.3131	-
							1901-04-26	42.3495	8903.38	7432.9	1.70012	11.6591	-	1900-06-09	16.0116	-
							1901-04-27	41.5551	8944.94	7448.61	1.70977	11.6172	-	1900-06-10	15.7112	-
							1901-04-28	40.7639	8985.7	7464.02	1.71902	11.577	-	1900-06-11	15.4121	-
							1901-04-29	39.9764	9025.68	7479.14	1.72786	11.5387	-	1900-06-12	15.1143	-
							1901-04-30	39.1926	9064.87	7493.96	1.73628	11.5022	-	1900-06-13	14.818	-
							1901-05-01	38.4131	9103.28	7508.48	1.74428	11.4674	-	1900-06-14	14.5233	-
							1901-05-02	37.638	9140.92	7522.71	1.75187	11.4345	-	1900-06-15	14.2303	-
							1901-05-03	36.8678	9177.79	7536.65	1.75903	11.4034	-	1900-06-16	13.939	-
							1901-05-04	36.1025	9213.89	7550.3	1.76577	11.3742	-	1900-06-17	13.6497	-
							1901-05-05	35.3427	9249.23	7563.66	1.77208	11.3468	-	1900-06-18	13.3624	-
							1901-05-06	34.5885	9283.82	7576.74	1.77797	11.3212	-	1900-06-19	13.0773	-
							1901-05-07	33.8402	9317.66	7589.53	1.78343	11.2975	-	1900-06-20	12.7944	-
							1901-05-08	33.0982	9350.76	7602.05	1.78846	11.2757	-	1900-06-21	12.5139	-
							1901-05-09	32.3628	9383.12	7614.28	1.79305	11.2558	-	1900-06-22	12.2358	-
							1901-05-10	31.6341	9414.76	7626.24	1.79721	11.2377	-	1900-06-23	11.9603	-
							1901-05-11	30.9125	9445.67	7637.93	1.80094	11.2215	-	1900-06-24	11.6875	-
							1901-05-12	30.1983	9475.87	7649.35	1.80423	11.2072	-	1900-06-25	11.4174	-
							1901-05-13	29.4918	9505.36	7660.5	1.80709	11.1948	-	1900-06-26	11.1503	-
							1901-05-14	28.7931	9534.15	7671.38	1.8095	11.1844	-	1900-06-27	10.8862	-
							1901-05-15	28.1027	9562.26	7682.01	1.81148	11.1758	-	1900-06-28	10.6251	-
							1901-05-16	27.4207	9589.68	7692.38	1.81302	11.1691	-	1900-06-29	10.3673	-
							1901-05-17	26.7474	9616.42	7702.49	1.81412	11.1643	-	1900-06-30	10.1127	-
							1901-05-18	26.0831	9642.51	7712.35	1.81478	11.1615	-	1900-07-01	9.86156	-
							1901-05-19	25.4281	9667.94	7721.96	1.815	11.1605	-	1900-07-02	9.61389	-
							1901-05-20	24.7825	9692.72	7731.33	1.81478	11.1615	-	1900-07-03	9.36981	-
							1901-05-21	24.1466	9716.86	7740.46	1.81412	11.1643	-	1900-07-04	9.12942	-
							1901-05-22	23.5208	9740.39	7749.36	1.81302	11.1691	-	1900-07-05	8.89279	-
							1901-05-23	22.9052	9763.29	7758.02	1.81148	11.1758	-	1900-07-06	8.66004	-
							1901-05-24	22.3	9785.59	7766.45	1.8095	11.1844	-	1900-07-07	8.43123	-
							1901-05-25	21.7055	9807.3	7774.65	1.80709	11.1948	-	1900-07-08	8.20648	-
							1901-05-26	21.122	9828.42	7782.64	1.80423	11.2072	-	1900-07-09	7.98585	-
							1901-05-27	20.5496	9848.97	7790.41	1.80094	11.2215	-	1900-07-10	7.76944	-
							1901-05-28	19.9886	9868.96	7797.97	1.79721	11.2377	-	1900-07-11	7.55733	-
							1901-05-29	19.4392	9888.4	7805.32	1.79305	11.2558	-	1900-07-12	7.3496	-
							1901-05-30	18.9015	9907.3	7812.46	1.78846	11.2757	-	1900-07-13	7.14633	-
							1901-05-31	18.3759	9925.67	7819.41	1.78343	11.2975	-	1900-07-14	6.9476	-
							1901-06-01	17.8625	9943.54	7826.16	1.77797	11.3212	-	1900-07-15	6.75349	-
							1901-06-02	17.3615	9960.9	7832.73	1.77208	11.3468	-	1900-07-16	6.56408	-
							1901-06-03	16.8731	9977.77	7839.11	1.76577	11.3742	-	1900-07-17	6.37942	-
							1901-06-04	16.3975	9994.17	7845.31	1.75903	11.4034	-	1900-07-18	6.1996	-
							1901-06-05	15.9349	10010.1	7851.33	1.75187	11.4345	-	1900-07-19	6.02469	-
							1901-06-06	15.4854	10025.6	7857.19	1.74428	11.4674	-	1900-07-20	5.85476	-
							1901-06-07	15.0493	10040.6	7862.88	1.73628	11.5022	-	1900-07-21	5.68986	-
							1901-06-08	14.6266	10055.3	7868.41	1.72786	11.5387	-	1900-07-22	5.53006	-
							1901-06-09	14.2176	10069.5	7873.78	1.71902	11.577	-	1900-07-23	5.37543	-
							1901-06-10	13.8224	10083.3	7879.01	1.70977	11.6172	-	1900-07-24	5.22602	-
							1901-06-11	13.4412	10096.7	7884.09	1.70012	11.6591	-	1900-07-25	5.08189	-
							1901-06-12	13.0742	10109.8	7889.03	1.69006	11.7027	-	1900-07-26	4.9431	-
							1901-06-13	12.7213	10122.5	7893.84	1.67959	11.7482	-	1900-07-27	4.80971	-
							1901-06-14	12.3829	10134.9	7898.52	1.66873	11.7953	-	1900-07-28	4.68175	-
							1901-06-15	12.059	10147	7903.08	1.65747	11.8442	-	1900-07-29	4.55929	-
							1901-06-16	11.7497	10158.7	7907.53	1.64581	11.8948	-	1900-07-30	4.44236	-
							1901-06-17	11.4552	10170.2	7911.86	1.63377	11.947	-	1900-07-31	4.33102	-
							1901-06-18	11.1756	10181.4	7916.08	1.62134	12.001	-	1900-08-01	4.22531	-
							1901-06-19	10.911	10192.3	7920.21	1.60853	12.0566	-	1900-08-02	4.12527	-
							1901-06-20	10.6615	10202.9	7924.24	1.59534	12.1138	-	1900-08-03	4.03093	-
							1901-06-21	10.4272	10213.4	7928.18	1.58177	12.1727	-	1900-08-04	3.94233	-
							1901-06-22	10.2081	10223.6	7932.04	1.56783	12.2332	-	1900-08-05	3.85952	-
							1901-06-23	10.0045	10233.6	7935.82	1.55353	12.2953	-	1900-08-06	3.78251	-
							1901-06-24	9.81623	10243.4	7939.53	1.53886	12.359	-	1900-08-07	3.71134	-
							1901-06-25	9.64351	10253	7943.18	1.52383	12.4242	-	1900-08-08	3.64604	-
							1901-06-26	9.48637	10262.5	7946.77	1.50845	12.4909	-	1900-08-09	3.58663	-
							1901-06-27	9.34488	10271.9	7950.3	1.49273	12.5592	-	1900-08-10	3.53313	-
							1901-06-28	9.21909	10281.1	7953.79	1.47665	12.6289	-	1900-08-11	3.48557	-
							1901-06-29	9.10905	10290.2	7957.23	1.46024	12.7002	-	1900-08-12	3.44397	-
							1901-06-30	9.01479	10299.2	7960.64	1.44349	12.7728	-	1900-08-13	3.40833	-
							1901-07-01	8.93636	10308.1	7964.02	1.42641	12.847	-	1900-08-14	3.37868	-
							1901-07-02	8.87379	10317	7967.37	1.40901	12.9225	-	1900-08-15	3.35502	-
							1901-07-03	8.8271	10325.8	7970.71	1.39129	12.9994	-	1900-08-16	3.33737	-
							1901-07-04	8.79631	10334.6	7974.04	1.37325	13.0777	-	1900-08-17	3.32573	-
							1901-07-05	8.78143	10343.4	7977.36	1.35491	13.1573	-	1900-08-18	3.3201	-
							1901-07-06	8.78146	10352.2	7980.68	1.33626	13.2382	-	1900-08-19	3.32011	-
							1901-07-07	8.79176	10361	7984	1.31731	13.3205	-	1900-08-20	3.32401	-
							1901-07-08	8.81172	10369.8	7987.33	1.29807	13.404	-	1900-08-21	3.33155	-
							1901-07-09	8.84134	10378.7	7990.67	1.27854	13.4887	-	1900-08-22	3.34275	-
							1901-07-10	8.88062	10387.5	7994.03	1.25873	13.5747	-	1900-08-23	3.3576	-
							1901-07-11	8.92954	10396.5	7997.41	1.23865	13.6619	-	1900-08-24	3.3761	-
							1901-07-12	8.98809	10405.4	8000.81	1.2183	13.7502	-	1900-08-25	3.39824	-
							1901-07-13	9.05627	10414.5	8004.23	1.19768	13.8397	-	1900-08-26	3.42401	-
							1901-07-14	9.13404	10423.6	8007.68	1.17681	13.9302	-	1900-08-27	3.45342	-
							1901-07-15	9.2214	10432.9	8011.17	1.15569	14.0219	-	1900-08-28	3.48645	-
							1901-07-16	9.31833	10442.2	8014.69	1.13432	14.1147	-	1900-08-29	3.52309	-
							1901-07-17	9.4248	10451.6	8018.26	1.11271	14.2084	-	1900-08-30	3.56335	-
							1901-07-18	9.54078	10461.1	8021.86	1.09087	14.3032	-	1900-08-31	3.6072	-
							1901-07-19	9.66625	10470.8	8025.52	1.06881	14.399	-	1900-09-01	3.65464	-
							1901-07-20	9.80119	10480.6	8029.22	1.04652	14.4957	-	1900-09-02	3.70565	-
							1901-07-21	9.94555	10490.6	8032.98	1.02403	14.5933	-	1900-09-03	3.76024	-
							1901-07-22	10.0993	10500.7	8036.8	1.00133	14.6918	-	1900-09-04	3.81837	-
							1901-07-23	10.2624	10510.9	8040.68	0.978427	14.7912	-	1900-09-05	3.88004	-
							1901-07-24	10.4349	10521.4	8044.63	0.955335	14.8914	-	1900-09-06	3.94524	-
							1901-07-25	10.6166	10532	8048.64	0.932057	14.9925	-	1900-09-07	4.01394	-
							1901-07-26	10.8075	10542.8	8052.73	0.908601	15.0943	-	1900-09-08	4.08614	-
							1901-07-27	11.0077	10553.8	8056.89	0.884974	15.1968	-	1900-09-09	4.16181	-
							1901-07-28	11.217	10565	8061.13	0.861182	15.3001	-	1900-09-10	4.24094	-
							1901-07-29	11.4354	10576.4	8065.45	0.837233	15.404	-	1900-09-11	4.32351	-
							1901-07-30	11.6628	10588.1	8069.86	0.813133	15.5086	-	1900-09-12	4.40949	-
							1901-07-31	11.8992	10600	8074.36	0.78889	15.6138	-	1900-09-13	4.49888	-
							1901-08-01	12.1446	10612.1	8078.95	0.764511	15.7196	-	1900-09-14	4.59165	-
							1901-08-02	12.3988	10624.5	8083.64	0.740004	15.826	-	1900-09-15	4.68777	-
							1901-08-03	12.6619	10637.2	8088.43	0.715375	15.9329	-	1900-09-16	4.78723	-
							1901-08-04	12.9337	10650.1	8093.32	0.690632	16.0403	-	1900-09-17	4.89	-
							1901-08-05	13.2142	10663.4	8098.31	0.665782	16.1481	-	1900-09-18	4.99606	-
							1901-08-06	13.5034	10676.9	8103.42	0.640832	16.2564	-	1900-09-19	5.10538	-
							1901-08-07	13.8011	10690.7	8108.64	0.615791	16.3651	-	1900-09-20	5.21793	-
							1901-08-08	14.1072	10704.8	8113.97	0.590664	16.4741	-	1900-09-21	5.3337	-
							1901-08-09	14.4219	10719.2	8119.42	0.565461	16.5835	-	1900-09-22	5.45264	-
							1901-08-10	14.7448	10733.9	8125	0.540187	16.6932	-	1900-09-23	5.57475	-
							1901-08-11	15.076	10749	8130.7	0.514852	16.8031	-	1900-09-24	5.69998	-
							1901-08-12	15.4154	10764.4	8136.53	0.489461	16.9133	-	1900-09-25	5.8283	-
							1901-08-13	15.763	10780.2	8142.49	0.464024	17.0237	-	1900-09-26	5.9597	-
							1901-08-14	16.1185	10796.3	8148.58	0.438546	17.1343	-	1900-09-27	6.09413	-
							1901-08-15	16.482	10812.8	8154.81	0.413037	17.245	-	1900-09-28	6.23156	-
							1901-08-16	16.8534	10829.6	8161.18	0.387503	17.3558	-	1900-09-29	6.37197	-
							1901-08-17	17.2325	10846.9	8167.7	0.361951	17.4667	-	1900-09-30	6.51531	-
							1901-08-18	17.6194	10864.5	8174.36	0.336391	17.5777	-	1900-10-01	6.66156	-
							1901-08-19	18.0138	10882.5	8181.17	0.310828	17.6886	-	1900-10-02	6.81069	-
							1901-08-20	18.4157	10900.9	8188.13	0.285271	17.7995	-	1900-10-03	6.96265	-
							1901-08-21	18.825	10919.7	8195.25	0.259728	17.9104	-	1900-10-04	7.11741	-
							1901-08-22	19.2417	10939	8202.53	0.234205	18.0212	-	1900-10-05	7.27493	-
							1901-08-23	19.6655	10958.7	8209.96	0.208711	18.1318	-	1900-10-06	7.43519	-
							1901-08-24	20.0965	10978.7	8217.56	0.183252	18.2423	-	1900-10-07	7.59813	-
							1901-08-25	20.5345	10999.3	8225.32	0.157837	18.3526	-	1900-10-08	7.76372	-
							1901-08-26	20.9794	11020.3	8233.26	0.132473	18.4627	-	1900-10-09	7.93193	-
							1901-08-27	21.4311	11041.7	8241.36	0.107168	18.5725	-	1900-10-10	8.10271	-
							1901-08-28	21.8895	11063.6	8249.63	0.0819283	18.682	-	1900-10-11	8.27603	-
							1901-08-29	22.3545	11085.9	8258.09	0.0567624	18.7913	-	1900-10-12	8.45183	-
							1901-08-30	22.826	11108.8	8266.72	0.0316775	18.9001	-	1900-10-13	8.63009	-
							1901-08-31	23.3038	11132.1	8275.53	0.006681	19.0086	-	1900-10-14	8.81076	-
							1901-09-01	23.7879	11155.9	8284.52	-0.0182197	19.1167	-	1900-10-15	8.9938	-
							1901-09-02	24.2782	11180.1	8293.7	-0.0430172	19.2243	-	1900-10-16	9.17916	-
							1901-09-03	24.7745	11204.9	8303.07	-0.0677042	19.3314	-	1900-10-17	9.3668	-
							1901-09-04	25.2767	11230.2	8312.62	-0.0922734	19.4381	-	1900-10-18	9.55667	-
							1901-09-05	25.7847	11256	8322.37	-0.116717	19.5442	-	1900-10-19	9.74875	-
							1901-09-06	26.2984	11282.3	8332.32	-0.141029	19.6497	-	1900-10-20	9.94296	-
							1901-09-07	26.8177	11309.1	8342.45	-0.165201	19.7546	-	1900-10-21	10.1393	-
							1901-09-08	27.3424	11336.4	8352.79	-0.189226	19.8588	-	1900-10-22	10.3377	-
							1901-09-09	27.8724	11364.3	8363.33	-0.213098	19.9624	-	1900-10-23	10.538	-
							1901-09-10	28.4076	11392.7	8374.07	-0.236808	20.0653	-	1900-10-24	10.7404	-
							1901-09-11	28.9478	11421.7	8385.02	-0.260351	20.1675	-	1900-10-25	10.9447	-
							1901-09-12	29.493	11451.1	8396.17	-0.283719	20.2689	-	1900-10-26	11.1508	-
							1901-09-13	30.043	11481.2	8407.53	-0.306905	20.3696	-	1900-10-27	11.3587	-
							1901-09-14	30.5977	11511.8	8419.09	-0.329902	20.4694	-	1900-10-28	11.5684	-
							1901-09-15	31.1569	11542.9	8430.87	-0.352703	20.5683	-	1900-10-29	11.7799	-
							1901-09-16	31.7206	11574.7	8442.87	-0.375302	20.6664	-	1900-10-30	11.993	-
							1901-09-17	32.2885	11607	8455.07	-0.397693	20.7636	-	1900-10-31	12.2077	-
							1901-09-18	32.8606	11639.8	8467.5	-0.419867	20.8598	-	1900-11-01	12.424	-
							1901-09-19	33.4368	11673.3	8480.14	-0.44182	20.9551	-	1900-11-02	12.6418	-
							1901-09-20	34.0168	11707.3	8493	-0.463543	21.0494	-	1900-11-03	12.8611	-
							1901-09-21	34.6005	11741.9	8506.08	-0.485032	21.1426	-	1900-11-04	13.0818	-
							1901-09-22	35.1879	11777.1	8519.39	-0.506279	21.2349	-	1900-11-05	13.3039	-
							1901-09-23	35.7787	11812.8	8532.91	-0.527278	21.326	-	1900-11-06	13.5273	-
							1901-09-24	36.3729	11849.2	8546.67	-0.548023	21.416	-	1900-11-07	13.7519	-
							1901-09-25	36.9703	11886.2	8560.64	-0.568508	21.5049	-	1900-11-08	13.9778	-
							1901-09-26	37.5707	11923.8	8574.85	-0.588727	21.5927	-	1900-11-09	14.2048	-
							1901-09-27	38.174	11961.9	8589.28	-0.608674	21.6792	-	1900-11-10	14.4329	-
							1901-09-28	38.7801	12000.7	8603.94	-0.628342	21.7646	-	1900-11-11	14.6621	-
							1901-09-29	39.3889	12040.1	8618.84	-0.647726	21.8487	-	1900-11-12	14.8922	-
							1901-09-30	40.0001	12080.1	8633.96	-0.666821	21.9316	-	1900-11-13	15.1233	-
							1901-10-01	40.6137	12120.7	8649.31	-0.68562	22.0132	-	1900-11-14	15.3553	-
							1901-10-02	41.2295	12161.9	8664.9	-0.704119	22.0935	-	1900-11-15	15.5881	-
							1901-10-03	41.8473	12203.8	8680.72	-0.722311	22.1724	-	1900-11-16	15.8217	-
							1901-10-04	42.4671	12246.3	8696.78	-0.740191	22.25	-	1900-11-17	16.056	-
							1901-10-05	43.0886	12289.3	8713.07	-0.757754	22.3263	-	1900-11-18	16.291	-
							1901-10-06	43.7117	12333.1	8729.6	-0.774994	22.4011	-	1900-11-19	16.5266	-
							1901-10-07	44.3364	12377.4	8746.36	-0.791908	22.4745	-	1900-11-20	16.7628	-
							1901-10-08	44.9623	12422.4	8763.36	-0.808488	22.5464	-	1900-11-21	16.9994	-
							1901-10-09	45.5894	12467.9	8780.6	-0.824732	22.6169	-	1900-11-22	17.2365	-
							1901-10-10	46.2176	12514.2	8798.07	-0.840633	22.6859	-	1900-11-23	17.474	-
							1901-10-11	46.8466	12561	8815.78	-0.856187	22.7535	-	1900-11-24	17.7119	-
							1901-10-12	47.4764	12608.5	8833.73	-0.87139	22.8194	-	1900-11-25	17.95	-
							1901-10-13	48.1068	12656.6	8851.92	-0.886237	22.8839	-	1900-11-26	18.1883	-
							1901-10-14	48.7376	12705.3	8870.35	-0.900724	22.9467	-	1900-11-27	18.4268	-
							1901-10-15	49.3687	12754.7	8889.01	-0.914845	23.008	-	1900-11-28	18.6654	-
							1901-10-16	50	12804.7	8907.92	-0.928598	23.0677	-	1900-11-29	18.9041	-
							1901-10-17	50.6313	12855.3	8927.06	-0.941978	23.1258	-	1900-11-30	19.1428	-
							1901-10-18	51.2624	12906.6	8946.44	-0.954981	23.1822	-	1900-12-01	19.3814	-
							1901-10-19	51.8932	12958.5	8966.06	-0.967604	23.237	-	1900-12-02	19.6199	-
							1901-10-20	52.5236	13011	8985.92	-0.979841	23.2901	-	1900-12-03	19.8582	-
							1901-10-21	53.1534	13064.2	9006.02	-0.991691	23.3415	-	1900-12-04	20.0963	-
							1901-10-22	53.7824	13117.9	9026.35	-1.00315	23.3913	-	1900-12-05	20.3342	-
							1901-10-23	54.4106	13172.4	9046.92	-1.01421	23.4393	-	1900-12-06	20.5717	-
							1901-10-24	55.0377	13227.4	9067.73	-1.02488	23.4856	-	1900-12-07	20.8088	-
							1901-10-25	55.6636	13283.1	9088.78	-1.03514	23.5301	-	1900-12-08	21.0454	-
							1901-10-26	56.2883	13339.3	9110.06	-1.045	23.5729	-	1900-12-09	21.2816	-
							1901-10-27	56.9114	13396.3	9131.58	-1.05445	23.6139	-	1900-12-10	21.5172	-
							1901-10-28	57.5329	13453.8	9153.33	-1.06349	23.6531	-	1900-12-11	21.7522	-
							1901-10-29	58.1527	13511.9	9175.31	-1.07212	23.6906	-	1900-12-12	21.9865	-
							1901-10-30	58.7705	13570.7	9197.53	-1.08033	23.7262	-	1900-12-13	22.2201	-
							1901-10-31	59.3863	13630.1	9219.99	-1.08813	23.7601	-	1900-12-14	22.4529	-
							1901-11-01	59.9999	13690.1	9242.67	-1.0955	23.7921	-	1900-12-15	22.6849	-
							1901-11-02	60.6111	13750.7	9265.59	-1.10245	23.8222	-	1900-12-16	22.916	-
							1901-11-03	61.2199	13811.9	9288.73	-1.10898	23.8506	-	1900-12-17	23.1461	-
							1901-11-04	61.826	13873.8	9312.11	-1.11508	23.8771	-	1900-12-18	23.3753	-
							1901-11-05	62.4293	13936.2	9335.71	-1.12075	23.9017	-	1900-12-19	23.6034	-
							1901-11-06	63.0297	13999.2	9359.54	-1.126	23.9244	-	1900-12-20	23.8304	-
							1901-11-07	63.6271	14062.8	9383.6	-1.13081	23.9453	-	1900-12-21	24.0563	-
							1901-11-08	64.2213	14127.1	9407.88	-1.13519	23.9643	-	1900-12-22	24.2809	-
							1901-11-09	64.8121	14191.9	9432.38	-1.13913	23.9814	-	1900-12-23	24.5043	-
							1901-11-10	65.3995	14257.3	9457.11	-1.14264	23.9967	-	1900-12-24	24.7264	-
							1901-11-11	65.9832	14323.3	9482.06	-1.14571	24.01	-	1900-12-25	24.9471	-
							1901-11-12	66.5632	14389.8	9507.22	-1.14835	24.0214	-	1900-12-26	25.1664	-
							1901-11-13	67.1394	14457	9532.61	-1.15055	24.031	-	1900-12-27	25.3842	-
							1901-11-14	67.7115	14524.7	9558.21	-1.15231	24.0386	-	1900-12-28	25.6005	-
							1901-11-15	68.2794	14592.9	9584.02	-1.15363	24.0443	-	1900-12-29	25.8152	-
							1901-11-16	68.8431	14661.8	9610.05	-1.1545	24.0482	-	1900-12-30	26.0283	-
							1901-11-17	69.4023	14731.2	9636.29	-1.15494	24.0501	1901-11-17	1900-12-31	26.2398	-
							1901-11-18	69.957	14801.1	9662.74	-1.15494	24.0501	1901-11-18	1901-01-01	26.4495	-
							1901-11-19	70.507	14871.7	9689.4	-1.1545	24.0482	-	1901-01-02	26.6574	-
							1901-11-20	71.0522	14942.7	9716.26	-1.15363	24.0443	-	1901-01-03	26.8636	-
							1901-11-21	71.5924	15014.3	9743.33	-1.15231	24.0386	-	1901-01-04	27.0678	-
							1901-11-22	72.1276	15086.4	9770.6	-1.15055	24.031	-	1901-01-05	27.2702	-
							1901-11-23	72.6576	15159.1	9798.07	-1.14835	24.0214	-	1901-01-06	27.4706	-
							1901-11-24	73.1823	15232.3	9825.74	-1.14571	24.01	-	1901-01-07	27.6689	-
							1901-11-25	73.7016	15306	9853.61	-1.14264	23.9967	-	1901-01-08	27.8653	-
							1901-11-26	74.2153	15380.2	9881.67	-1.13913	23.9814	-	1901-01-09	28.0595	-
							1901-11-27	74.7233	15454.9	9909.92	-1.13519	23.9643	-	1901-01-10	28.2515	-
							1901-11-28	75.2255	15530.1	9938.36	-1.13081	23.9453	-	1901-01-11	28.4414	-
							1901-11-29	75.7218	15605.9	9966.99	-1.126	23.9244	-	1901-01-12	28.6291	-
							1901-11-30	76.2121	15682.1	9995.8	-1.12075	23.9017	-	1901-01-13	28.8144	-
							1901-12-01	76.6962	15758.8	10024.8	-1.11508	23.8771	-	1901-01-14	28.9975	-
							1901-12-02	77.174	15835.9	10054	-1.10898	23.8506	-	1901-01-15	29.1781	-
							1901-12-03	77.6455	15913.6	10083.3	-1.10245	23.8222	-	1901-01-16	29.3564	-
							1901-12-04	78.1105	15991.7	10112.9	-1.0955	23.7921	-	1901-01-17	29.5322	-
							1901-12-05	78.5689	16070.3	10142.6	-1.08813	23.7601	-	1901-01-18	29.7055	-
							1901-12-06	79.0206	16149.3	10172.4	-1.08033	23.7262	-	1901-01-19	29.8763	-
							1901-12-07	79.4655	16228.7	10202.5	-1.07212	23.6906	-	1901-01-20	30.0445	-
							1901-12-08	79.9035	16308.7	10232.7	-1.06349	23.6531	-	1901-01-21	30.2101	-
							1901-12-09	80.3345	16389	10263.1	-1.05445	23.6139	-	1901-01-22	30.373	-
							1901-12-10	80.7583	16469.7	10293.6	-1.045	23.5729	-	1901-01-23	30.5333	-
							1901-12-11	81.175	16550.9	10324.3	-1.03514	23.5301	-	1901-01-24	30.6908	-
							1901-12-12	81.5843	16632.5	10355.1	-1.02488	23.4856	-	1901-01-25	30.8456	-
							1901-12-13	81.9862	16714.5	10386.1	-1.01421	23.4393	-	1901-01-26	30.9975	-
							1901-12-14	82.3806	16796.9	10417.3	-1.00315	23.3913	-	1901-01-27	31.1467	-
							1901-12-15	82.7675	16879.6	10448.6	-0.991691	23.3415	-	1901-01-28	31.2929	-
							1901-12-16	83.1466	16962.8	10480	-0.979841	23.2901	-	1901-01-29	31.4363	-
							1901-12-17	83.518	17046.3	10511.6	-0.967604	23.237	-	1901-01-30	31.5767	-
							1901-12-18	83.8815	17130.2	10543.3	-0.954981	23.1822	-	1901-01-31	31.7141	-
							1901-12-19	84.237	17214.4	10575.2	-0.941978	23.1258	-	1901-02-01	31.8485	-
							1901-12-20	84.5846	17299	10607.1	-0.928598	23.0677	-	1901-02-02	31.9799	-
							1901-12-21	84.924	17383.9	10639.2	-0.914845	23.008	-	1901-02-03	32.1082	-
							1901-12-22	85.2552	17469.2	10671.5	-0.900724	22.9467	-	1901-02-04	32.2335	-
							1901-12-23	85.5781	17554.8	10703.8	-0.886237	22.8839	-	1901-02-05	32.3556	-
							1901-12-24	85.8928	17640.7	10736.3	-0.87139	22.8194	-	1901-02-06	32.4745	-
							1901-12-25	86.1989	17726.9	10768.9	-0.856187	22.7535	-	1901-02-07	32.5903	-
							1901-12-26	86.4966	17813.4	10801.6	-0.840633	22.6859	-	1901-02-08	32.7028	-
							1901-12-27	86.7858	17900.1	10834.4	-0.824732	22.6169	-	1901-02-09	32.8122	-
							1901-12-28	87.0663	17987.2	10867.3	-0.808488	22.5464	-	1901-02-10	32.9182	-
							1901-12-29	87.3381	18074.5	10900.4	-0.791908	22.4745	-	1901-02-11	33.021	-
							1901-12-30	87.6012	18162.1	10933.5	-0.774994	22.4011	-	1901-02-12	33.1204	-
							1901-12-31	87.8554	18250	10966.7	-0.757754	22.3263	-	1901-02-13	33.2166	-
							1902-01-01	88.1008	18338.1	11000	-0.740191	22.25	-	1901-02-14	33.3093

## Sheet: Rm-cycle 2
table S5. Raw data for intra-annual growth model and δ18O variations (Rm-cycle 2).
TPhs	139			Data	Model	Cor
TPrd	365		Min Len	11000	88.1008	11000
TAmp	1.5		Max Len	19000	18338.1	17900
TPos	3.12983		Net Len	8000	18250	6900	2.64493
GPhs	85
GPrd	365
GAmp	82.4402
GPos	49.96		Max Tmp	1901-01-01
GSkw	56.2		Max GRt	1900-03-12
Diff	1806.4
										Look
17											-1.15494	24.0501	1901-11-18		34.4881
Samp	Dist	18O	Now 18O	Diff	ModDte	Temp	Mod Date	ModRte	Raw Ln	Cor Ln	Mod 18O	Temp	Max Temp	Act Date	Mod GRt	Max Rate
Rm-23	11000	-1.07	-0.740191	10.8774	1901-02-14	22.336	1901-01-01	88.1008	88.1008	11000	-0.740191	22.25	-	1900-02-15	33.3093	-
Rm-24	11500	-0.82	-0.740191	0.636952	1901-02-14	21.251	1901-01-02	88.3372	176.438	11033.4	-0.722311	22.1724	-	1900-02-16	33.3987	-
Rm-25	12000	-0.64	-0.740191	1.00382	1901-02-14	20.4698	1901-01-03	88.5646	265.003	11066.9	-0.704119	22.0935	-	1900-02-17	33.4847	-
Rm-26	12500	-0.25	-0.740191	24.0287	1901-02-14	18.7772	1901-01-04	88.783	353.786	11100.5	-0.68562	22.0132	-	1900-02-18	33.5673	-
Rm-27	12900	0.06	-0.740191	64.0305	1901-02-14	17.4318	1901-01-05	88.9923	442.778	11134.1	-0.666821	21.9316	-	1900-02-19	33.6464	-
Rm-28	13500	0.59	-0.740191	176.941	1901-02-14	15.1316	1901-01-06	89.1925	531.97	11167.8	-0.647726	21.8487	-	1900-02-20	33.7221	-
Rm-29	14000	0.63	-0.740191	187.742	1901-02-14	14.958	1901-01-07	89.3834	621.354	11201.6	-0.628342	21.7646	-	1900-02-21	33.7943	-
Rm-30	14600	1.05	-0.740191	320.478	1901-02-14	13.1352	1901-01-08	89.5651	710.919	11235.5	-0.608674	21.6792	-	1900-02-22	33.863	-
Rm-31	15000	1.23	-0.740191	388.165	1901-02-14	12.354	1901-01-09	89.7376	800.657	11269.4	-0.588727	21.5927	-	1900-02-23	33.9282	-
Rm-32	15500	0.97	-0.740191	292.475	1901-02-14	13.4824	1901-01-10	89.9007	890.557	11303.4	-0.568508	21.5049	-	1900-02-24	33.9899	-
Rm-33	16000	0.59	-0.740191	176.941	1901-02-14	15.1316	1901-01-11	90.0544	980.612	11337.4	-0.548023	21.416	-	1900-02-25	34.048	-
Rm-34	16500	0.12	-0.740191	73.9928	1901-02-14	17.1714	1901-01-12	90.1988	1070.81	11371.5	-0.527278	21.326	-	1900-02-26	34.1026	-
Rm-35	17000	-0.07	-0.740191	44.9156	1901-02-14	17.996	1901-01-13	90.3337	1161.14	11405.7	-0.506279	21.2349	-	1900-02-27	34.1536	-
Rm-36	17500	-0.29	-0.740191	20.2672	1901-02-14	18.9508	1901-01-14	90.4592	1251.6	11439.9	-0.485032	21.1426	-	1900-02-28	34.201	-
Rm-37	18100	-0.45	-0.740191	8.42107	1901-02-14	19.6452	1901-01-15	90.5752	1342.18	11474.1	-0.463543	21.0494	-	1900-02-28	34.2449	-
Rm-38	18500	-0.56	-0.740191	3.24687	1901-02-14	20.1226	1901-01-16	90.6817	1432.86	11508.4	-0.44182	20.9551	-	1900-03-01	34.2851	-
Rm-39	19000	-1.09	-0.740191	12.2367	1901-02-14	22.4228	1901-01-17	90.7786	1523.64	11542.8	-0.419867	20.8598	-	1900-03-02	34.3218	-
							1901-01-18	90.866	1614.5	11577.1	-0.397693	20.7636	-	1900-03-03	34.3548	-
							1901-01-19	90.9437	1705.45	11611.5	-0.375302	20.6664	-	1900-03-04	34.3842	-
							1901-01-20	91.0119	1796.46	11645.9	-0.352703	20.5683	-	1900-03-05	34.41	-
							1901-01-21	91.0705	1887.53	11680.3	-0.329902	20.4694	-	1900-03-06	34.4321	-
							1901-01-22	91.1194	1978.65	11714.8	-0.306905	20.3696	-	1900-03-07	34.4506	-
							1901-01-23	91.1587	2069.81	11749.2	-0.283719	20.2689	-	1900-03-08	34.4655	-
							1901-01-24	91.1883	2161	11783.7	-0.260351	20.1675	-	1900-03-09	34.4767	-
							1901-01-25	91.2082	2252.21	11818.2	-0.236808	20.0653	-	1900-03-10	34.4842	-
							1901-01-26	91.2185	2343.42	11852.7	-0.213098	19.9624	-	1900-03-11	34.4881	-
							1901-01-27	91.2186	2434.64	11887.2	-0.189226	19.8588	-	1900-03-12	34.4881	72
							1901-01-28	91.2037	2525.85	11921.7	-0.165201	19.7546	-	1900-03-13	34.4825	-
							1901-01-29	91.1729	2617.02	11956.1	-0.141029	19.6497	-	1900-03-14	34.4708	-
							1901-01-30	91.1262	2708.15	11990.6	-0.116717	19.5442	-	1900-03-15	34.4532	-
							1901-01-31	91.0636	2799.21	12025	-0.0922734	19.4381	-	1900-03-16	34.4295	-
							1901-02-01	90.9852	2890.19	12059.4	-0.0677042	19.3314	-	1900-03-17	34.3999	-
							1901-02-02	90.891	2981.09	12093.8	-0.0430172	19.2243	-	1900-03-18	34.3643	-
							1901-02-03	90.7809	3071.87	12128.1	-0.0182197	19.1167	-	1900-03-19	34.3226	-
							1901-02-04	90.6551	3162.52	12162.4	0.006681	19.0086	-	1900-03-20	34.2751	-
							1901-02-05	90.5136	3253.03	12196.6	0.0316775	18.9001	-	1900-03-21	34.2216	-
							1901-02-06	90.3565	3343.39	12230.8	0.0567624	18.7913	-	1900-03-22	34.1622	-
							1901-02-07	90.1838	3433.58	12264.9	0.0819283	18.682	-	1900-03-23	34.0969	-
							1901-02-08	89.9955	3523.57	12298.9	0.107168	18.5725	-	1900-03-24	34.0257	-
							1901-02-09	89.7919	3613.36	12332.8	0.132473	18.4627	-	1900-03-25	33.9487	-
							1901-02-10	89.5728	3702.94	12366.7	0.157837	18.3526	-	1900-03-26	33.8659	-
							1901-02-11	89.3385	3792.27	12400.5	0.183252	18.2423	-	1900-03-27	33.7773	-
							1901-02-12	89.089	3881.36	12434.2	0.208711	18.1318	-	1900-03-28	33.683	-
							1901-02-13	88.8244	3970.19	12467.7	0.234205	18.0212	-	1900-03-29	33.5829	-
							1901-02-14	88.5448	4058.73	12501.2	0.259728	17.9104	-	1900-03-30	33.4772	-
							1901-02-15	88.2503	4146.98	12534.6	0.285271	17.7995	-	1900-03-31	33.3659	-
							1901-02-16	87.941	4234.92	12567.8	0.310828	17.6886	-	1900-04-01	33.2489	-
							1901-02-17	87.6171	4322.54	12601	0.336391	17.5777	-	1900-04-02	33.1265	-
							1901-02-18	87.2787	4409.82	12634	0.361951	17.4667	-	1900-04-03	32.9985	-
							1901-02-19	86.9258	4496.74	12666.8	0.387503	17.3558	-	1900-04-04	32.8651	-
							1901-02-20	86.5588	4583.3	12699.6	0.413037	17.245	-	1900-04-05	32.7263	-
							1901-02-21	86.1776	4669.48	12732.1	0.438546	17.1343	-	1900-04-06	32.5822	-
							1901-02-22	85.7824	4755.26	12764.6	0.464024	17.0237	-	1900-04-07	32.4328	-
							1901-02-23	85.3734	4840.64	12796.8	0.489461	16.9133	-	1900-04-08	32.2782	-
							1901-02-24	84.9507	4925.59	12829	0.514852	16.8031	-	1900-04-09	32.1184	-
							1901-02-25	84.5146	5010.1	12860.9	0.540187	16.6932	-	1900-04-10	31.9535	-
							1901-02-26	84.0651	5094.17	12892.7	0.565461	16.5835	-	1900-04-11	31.7835	-
							1901-02-27	83.6025	5177.77	12924.3	0.590664	16.4741	-	1900-04-12	31.6086	-
							1901-02-28	83.1269	5260.9	12955.7	0.615791	16.3651	-	1900-04-13	31.4288	-
							1901-03-01	82.6385	5343.54	12987	0.640832	16.2564	-	1900-04-14	31.2441	-
							1901-03-02	82.1375	5425.67	13018	0.665782	16.1481	-	1900-04-15	31.0547	-
							1901-03-03	81.6241	5507.3	13048.9	0.690632	16.0403	-	1900-04-16	30.8606	-
							1901-03-04	81.0985	5588.4	13079.6	0.715375	15.9329	-	1900-04-17	30.6619	-
							1901-03-05	80.5608	5668.96	13110	0.740004	15.826	-	1900-04-18	30.4586	-
							1901-03-06	80.0114	5748.97	13140.3	0.764511	15.7196	-	1900-04-19	30.2509	-
							1901-03-07	79.4504	5828.42	13170.3	0.78889	15.6138	-	1900-04-20	30.0388	-
							1901-03-08	78.878	5907.3	13200.1	0.813133	15.5086	-	1900-04-21	29.8224	-
							1901-03-09	78.2945	5985.59	13229.7	0.837233	15.404	-	1900-04-22	29.6017	-
							1901-03-10	77.7	6063.29	13259.1	0.861182	15.3001	-	1900-04-23	29.377	-
							1901-03-11	77.0948	6140.39	13288.3	0.884974	15.1968	-	1900-04-24	29.1482	-
							1901-03-12	76.4792	6216.86	13317.2	0.908601	15.0943	-	1900-04-25	28.9154	-
							1901-03-13	75.8534	6292.72	13345.9	0.932057	14.9925	-	1900-04-26	28.6788	-
							1901-03-14	75.2175	6367.94	13374.3	0.955335	14.8914	-	1900-04-27	28.4384	-
							1901-03-15	74.5719	6442.51	13402.5	0.978427	14.7912	-	1900-04-28	28.1943	-
							1901-03-16	73.9169	6516.42	13430.4	1.00133	14.6918	-	1900-04-29	27.9467	-
							1901-03-17	73.2526	6589.68	13458.1	1.02403	14.5933	-	1900-04-30	27.6955	-
							1901-03-18	72.5793	6662.26	13485.6	1.04652	14.4957	-	1900-05-01	27.4409	-
							1901-03-19	71.8973	6734.15	13512.8	1.06881	14.399	-	1900-05-02	27.1831	-
							1901-03-20	71.2069	6805.36	13539.7	1.09087	14.3032	-	1900-05-03	26.9221	-
							1901-03-21	70.5082	6875.87	13566.3	1.11271	14.2084	-	1900-05-04	26.6579	-
							1901-03-22	69.8017	6945.67	13592.7	1.13432	14.1147	-	1900-05-05	26.3908	-
							1901-03-23	69.0875	7014.76	13618.8	1.15569	14.0219	-	1900-05-06	26.1207	-
							1901-03-24	68.3659	7083.12	13644.7	1.17681	13.9302	-	1900-05-07	25.8479	-
							1901-03-25	67.6372	7150.76	13670.3	1.19768	13.8397	-	1900-05-08	25.5724	-
							1901-03-26	66.9018	7217.66	13695.6	1.2183	13.7502	-	1900-05-09	25.2944	-
							1901-03-27	66.1598	7283.82	13720.6	1.23865	13.6619	-	1900-05-10	25.0138	-
							1901-03-28	65.4115	7349.23	13745.3	1.25873	13.5747	-	1900-05-11	24.7309	-
							1901-03-29	64.6573	7413.89	13769.8	1.27854	13.4887	-	1900-05-12	24.4458	-
							1901-03-30	63.8975	7477.79	13793.9	1.29807	13.404	-	1900-05-13	24.1585	-
							1901-03-31	63.1322	7540.92	13817.8	1.31731	13.3205	-	1900-05-14	23.8692	-
							1901-04-01	62.362	7603.28	13841.4	1.33626	13.2382	-	1900-05-15	23.5779	-
							1901-04-02	61.5869	7664.87	13864.6	1.35491	13.1573	-	1900-05-16	23.2849	-
							1901-04-03	60.8074	7725.68	13887.6	1.37325	13.0777	-	1900-05-17	22.9902	-
							1901-04-04	60.0236	7785.7	13910.3	1.39129	12.9994	-	1900-05-18	22.6939	-
							1901-04-05	59.2361	7844.94	13932.7	1.40901	12.9225	-	1900-05-19	22.3961	-
							1901-04-06	58.4449	7903.38	13954.8	1.42641	12.847	-	1900-05-20	22.097	-
							1901-04-07	57.6505	7961.03	13976.6	1.44349	12.7728	-	1900-05-21	21.7966	-
							1901-04-08	56.8531	8017.89	13998.1	1.46024	12.7002	-	1900-05-22	21.4952	-
							1901-04-09	56.0531	8073.94	14019.3	1.47665	12.6289	-	1900-05-23	21.1927	-
							1901-04-10	55.2508	8129.19	14040.2	1.49273	12.5592	-	1900-05-24	20.8893	-
							1901-04-11	54.4464	8183.64	14060.8	1.50845	12.4909	-	1900-05-25	20.5852	-
							1901-04-12	53.6403	8237.28	14081.1	1.52383	12.4242	-	1900-05-26	20.2804	-
							1901-04-13	52.8328	8290.11	14101	1.53886	12.359	-	1900-05-27	19.9751	-
							1901-04-14	52.0242	8342.13	14120.7	1.55353	12.2953	-	1900-05-28	19.6694	-
							1901-04-15	51.2148	8393.35	14140.1	1.56783	12.2332	-	1900-05-29	19.3634	-
							1901-04-16	50.405	8443.75	14159.1	1.58177	12.1727	-	1900-05-30	19.0572	-
							1901-04-17	49.595	8493.35	14177.9	1.59534	12.1138	-	1900-05-31	18.751	-
							1901-04-18	48.7852	8542.13	14196.3	1.60853	12.0566	-	1900-06-01	18.4448	-
							1901-04-19	47.9758	8590.11	14214.5	1.62134	12.001	-	1900-06-02	18.1388	-
							1901-04-20	47.1672	8637.28	14232.3	1.63377	11.947	-	1900-06-03	17.8331	-
							1901-04-21	46.3597	8683.64	14249.8	1.64581	11.8948	-	1900-06-04	17.5278	-
							1901-04-22	45.5536	8729.19	14267	1.65747	11.8442	-	1900-06-05	17.223	-
							1901-04-23	44.7492	8773.94	14284	1.66873	11.7953	-	1900-06-06	16.9189	-
							1901-04-24	43.9469	8817.89	14300.6	1.67959	11.7482	-	1900-06-07	16.6155	-
							1901-04-25	43.1469	8861.03	14316.9	1.69006	11.7027	-	1900-06-08	16.3131	-
							1901-04-26	42.3495	8903.38	14332.9	1.70012	11.6591	-	1900-06-09	16.0116	-
							1901-04-27	41.5551	8944.94	14348.6	1.70977	11.6172	-	1900-06-10	15.7112	-
							1901-04-28	40.7639	8985.7	14364	1.71902	11.577	-	1900-06-11	15.4121	-
							1901-04-29	39.9764	9025.68	14379.1	1.72786	11.5387	-	1900-06-12	15.1143	-
							1901-04-30	39.1926	9064.87	14394	1.73628	11.5022	-	1900-06-13	14.818	-
							1901-05-01	38.4131	9103.28	14408.5	1.74428	11.4674	-	1900-06-14	14.5233	-
							1901-05-02	37.638	9140.92	14422.7	1.75187	11.4345	-	1900-06-15	14.2303	-
							1901-05-03	36.8678	9177.79	14436.6	1.75903	11.4034	-	1900-06-16	13.939	-
							1901-05-04	36.1025	9213.89	14450.3	1.76577	11.3742	-	1900-06-17	13.6497	-
							1901-05-05	35.3427	9249.23	14463.7	1.77208	11.3468	-	1900-06-18	13.3624	-
							1901-05-06	34.5885	9283.82	14476.7	1.77797	11.3212	-	1900-06-19	13.0773	-
							1901-05-07	33.8402	9317.66	14489.5	1.78343	11.2975	-	1900-06-20	12.7944	-
							1901-05-08	33.0982	9350.76	14502	1.78846	11.2757	-	1900-06-21	12.5139	-
							1901-05-09	32.3628	9383.12	14514.3	1.79305	11.2558	-	1900-06-22	12.2358	-
							1901-05-10	31.6341	9414.76	14526.2	1.79721	11.2377	-	1900-06-23	11.9603	-
							1901-05-11	30.9125	9445.67	14537.9	1.80094	11.2215	-	1900-06-24	11.6875	-
							1901-05-12	30.1983	9475.87	14549.3	1.80423	11.2072	-	1900-06-25	11.4174	-
							1901-05-13	29.4918	9505.36	14560.5	1.80709	11.1948	-	1900-06-26	11.1503	-
							1901-05-14	28.7931	9534.15	14571.4	1.8095	11.1844	-	1900-06-27	10.8862	-
							1901-05-15	28.1027	9562.26	14582	1.81148	11.1758	-	1900-06-28	10.6251	-
							1901-05-16	27.4207	9589.68	14592.4	1.81302	11.1691	-	1900-06-29	10.3673	-
							1901-05-17	26.7474	9616.42	14602.5	1.81412	11.1643	-	1900-06-30	10.1127	-
							1901-05-18	26.0831	9642.51	14612.4	1.81478	11.1615	-	1900-07-01	9.86156	-
							1901-05-19	25.4281	9667.94	14622	1.815	11.1605	-	1900-07-02	9.61389	-
							1901-05-20	24.7825	9692.72	14631.3	1.81478	11.1615	-	1900-07-03	9.36981	-
							1901-05-21	24.1466	9716.86	14640.5	1.81412	11.1643	-	1900-07-04	9.12942	-
							1901-05-22	23.5208	9740.39	14649.4	1.81302	11.1691	-	1900-07-05	8.89279	-
							1901-05-23	22.9052	9763.29	14658	1.81148	11.1758	-	1900-07-06	8.66004	-
							1901-05-24	22.3	9785.59	14666.4	1.8095	11.1844	-	1900-07-07	8.43123	-
							1901-05-25	21.7055	9807.3	14674.7	1.80709	11.1948	-	1900-07-08	8.20648	-
							1901-05-26	21.122	9828.42	14682.6	1.80423	11.2072	-	1900-07-09	7.98585	-
							1901-05-27	20.5496	9848.97	14690.4	1.80094	11.2215	-	1900-07-10	7.76944	-
							1901-05-28	19.9886	9868.96	14698	1.79721	11.2377	-	1900-07-11	7.55733	-
							1901-05-29	19.4392	9888.4	14705.3	1.79305	11.2558	-	1900-07-12	7.3496	-
							1901-05-30	18.9015	9907.3	14712.5	1.78846	11.2757	-	1900-07-13	7.14633	-
							1901-05-31	18.3759	9925.67	14719.4	1.78343	11.2975	-	1900-07-14	6.9476	-
							1901-06-01	17.8625	9943.54	14726.2	1.77797	11.3212	-	1900-07-15	6.75349	-
							1901-06-02	17.3615	9960.9	14732.7	1.77208	11.3468	-	1900-07-16	6.56408	-
							1901-06-03	16.8731	9977.77	14739.1	1.76577	11.3742	-	1900-07-17	6.37942	-
							1901-06-04	16.3975	9994.17	14745.3	1.75903	11.4034	-	1900-07-18	6.1996	-
							1901-06-05	15.9349	10010.1	14751.3	1.75187	11.4345	-	1900-07-19	6.02469	-
							1901-06-06	15.4854	10025.6	14757.2	1.74428	11.4674	-	1900-07-20	5.85476	-
							1901-06-07	15.0493	10040.6	14762.9	1.73628	11.5022	-	1900-07-21	5.68986	-
							1901-06-08	14.6266	10055.3	14768.4	1.72786	11.5387	-	1900-07-22	5.53006	-
							1901-06-09	14.2176	10069.5	14773.8	1.71902	11.577	-	1900-07-23	5.37543	-
							1901-06-10	13.8224	10083.3	14779	1.70977	11.6172	-	1900-07-24	5.22602	-
							1901-06-11	13.4412	10096.7	14784.1	1.70012	11.6591	-	1900-07-25	5.08189	-
							1901-06-12	13.0742	10109.8	14789	1.69006	11.7027	-	1900-07-26	4.9431	-
							1901-06-13	12.7213	10122.5	14793.8	1.67959	11.7482	-	1900-07-27	4.80971	-
							1901-06-14	12.3829	10134.9	14798.5	1.66873	11.7953	-	1900-07-28	4.68175	-
							1901-06-15	12.059	10147	14803.1	1.65747	11.8442	-	1900-07-29	4.55929	-
							1901-06-16	11.7497	10158.7	14807.5	1.64581	11.8948	-	1900-07-30	4.44236	-
							1901-06-17	11.4552	10170.2	14811.9	1.63377	11.947	-	1900-07-31	4.33102	-
							1901-06-18	11.1756	10181.4	14816.1	1.62134	12.001	-	1900-08-01	4.22531	-
							1901-06-19	10.911	10192.3	14820.2	1.60853	12.0566	-	1900-08-02	4.12527	-
							1901-06-20	10.6615	10202.9	14824.2	1.59534	12.1138	-	1900-08-03	4.03093	-
							1901-06-21	10.4272	10213.4	14828.2	1.58177	12.1727	-	1900-08-04	3.94233	-
							1901-06-22	10.2081	10223.6	14832	1.56783	12.2332	-	1900-08-05	3.85952	-
							1901-06-23	10.0045	10233.6	14835.8	1.55353	12.2953	-	1900-08-06	3.78251	-
							1901-06-24	9.81623	10243.4	14839.5	1.53886	12.359	-	1900-08-07	3.71134	-
							1901-06-25	9.64351	10253	14843.2	1.52383	12.4242	-	1900-08-08	3.64604	-
							1901-06-26	9.48637	10262.5	14846.8	1.50845	12.4909	-	1900-08-09	3.58663	-
							1901-06-27	9.34488	10271.9	14850.3	1.49273	12.5592	-	1900-08-10	3.53313	-
							1901-06-28	9.21909	10281.1	14853.8	1.47665	12.6289	-	1900-08-11	3.48557	-
							1901-06-29	9.10905	10290.2	14857.2	1.46024	12.7002	-	1900-08-12	3.44397	-
							1901-06-30	9.01479	10299.2	14860.6	1.44349	12.7728	-	1900-08-13	3.40833	-
							1901-07-01	8.93636	10308.1	14864	1.42641	12.847	-	1900-08-14	3.37868	-
							1901-07-02	8.87379	10317	14867.4	1.40901	12.9225	-	1900-08-15	3.35502	-
							1901-07-03	8.8271	10325.8	14870.7	1.39129	12.9994	-	1900-08-16	3.33737	-
							1901-07-04	8.79631	10334.6	14874	1.37325	13.0777	-	1900-08-17	3.32573	-
							1901-07-05	8.78143	10343.4	14877.4	1.35491	13.1573	-	1900-08-18	3.3201	-
							1901-07-06	8.78146	10352.2	14880.7	1.33626	13.2382	-	1900-08-19	3.32011	-
							1901-07-07	8.79176	10361	14884	1.31731	13.3205	-	1900-08-20	3.32401	-
							1901-07-08	8.81172	10369.8	14887.3	1.29807	13.404	-	1900-08-21	3.33155	-
							1901-07-09	8.84134	10378.7	14890.7	1.27854	13.4887	-	1900-08-22	3.34275	-
							1901-07-10	8.88062	10387.5	14894	1.25873	13.5747	-	1900-08-23	3.3576	-
							1901-07-11	8.92954	10396.5	14897.4	1.23865	13.6619	-	1900-08-24	3.3761	-
							1901-07-12	8.98809	10405.4	14900.8	1.2183	13.7502	-	1900-08-25	3.39824	-
							1901-07-13	9.05627	10414.5	14904.2	1.19768	13.8397	-	1900-08-26	3.42401	-
							1901-07-14	9.13404	10423.6	14907.7	1.17681	13.9302	-	1900-08-27	3.45342	-
							1901-07-15	9.2214	10432.9	14911.2	1.15569	14.0219	-	1900-08-28	3.48645	-
							1901-07-16	9.31833	10442.2	14914.7	1.13432	14.1147	-	1900-08-29	3.52309	-
							1901-07-17	9.4248	10451.6	14918.3	1.11271	14.2084	-	1900-08-30	3.56335	-
							1901-07-18	9.54078	10461.1	14921.9	1.09087	14.3032	-	1900-08-31	3.6072	-
							1901-07-19	9.66625	10470.8	14925.5	1.06881	14.399	-	1900-09-01	3.65464	-
							1901-07-20	9.80119	10480.6	14929.2	1.04652	14.4957	-	1900-09-02	3.70565	-
							1901-07-21	9.94555	10490.6	14933	1.02403	14.5933	-	1900-09-03	3.76024	-
							1901-07-22	10.0993	10500.7	14936.8	1.00133	14.6918	-	1900-09-04	3.81837	-
							1901-07-23	10.2624	10510.9	14940.7	0.978427	14.7912	-	1900-09-05	3.88004	-
							1901-07-24	10.4349	10521.4	14944.6	0.955335	14.8914	-	1900-09-06	3.94524	-
							1901-07-25	10.6166	10532	14948.6	0.932057	14.9925	-	1900-09-07	4.01394	-
							1901-07-26	10.8075	10542.8	14952.7	0.908601	15.0943	-	1900-09-08	4.08614	-
							1901-07-27	11.0077	10553.8	14956.9	0.884974	15.1968	-	1900-09-09	4.16181	-
							1901-07-28	11.217	10565	14961.1	0.861182	15.3001	-	1900-09-10	4.24094	-
							1901-07-29	11.4354	10576.4	14965.5	0.837233	15.404	-	1900-09-11	4.32351	-
							1901-07-30	11.6628	10588.1	14969.9	0.813133	15.5086	-	1900-09-12	4.40949	-
							1901-07-31	11.8992	10600	14974.4	0.78889	15.6138	-	1900-09-13	4.49888	-
							1901-08-01	12.1446	10612.1	14979	0.764511	15.7196	-	1900-09-14	4.59165	-
							1901-08-02	12.3988	10624.5	14983.6	0.740004	15.826	-	1900-09-15	4.68777	-
							1901-08-03	12.6619	10637.2	14988.4	0.715375	15.9329	-	1900-09-16	4.78723	-
							1901-08-04	12.9337	10650.1	14993.3	0.690632	16.0403	-	1900-09-17	4.89	-
							1901-08-05	13.2142	10663.4	14998.3	0.665782	16.1481	-	1900-09-18	4.99606	-
							1901-08-06	13.5034	10676.9	15003.4	0.640832	16.2564	-	1900-09-19	5.10538	-
							1901-08-07	13.8011	10690.7	15008.6	0.615791	16.3651	-	1900-09-20	5.21793	-
							1901-08-08	14.1072	10704.8	15014	0.590664	16.4741	-	1900-09-21	5.3337	-
							1901-08-09	14.4219	10719.2	15019.4	0.565461	16.5835	-	1900-09-22	5.45264	-
							1901-08-10	14.7448	10733.9	15025	0.540187	16.6932	-	1900-09-23	5.57475	-
							1901-08-11	15.076	10749	15030.7	0.514852	16.8031	-	1900-09-24	5.69998	-
							1901-08-12	15.4154	10764.4	15036.5	0.489461	16.9133	-	1900-09-25	5.8283	-
							1901-08-13	15.763	10780.2	15042.5	0.464024	17.0237	-	1900-09-26	5.9597	-
							1901-08-14	16.1185	10796.3	15048.6	0.438546	17.1343	-	1900-09-27	6.09413	-
							1901-08-15	16.482	10812.8	15054.8	0.413037	17.245	-	1900-09-28	6.23156	-
							1901-08-16	16.8534	10829.6	15061.2	0.387503	17.3558	-	1900-09-29	6.37197	-
							1901-08-17	17.2325	10846.9	15067.7	0.361951	17.4667	-	1900-09-30	6.51531	-
							1901-08-18	17.6194	10864.5	15074.4	0.336391	17.5777	-	1900-10-01	6.66156	-
							1901-08-19	18.0138	10882.5	15081.2	0.310828	17.6886	-	1900-10-02	6.81069	-
							1901-08-20	18.4157	10900.9	15088.1	0.285271	17.7995	-	1900-10-03	6.96265	-
							1901-08-21	18.825	10919.7	15095.3	0.259728	17.9104	-	1900-10-04	7.11741	-
							1901-08-22	19.2417	10939	15102.5	0.234205	18.0212	-	1900-10-05	7.27493	-
							1901-08-23	19.6655	10958.7	15110	0.208711	18.1318	-	1900-10-06	7.43519	-
							1901-08-24	20.0965	10978.7	15117.6	0.183252	18.2423	-	1900-10-07	7.59813	-
							1901-08-25	20.5345	10999.3	15125.3	0.157837	18.3526	-	1900-10-08	7.76372	-
							1901-08-26	20.9794	11020.3	15133.3	0.132473	18.4627	-	1900-10-09	7.93193	-
							1901-08-27	21.4311	11041.7	15141.4	0.107168	18.5725	-	1900-10-10	8.10271	-
							1901-08-28	21.8895	11063.6	15149.6	0.0819283	18.682	-	1900-10-11	8.27603	-
							1901-08-29	22.3545	11085.9	15158.1	0.0567624	18.7913	-	1900-10-12	8.45183	-
							1901-08-30	22.826	11108.8	15166.7	0.0316775	18.9001	-	1900-10-13	8.63009	-
							1901-08-31	23.3038	11132.1	15175.5	0.006681	19.0086	-	1900-10-14	8.81076	-
							1901-09-01	23.7879	11155.9	15184.5	-0.0182197	19.1167	-	1900-10-15	8.9938	-
							1901-09-02	24.2782	11180.1	15193.7	-0.0430172	19.2243	-	1900-10-16	9.17916	-
							1901-09-03	24.7745	11204.9	15203.1	-0.0677042	19.3314	-	1900-10-17	9.3668	-
							1901-09-04	25.2767	11230.2	15212.6	-0.0922734	19.4381	-	1900-10-18	9.55667	-
							1901-09-05	25.7847	11256	15222.4	-0.116717	19.5442	-	1900-10-19	9.74875	-
							1901-09-06	26.2984	11282.3	15232.3	-0.141029	19.6497	-	1900-10-20	9.94296	-
							1901-09-07	26.8177	11309.1	15242.5	-0.165201	19.7546	-	1900-10-21	10.1393	-
							1901-09-08	27.3424	11336.4	15252.8	-0.189226	19.8588	-	1900-10-22	10.3377	-
							1901-09-09	27.8724	11364.3	15263.3	-0.213098	19.9624	-	1900-10-23	10.538	-
							1901-09-10	28.4076	11392.7	15274.1	-0.236808	20.0653	-	1900-10-24	10.7404	-
							1901-09-11	28.9478	11421.7	15285	-0.260351	20.1675	-	1900-10-25	10.9447	-
							1901-09-12	29.493	11451.1	15296.2	-0.283719	20.2689	-	1900-10-26	11.1508	-
							1901-09-13	30.043	11481.2	15307.5	-0.306905	20.3696	-	1900-10-27	11.3587	-
							1901-09-14	30.5977	11511.8	15319.1	-0.329902	20.4694	-	1900-10-28	11.5684	-
							1901-09-15	31.1569	11542.9	15330.9	-0.352703	20.5683	-	1900-10-29	11.7799	-
							1901-09-16	31.7206	11574.7	15342.9	-0.375302	20.6664	-	1900-10-30	11.993	-
							1901-09-17	32.2885	11607	15355.1	-0.397693	20.7636	-	1900-10-31	12.2077	-
							1901-09-18	32.8606	11639.8	15367.5	-0.419867	20.8598	-	1900-11-01	12.424	-
							1901-09-19	33.4368	11673.3	15380.1	-0.44182	20.9551	-	1900-11-02	12.6418	-
							1901-09-20	34.0168	11707.3	15393	-0.463543	21.0494	-	1900-11-03	12.8611	-
							1901-09-21	34.6005	11741.9	15406.1	-0.485032	21.1426	-	1900-11-04	13.0818	-
							1901-09-22	35.1879	11777.1	15419.4	-0.506279	21.2349	-	1900-11-05	13.3039	-
							1901-09-23	35.7787	11812.8	15432.9	-0.527278	21.326	-	1900-11-06	13.5273	-
							1901-09-24	36.3729	11849.2	15446.7	-0.548023	21.416	-	1900-11-07	13.7519	-
							1901-09-25	36.9703	11886.2	15460.6	-0.568508	21.5049	-	1900-11-08	13.9778	-
							1901-09-26	37.5707	11923.8	15474.8	-0.588727	21.5927	-	1900-11-09	14.2048	-
							1901-09-27	38.174	11961.9	15489.3	-0.608674	21.6792	-	1900-11-10	14.4329	-
							1901-09-28	38.7801	12000.7	15503.9	-0.628342	21.7646	-	1900-11-11	14.6621	-
							1901-09-29	39.3889	12040.1	15518.8	-0.647726	21.8487	-	1900-11-12	14.8922	-
							1901-09-30	40.0001	12080.1	15534	-0.666821	21.9316	-	1900-11-13	15.1233	-
							1901-10-01	40.6137	12120.7	15549.3	-0.68562	22.0132	-	1900-11-14	15.3553	-
							1901-10-02	41.2295	12161.9	15564.9	-0.704119	22.0935	-	1900-11-15	15.5881	-
							1901-10-03	41.8473	12203.8	15580.7	-0.722311	22.1724	-	1900-11-16	15.8217	-
							1901-10-04	42.4671	12246.3	15596.8	-0.740191	22.25	-	1900-11-17	16.056	-
							1901-10-05	43.0886	12289.3	15613.1	-0.757754	22.3263	-	1900-11-18	16.291	-
							1901-10-06	43.7117	12333.1	15629.6	-0.774994	22.4011	-	1900-11-19	16.5266	-
							1901-10-07	44.3364	12377.4	15646.4	-0.791908	22.4745	-	1900-11-20	16.7628	-
							1901-10-08	44.9623	12422.4	15663.4	-0.808488	22.5464	-	1900-11-21	16.9994	-
							1901-10-09	45.5894	12467.9	15680.6	-0.824732	22.6169	-	1900-11-22	17.2365	-
							1901-10-10	46.2176	12514.2	15698.1	-0.840633	22.6859	-	1900-11-23	17.474	-
							1901-10-11	46.8466	12561	15715.8	-0.856187	22.7535	-	1900-11-24	17.7119	-
							1901-10-12	47.4764	12608.5	15733.7	-0.87139	22.8194	-	1900-11-25	17.95	-
							1901-10-13	48.1068	12656.6	15751.9	-0.886237	22.8839	-	1900-11-26	18.1883	-
							1901-10-14	48.7376	12705.3	15770.3	-0.900724	22.9467	-	1900-11-27	18.4268	-
							1901-10-15	49.3687	12754.7	15789	-0.914845	23.008	-	1900-11-28	18.6654	-
							1901-10-16	50	12804.7	15807.9	-0.928598	23.0677	-	1900-11-29	18.9041	-
							1901-10-17	50.6313	12855.3	15827.1	-0.941978	23.1258	-	1900-11-30	19.1428	-
							1901-10-18	51.2624	12906.6	15846.4	-0.954981	23.1822	-	1900-12-01	19.3814	-
							1901-10-19	51.8932	12958.5	15866.1	-0.967604	23.237	-	1900-12-02	19.6199	-
							1901-10-20	52.5236	13011	15885.9	-0.979841	23.2901	-	1900-12-03	19.8582	-
							1901-10-21	53.1534	13064.2	15906	-0.991691	23.3415	-	1900-12-04	20.0963	-
							1901-10-22	53.7824	13117.9	15926.4	-1.00315	23.3913	-	1900-12-05	20.3342	-
							1901-10-23	54.4106	13172.4	15946.9	-1.01421	23.4393	-	1900-12-06	20.5717	-
							1901-10-24	55.0377	13227.4	15967.7	-1.02488	23.4856	-	1900-12-07	20.8088	-
							1901-10-25	55.6636	13283.1	15988.8	-1.03514	23.5301	-	1900-12-08	21.0454	-
							1901-10-26	56.2883	13339.3	16010.1	-1.045	23.5729	-	1900-12-09	21.2816	-
							1901-10-27	56.9114	13396.3	16031.6	-1.05445	23.6139	-	1900-12-10	21.5172	-
							1901-10-28	57.5329	13453.8	16053.3	-1.06349	23.6531	-	1900-12-11	21.7522	-
							1901-10-29	58.1527	13511.9	16075.3	-1.07212	23.6906	-	1900-12-12	21.9865	-
							1901-10-30	58.7705	13570.7	16097.5	-1.08033	23.7262	-	1900-12-13	22.2201	-
							1901-10-31	59.3863	13630.1	16120	-1.08813	23.7601	-	1900-12-14	22.4529	-
							1901-11-01	59.9999	13690.1	16142.7	-1.0955	23.7921	-	1900-12-15	22.6849	-
							1901-11-02	60.6111	13750.7	16165.6	-1.10245	23.8222	-	1900-12-16	22.916	-
							1901-11-03	61.2199	13811.9	16188.7	-1.10898	23.8506	-	1900-12-17	23.1461	-
							1901-11-04	61.826	13873.8	16212.1	-1.11508	23.8771	-	1900-12-18	23.3753	-
							1901-11-05	62.4293	13936.2	16235.7	-1.12075	23.9017	-	1900-12-19	23.6034	-
							1901-11-06	63.0297	13999.2	16259.5	-1.126	23.9244	-	1900-12-20	23.8304	-
							1901-11-07	63.6271	14062.8	16283.6	-1.13081	23.9453	-	1900-12-21	24.0563	-
							1901-11-08	64.2213	14127.1	16307.9	-1.13519	23.9643	-	1900-12-22	24.2809	-
							1901-11-09	64.8121	14191.9	16332.4	-1.13913	23.9814	-	1900-12-23	24.5043	-
							1901-11-10	65.3995	14257.3	16357.1	-1.14264	23.9967	-	1900-12-24	24.7264	-
							1901-11-11	65.9832	14323.3	16382.1	-1.14571	24.01	-	1900-12-25	24.9471	-
							1901-11-12	66.5632	14389.8	16407.2	-1.14835	24.0214	-	1900-12-26	25.1664	-
							1901-11-13	67.1394	14457	16432.6	-1.15055	24.031	-	1900-12-27	25.3842	-
							1901-11-14	67.7115	14524.7	16458.2	-1.15231	24.0386	-	1900-12-28	25.6005	-
							1901-11-15	68.2794	14592.9	16484	-1.15363	24.0443	-	1900-12-29	25.8152	-
							1901-11-16	68.8431	14661.8	16510.1	-1.1545	24.0482	-	1900-12-30	26.0283	-
							1901-11-17	69.4023	14731.2	16536.3	-1.15494	24.0501	1901-11-17	1900-12-31	26.2398	-
							1901-11-18	69.957	14801.1	16562.7	-1.15494	24.0501	1901-11-18	1901-01-01	26.4495	-
							1901-11-19	70.507	14871.7	16589.4	-1.1545	24.0482	-	1901-01-02	26.6574	-
							1901-11-20	71.0522	14942.7	16616.3	-1.15363	24.0443	-	1901-01-03	26.8636	-
							1901-11-21	71.5924	15014.3	16643.3	-1.15231	24.0386	-	1901-01-04	27.0678	-
							1901-11-22	72.1276	15086.4	16670.6	-1.15055	24.031	-	1901-01-05	27.2702	-
							1901-11-23	72.6576	15159.1	16698.1	-1.14835	24.0214	-	1901-01-06	27.4706	-
							1901-11-24	73.1823	15232.3	16725.7	-1.14571	24.01	-	1901-01-07	27.6689	-
							1901-11-25	73.7016	15306	16753.6	-1.14264	23.9967	-	1901-01-08	27.8653	-
							1901-11-26	74.2153	15380.2	16781.7	-1.13913	23.9814	-	1901-01-09	28.0595	-
							1901-11-27	74.7233	15454.9	16809.9	-1.13519	23.9643	-	1901-01-10	28.2515	-
							1901-11-28	75.2255	15530.1	16838.4	-1.13081	23.9453	-	1901-01-11	28.4414	-
							1901-11-29	75.7218	15605.9	16867	-1.126	23.9244	-	1901-01-12	28.6291	-
							1901-11-30	76.2121	15682.1	16895.8	-1.12075	23.9017	-	1901-01-13	28.8144	-
							1901-12-01	76.6962	15758.8	16924.8	-1.11508	23.8771	-	1901-01-14	28.9975	-
							1901-12-02	77.174	15835.9	16954	-1.10898	23.8506	-	1901-01-15	29.1781	-
							1901-12-03	77.6455	15913.6	16983.3	-1.10245	23.8222	-	1901-01-16	29.3564	-
							1901-12-04	78.1105	15991.7	17012.9	-1.0955	23.7921	-	1901-01-17	29.5322	-
							1901-12-05	78.5689	16070.3	17042.6	-1.08813	23.7601	-	1901-01-18	29.7055	-
							1901-12-06	79.0206	16149.3	17072.4	-1.08033	23.7262	-	1901-01-19	29.8763	-
							1901-12-07	79.4655	16228.7	17102.5	-1.07212	23.6906	-	1901-01-20	30.0445	-
							1901-12-08	79.9035	16308.7	17132.7	-1.06349	23.6531	-	1901-01-21	30.2101	-
							1901-12-09	80.3345	16389	17163.1	-1.05445	23.6139	-	1901-01-22	30.373	-
							1901-12-10	80.7583	16469.7	17193.6	-1.045	23.5729	-	1901-01-23	30.5333	-
							1901-12-11	81.175	16550.9	17224.3	-1.03514	23.5301	-	1901-01-24	30.6908	-
							1901-12-12	81.5843	16632.5	17255.1	-1.02488	23.4856	-	1901-01-25	30.8456	-
							1901-12-13	81.9862	16714.5	17286.1	-1.01421	23.4393	-	1901-01-26	30.9975	-
							1901-12-14	82.3806	16796.9	17317.3	-1.00315	23.3913	-	1901-01-27	31.1467	-
							1901-12-15	82.7675	16879.6	17348.6	-0.991691	23.3415	-	1901-01-28	31.2929	-
							1901-12-16	83.1466	16962.8	17380	-0.979841	23.2901	-	1901-01-29	31.4363	-
							1901-12-17	83.518	17046.3	17411.6	-0.967604	23.237	-	1901-01-30	31.5767	-
							1901-12-18	83.8815	17130.2	17443.3	-0.954981	23.1822	-	1901-01-31	31.7141	-
							1901-12-19	84.237	17214.4	17475.2	-0.941978	23.1258	-	1901-02-01	31.8485	-
							1901-12-20	84.5846	17299	17507.1	-0.928598	23.0677	-	1901-02-02	31.9799	-
							1901-12-21	84.924	17383.9	17539.2	-0.914845	23.008	-	1901-02-03	32.1082	-
							1901-12-22	85.2552	17469.2	17571.5	-0.900724	22.9467	-	1901-02-04	32.2335	-
							1901-12-23	85.5781	17554.8	17603.8	-0.886237	22.8839	-	1901-02-05	32.3556	-
							1901-12-24	85.8928	17640.7	17636.3	-0.87139	22.8194	-	1901-02-06	32.4745	-
							1901-12-25	86.1989	17726.9	17668.9	-0.856187	22.7535	-	1901-02-07	32.5903	-
							1901-12-26	86.4966	17813.4	17701.6	-0.840633	22.6859	-	1901-02-08	32.7028	-
							1901-12-27	86.7858	17900.1	17734.4	-0.824732	22.6169	-	1901-02-09	32.8122	-
							1901-12-28	87.0663	17987.2	17767.3	-0.808488	22.5464	-	1901-02-10	32.9182	-
							1901-12-29	87.3381	18074.5	17800.4	-0.791908	22.4745	-	1901-02-11	33.021	-
							1901-12-30	87.6012	18162.1	17833.5	-0.774994	22.4011	-	1901-02-12	33.1204	-
							1901-12-31	87.8554	18250	17866.7	-0.757754	22.3263	-	1901-02-13	33.2166	-
							1902-01-01	88.1008	18338.1	17900	-0.740191	22.25	-	1901-02-14	33.3093

## Sheet: Rm-cycle 3
table S5. Raw data for intra-annual growth model and δ18O variations (Rm-cycle 3).
TPhs	120			Data	Model	Cor
TPrd	365		Min Len	19000	88.1008	19000
TAmp	3		Max Len	25100	18338.1	25900
TPos	3.12983		Net Len	6100	18250	6900	2.64493
GPhs	60
GPrd	365
GAmp	82.4402
GPos	50		Max Tmp	1901-01-01
GSkw	56.2		Max GRt	1900-03-12
Diff	1297.58
										Look
13											-1.15494	24.0501	1901-11-18		34.4881
Samp	Dist	18O	Now 18O	Diff	ModDte	Temp	Mod Date	ModRte	Raw Ln	Cor Ln	Mod 18O	Temp	Max Temp	Act Date	Mod GRt	Max Rate
Rm-39	19000	-1.09	-0.740191	12.2367	1901-02-14	22.4228	1901-01-01	88.1008	88.1008	19000	-0.740191	22.25	-	1900-02-15	33.3093	-
Rm-40	19500	-0.43	-0.740191	9.62183	1901-02-14	19.5584	1901-01-02	88.3372	176.438	19033.4	-0.722311	22.1724	-	1900-02-16	33.3987	-
Rm-41	20000	0.03	-0.740191	59.3194	1901-02-14	17.562	1901-01-03	88.5646	265.003	19066.9	-0.704119	22.0935	-	1900-02-17	33.4847	-
Rm-42	20500	0.02	-0.740191	57.789	1901-02-14	17.6054	1901-01-04	88.783	353.786	19100.5	-0.68562	22.0132	-	1900-02-18	33.5673	-
Rm-43	21000	0.25	-0.740191	98.0478	1901-02-14	16.6072	1901-01-05	88.9923	442.778	19134.1	-0.666821	21.9316	-	1900-02-19	33.6464	-
Rm-44	21500	0.51	-0.740191	156.298	1901-02-14	15.4788	1901-01-06	89.1925	531.97	19167.8	-0.647726	21.8487	-	1900-02-20	33.7221	-
Rm-45	22000	0.97	-0.740191	292.475	1901-02-14	13.4824	1901-01-07	89.3834	621.354	19201.6	-0.628342	21.7646	-	1900-02-21	33.7943	-
Rm-46	22500	0.92	-0.740191	275.623	1901-02-14	13.6994	1901-01-08	89.5651	710.919	19235.5	-0.608674	21.6792	-	1900-02-22	33.863	-
Rm-47	23000	0.81	-0.740191	240.309	1901-02-14	14.1768	1901-01-09	89.7376	800.657	19269.4	-0.588727	21.5927	-	1900-02-23	33.9282	-
Rm-48	23500	0.14	-0.740191	77.4736	1901-02-14	17.0846	1901-01-10	89.9007	890.557	19303.4	-0.568508	21.5049	-	1900-02-24	33.9899	-
Rm-49	24000	-0.52	-0.740191	4.8484	1901-02-14	19.949	1901-01-11	90.0544	980.612	19337.4	-0.548023	21.416	-	1900-02-25	34.048	-
Rm-50	24500	-0.47	-0.740191	7.3003	1901-02-14	19.732	1901-01-12	90.1988	1070.81	19371.5	-0.527278	21.326	-	1900-02-26	34.1026	-
Rm-51	25100	-0.99	-0.740191	6.24047	1901-02-14	21.9888	1901-01-13	90.3337	1161.14	19405.7	-0.506279	21.2349	-	1900-02-27	34.1536	-
							1901-01-14	90.4592	1251.6	19439.9	-0.485032	21.1426	-	1900-02-28	34.201	-
							1901-01-15	90.5752	1342.18	19474.1	-0.463543	21.0494	-	1900-02-28	34.2449	-
							1901-01-16	90.6817	1432.86	19508.4	-0.44182	20.9551	-	1900-03-01	34.2851	-
							1901-01-17	90.7786	1523.64	19542.8	-0.419867	20.8598	-	1900-03-02	34.3218	-
							1901-01-18	90.866	1614.5	19577.1	-0.397693	20.7636	-	1900-03-03	34.3548	-
							1901-01-19	90.9437	1705.45	19611.5	-0.375302	20.6664	-	1900-03-04	34.3842	-
							1901-01-20	91.0119	1796.46	19645.9	-0.352703	20.5683	-	1900-03-05	34.41	-
							1901-01-21	91.0705	1887.53	19680.3	-0.329902	20.4694	-	1900-03-06	34.4321	-
							1901-01-22	91.1194	1978.65	19714.8	-0.306905	20.3696	-	1900-03-07	34.4506	-
							1901-01-23	91.1587	2069.81	19749.2	-0.283719	20.2689	-	1900-03-08	34.4655	-
							1901-01-24	91.1883	2161	19783.7	-0.260351	20.1675	-	1900-03-09	34.4767	-
							1901-01-25	91.2082	2252.21	19818.2	-0.236808	20.0653	-	1900-03-10	34.4842	-
							1901-01-26	91.2185	2343.42	19852.7	-0.213098	19.9624	-	1900-03-11	34.4881	-
							1901-01-27	91.2186	2434.64	19887.2	-0.189226	19.8588	-	1900-03-12	34.4881	72
							1901-01-28	91.2037	2525.85	19921.7	-0.165201	19.7546	-	1900-03-13	34.4825	-
							1901-01-29	91.1729	2617.02	19956.1	-0.141029	19.6497	-	1900-03-14	34.4708	-
							1901-01-30	91.1262	2708.15	19990.6	-0.116717	19.5442	-	1900-03-15	34.4532	-
							1901-01-31	91.0636	2799.21	20025	-0.0922734	19.4381	-	1900-03-16	34.4295	-
							1901-02-01	90.9852	2890.19	20059.4	-0.0677042	19.3314	-	1900-03-17	34.3999	-
							1901-02-02	90.891	2981.09	20093.8	-0.0430172	19.2243	-	1900-03-18	34.3643	-
							1901-02-03	90.7809	3071.87	20128.1	-0.0182197	19.1167	-	1900-03-19	34.3226	-
							1901-02-04	90.6551	3162.52	20162.4	0.006681	19.0086	-	1900-03-20	34.2751	-
							1901-02-05	90.5136	3253.03	20196.6	0.0316775	18.9001	-	1900-03-21	34.2216	-
							1901-02-06	90.3565	3343.39	20230.8	0.0567624	18.7913	-	1900-03-22	34.1622	-
							1901-02-07	90.1838	3433.58	20264.9	0.0819283	18.682	-	1900-03-23	34.0969	-
							1901-02-08	89.9955	3523.57	20298.9	0.107168	18.5725	-	1900-03-24	34.0257	-
							1901-02-09	89.7919	3613.36	20332.8	0.132473	18.4627	-	1900-03-25	33.9487	-
							1901-02-10	89.5728	3702.94	20366.7	0.157837	18.3526	-	1900-03-26	33.8659	-
							1901-02-11	89.3385	3792.27	20400.5	0.183252	18.2423	-	1900-03-27	33.7773	-
							1901-02-12	89.089	3881.36	20434.2	0.208711	18.1318	-	1900-03-28	33.683	-
							1901-02-13	88.8244	3970.19	20467.7	0.234205	18.0212	-	1900-03-29	33.5829	-
							1901-02-14	88.5448	4058.73	20501.2	0.259728	17.9104	-	1900-03-30	33.4772	-
							1901-02-15	88.2503	4146.98	20534.6	0.285271	17.7995	-	1900-03-31	33.3659	-
							1901-02-16	87.941	4234.92	20567.8	0.310828	17.6886	-	1900-04-01	33.2489	-
							1901-02-17	87.6171	4322.54	20601	0.336391	17.5777	-	1900-04-02	33.1265	-
							1901-02-18	87.2787	4409.82	20634	0.361951	17.4667	-	1900-04-03	32.9985	-
							1901-02-19	86.9258	4496.74	20666.8	0.387503	17.3558	-	1900-04-04	32.8651	-
							1901-02-20	86.5588	4583.3	20699.6	0.413037	17.245	-	1900-04-05	32.7263	-
							1901-02-21	86.1776	4669.48	20732.1	0.438546	17.1343	-	1900-04-06	32.5822	-
							1901-02-22	85.7824	4755.26	20764.6	0.464024	17.0237	-	1900-04-07	32.4328	-
							1901-02-23	85.3734	4840.64	20796.8	0.489461	16.9133	-	1900-04-08	32.2782	-
							1901-02-24	84.9507	4925.59	20829	0.514852	16.8031	-	1900-04-09	32.1184	-
							1901-02-25	84.5146	5010.1	20860.9	0.540187	16.6932	-	1900-04-10	31.9535	-
							1901-02-26	84.0651	5094.17	20892.7	0.565461	16.5835	-	1900-04-11	31.7835	-
							1901-02-27	83.6025	5177.77	20924.3	0.590664	16.4741	-	1900-04-12	31.6086	-
							1901-02-28	83.1269	5260.9	20955.7	0.615791	16.3651	-	1900-04-13	31.4288	-
							1901-03-01	82.6385	5343.54	20987	0.640832	16.2564	-	1900-04-14	31.2441	-
							1901-03-02	82.1375	5425.67	21018	0.665782	16.1481	-	1900-04-15	31.0547	-
							1901-03-03	81.6241	5507.3	21048.9	0.690632	16.0403	-	1900-04-16	30.8606	-
							1901-03-04	81.0985	5588.4	21079.6	0.715375	15.9329	-	1900-04-17	30.6619	-
							1901-03-05	80.5608	5668.96	21110	0.740004	15.826	-	1900-04-18	30.4586	-
							1901-03-06	80.0114	5748.97	21140.3	0.764511	15.7196	-	1900-04-19	30.2509	-
							1901-03-07	79.4504	5828.42	21170.3	0.78889	15.6138	-	1900-04-20	30.0388	-
							1901-03-08	78.878	5907.3	21200.1	0.813133	15.5086	-	1900-04-21	29.8224	-
							1901-03-09	78.2945	5985.59	21229.7	0.837233	15.404	-	1900-04-22	29.6017	-
							1901-03-10	77.7	6063.29	21259.1	0.861182	15.3001	-	1900-04-23	29.377	-
							1901-03-11	77.0948	6140.39	21288.3	0.884974	15.1968	-	1900-04-24	29.1482	-
							1901-03-12	76.4792	6216.86	21317.2	0.908601	15.0943	-	1900-04-25	28.9154	-
							1901-03-13	75.8534	6292.72	21345.9	0.932057	14.9925	-	1900-04-26	28.6788	-
							1901-03-14	75.2175	6367.94	21374.3	0.955335	14.8914	-	1900-04-27	28.4384	-
							1901-03-15	74.5719	6442.51	21402.5	0.978427	14.7912	-	1900-04-28	28.1943	-
							1901-03-16	73.9169	6516.42	21430.4	1.00133	14.6918	-	1900-04-29	27.9467	-
							1901-03-17	73.2526	6589.68	21458.1	1.02403	14.5933	-	1900-04-30	27.6955	-
							1901-03-18	72.5793	6662.26	21485.6	1.04652	14.4957	-	1900-05-01	27.4409	-
							1901-03-19	71.8973	6734.15	21512.8	1.06881	14.399	-	1900-05-02	27.1831	-
							1901-03-20	71.2069	6805.36	21539.7	1.09087	14.3032	-	1900-05-03	26.9221	-
							1901-03-21	70.5082	6875.87	21566.3	1.11271	14.2084	-	1900-05-04	26.6579	-
							1901-03-22	69.8017	6945.67	21592.7	1.13432	14.1147	-	1900-05-05	26.3908	-
							1901-03-23	69.0875	7014.76	21618.8	1.15569	14.0219	-	1900-05-06	26.1207	-
							1901-03-24	68.3659	7083.12	21644.7	1.17681	13.9302	-	1900-05-07	25.8479	-
							1901-03-25	67.6372	7150.76	21670.3	1.19768	13.8397	-	1900-05-08	25.5724	-
							1901-03-26	66.9018	7217.66	21695.6	1.2183	13.7502	-	1900-05-09	25.2944	-
							1901-03-27	66.1598	7283.82	21720.6	1.23865	13.6619	-	1900-05-10	25.0138	-
							1901-03-28	65.4115	7349.23	21745.3	1.25873	13.5747	-	1900-05-11	24.7309	-
							1901-03-29	64.6573	7413.89	21769.8	1.27854	13.4887	-	1900-05-12	24.4458	-
							1901-03-30	63.8975	7477.79	21793.9	1.29807	13.404	-	1900-05-13	24.1585	-
							1901-03-31	63.1322	7540.92	21817.8	1.31731	13.3205	-	1900-05-14	23.8692	-
							1901-04-01	62.362	7603.28	21841.4	1.33626	13.2382	-	1900-05-15	23.5779	-
							1901-04-02	61.5869	7664.87	21864.6	1.35491	13.1573	-	1900-05-16	23.2849	-
							1901-04-03	60.8074	7725.68	21887.6	1.37325	13.0777	-	1900-05-17	22.9902	-
							1901-04-04	60.0236	7785.7	21910.3	1.39129	12.9994	-	1900-05-18	22.6939	-
							1901-04-05	59.2361	7844.94	21932.7	1.40901	12.9225	-	1900-05-19	22.3961	-
							1901-04-06	58.4449	7903.38	21954.8	1.42641	12.847	-	1900-05-20	22.097	-
							1901-04-07	57.6505	7961.03	21976.6	1.44349	12.7728	-	1900-05-21	21.7966	-
							1901-04-08	56.8531	8017.89	21998.1	1.46024	12.7002	-	1900-05-22	21.4952	-
							1901-04-09	56.0531	8073.94	22019.3	1.47665	12.6289	-	1900-05-23	21.1927	-
							1901-04-10	55.2508	8129.19	22040.2	1.49273	12.5592	-	1900-05-24	20.8893	-
							1901-04-11	54.4464	8183.64	22060.8	1.50845	12.4909	-	1900-05-25	20.5852	-
							1901-04-12	53.6403	8237.28	22081.1	1.52383	12.4242	-	1900-05-26	20.2804	-
							1901-04-13	52.8328	8290.11	22101	1.53886	12.359	-	1900-05-27	19.9751	-
							1901-04-14	52.0242	8342.13	22120.7	1.55353	12.2953	-	1900-05-28	19.6694	-
							1901-04-15	51.2148	8393.35	22140.1	1.56783	12.2332	-	1900-05-29	19.3634	-
							1901-04-16	50.405	8443.75	22159.1	1.58177	12.1727	-	1900-05-30	19.0572	-
							1901-04-17	49.595	8493.35	22177.9	1.59534	12.1138	-	1900-05-31	18.751	-
							1901-04-18	48.7852	8542.13	22196.3	1.60853	12.0566	-	1900-06-01	18.4448	-
							1901-04-19	47.9758	8590.11	22214.5	1.62134	12.001	-	1900-06-02	18.1388	-
							1901-04-20	47.1672	8637.28	22232.3	1.63377	11.947	-	1900-06-03	17.8331	-
							1901-04-21	46.3597	8683.64	22249.8	1.64581	11.8948	-	1900-06-04	17.5278	-
							1901-04-22	45.5536	8729.19	22267	1.65747	11.8442	-	1900-06-05	17.223	-
							1901-04-23	44.7492	8773.94	22284	1.66873	11.7953	-	1900-06-06	16.9189	-
							1901-04-24	43.9469	8817.89	22300.6	1.67959	11.7482	-	1900-06-07	16.6155	-
							1901-04-25	43.1469	8861.03	22316.9	1.69006	11.7027	-	1900-06-08	16.3131	-
							1901-04-26	42.3495	8903.38	22332.9	1.70012	11.6591	-	1900-06-09	16.0116	-
							1901-04-27	41.5551	8944.94	22348.6	1.70977	11.6172	-	1900-06-10	15.7112	-
							1901-04-28	40.7639	8985.7	22364	1.71902	11.577	-	1900-06-11	15.4121	-
							1901-04-29	39.9764	9025.68	22379.1	1.72786	11.5387	-	1900-06-12	15.1143	-
							1901-04-30	39.1926	9064.87	22394	1.73628	11.5022	-	1900-06-13	14.818	-
							1901-05-01	38.4131	9103.28	22408.5	1.74428	11.4674	-	1900-06-14	14.5233	-
							1901-05-02	37.638	9140.92	22422.7	1.75187	11.4345	-	1900-06-15	14.2303	-
							1901-05-03	36.8678	9177.79	22436.6	1.75903	11.4034	-	1900-06-16	13.939	-
							1901-05-04	36.1025	9213.89	22450.3	1.76577	11.3742	-	1900-06-17	13.6497	-
							1901-05-05	35.3427	9249.23	22463.7	1.77208	11.3468	-	1900-06-18	13.3624	-
							1901-05-06	34.5885	9283.82	22476.7	1.77797	11.3212	-	1900-06-19	13.0773	-
							1901-05-07	33.8402	9317.66	22489.5	1.78343	11.2975	-	1900-06-20	12.7944	-
							1901-05-08	33.0982	9350.76	22502	1.78846	11.2757	-	1900-06-21	12.5139	-
							1901-05-09	32.3628	9383.12	22514.3	1.79305	11.2558	-	1900-06-22	12.2358	-
							1901-05-10	31.6341	9414.76	22526.2	1.79721	11.2377	-	1900-06-23	11.9603	-
							1901-05-11	30.9125	9445.67	22537.9	1.80094	11.2215	-	1900-06-24	11.6875	-
							1901-05-12	30.1983	9475.87	22549.3	1.80423	11.2072	-	1900-06-25	11.4174	-
							1901-05-13	29.4918	9505.36	22560.5	1.80709	11.1948	-	1900-06-26	11.1503	-
							1901-05-14	28.7931	9534.15	22571.4	1.8095	11.1844	-	1900-06-27	10.8862	-
							1901-05-15	28.1027	9562.26	22582	1.81148	11.1758	-	1900-06-28	10.6251	-
							1901-05-16	27.4207	9589.68	22592.4	1.81302	11.1691	-	1900-06-29	10.3673	-
							1901-05-17	26.7474	9616.42	22602.5	1.81412	11.1643	-	1900-06-30	10.1127	-
							1901-05-18	26.0831	9642.51	22612.4	1.81478	11.1615	-	1900-07-01	9.86156	-
							1901-05-19	25.4281	9667.94	22622	1.815	11.1605	-	1900-07-02	9.61389	-
							1901-05-20	24.7825	9692.72	22631.3	1.81478	11.1615	-	1900-07-03	9.36981	-
							1901-05-21	24.1466	9716.86	22640.5	1.81412	11.1643	-	1900-07-04	9.12942	-
							1901-05-22	23.5208	9740.39	22649.4	1.81302	11.1691	-	1900-07-05	8.89279	-
							1901-05-23	22.9052	9763.29	22658	1.81148	11.1758	-	1900-07-06	8.66004	-
							1901-05-24	22.3	9785.59	22666.4	1.8095	11.1844	-	1900-07-07	8.43123	-
							1901-05-25	21.7055	9807.3	22674.7	1.80709	11.1948	-	1900-07-08	8.20648	-
							1901-05-26	21.122	9828.42	22682.6	1.80423	11.2072	-	1900-07-09	7.98585	-
							1901-05-27	20.5496	9848.97	22690.4	1.80094	11.2215	-	1900-07-10	7.76944	-
							1901-05-28	19.9886	9868.96	22698	1.79721	11.2377	-	1900-07-11	7.55733	-
							1901-05-29	19.4392	9888.4	22705.3	1.79305	11.2558	-	1900-07-12	7.3496	-
							1901-05-30	18.9015	9907.3	22712.5	1.78846	11.2757	-	1900-07-13	7.14633	-
							1901-05-31	18.3759	9925.67	22719.4	1.78343	11.2975	-	1900-07-14	6.9476	-
							1901-06-01	17.8625	9943.54	22726.2	1.77797	11.3212	-	1900-07-15	6.75349	-
							1901-06-02	17.3615	9960.9	22732.7	1.77208	11.3468	-	1900-07-16	6.56408	-
							1901-06-03	16.8731	9977.77	22739.1	1.76577	11.3742	-	1900-07-17	6.37942	-
							1901-06-04	16.3975	9994.17	22745.3	1.75903	11.4034	-	1900-07-18	6.1996	-
							1901-06-05	15.9349	10010.1	22751.3	1.75187	11.4345	-	1900-07-19	6.02469	-
							1901-06-06	15.4854	10025.6	22757.2	1.74428	11.4674	-	1900-07-20	5.85476	-
							1901-06-07	15.0493	10040.6	22762.9	1.73628	11.5022	-	1900-07-21	5.68986	-
							1901-06-08	14.6266	10055.3	22768.4	1.72786	11.5387	-	1900-07-22	5.53006	-
							1901-06-09	14.2176	10069.5	22773.8	1.71902	11.577	-	1900-07-23	5.37543	-
							1901-06-10	13.8224	10083.3	22779	1.70977	11.6172	-	1900-07-24	5.22602	-
							1901-06-11	13.4412	10096.7	22784.1	1.70012	11.6591	-	1900-07-25	5.08189	-
							1901-06-12	13.0742	10109.8	22789	1.69006	11.7027	-	1900-07-26	4.9431	-
							1901-06-13	12.7213	10122.5	22793.8	1.67959	11.7482	-	1900-07-27	4.80971	-
							1901-06-14	12.3829	10134.9	22798.5	1.66873	11.7953	-	1900-07-28	4.68175	-
							1901-06-15	12.059	10147	22803.1	1.65747	11.8442	-	1900-07-29	4.55929	-
							1901-06-16	11.7497	10158.7	22807.5	1.64581	11.8948	-	1900-07-30	4.44236	-
							1901-06-17	11.4552	10170.2	22811.9	1.63377	11.947	-	1900-07-31	4.33102	-
							1901-06-18	11.1756	10181.4	22816.1	1.62134	12.001	-	1900-08-01	4.22531	-
							1901-06-19	10.911	10192.3	22820.2	1.60853	12.0566	-	1900-08-02	4.12527	-
							1901-06-20	10.6615	10202.9	22824.2	1.59534	12.1138	-	1900-08-03	4.03093	-
							1901-06-21	10.4272	10213.4	22828.2	1.58177	12.1727	-	1900-08-04	3.94233	-
							1901-06-22	10.2081	10223.6	22832	1.56783	12.2332	-	1900-08-05	3.85952	-
							1901-06-23	10.0045	10233.6	22835.8	1.55353	12.2953	-	1900-08-06	3.78251	-
							1901-06-24	9.81623	10243.4	22839.5	1.53886	12.359	-	1900-08-07	3.71134	-
							1901-06-25	9.64351	10253	22843.2	1.52383	12.4242	-	1900-08-08	3.64604	-
							1901-06-26	9.48637	10262.5	22846.8	1.50845	12.4909	-	1900-08-09	3.58663	-
							1901-06-27	9.34488	10271.9	22850.3	1.49273	12.5592	-	1900-08-10	3.53313	-
							1901-06-28	9.21909	10281.1	22853.8	1.47665	12.6289	-	1900-08-11	3.48557	-
							1901-06-29	9.10905	10290.2	22857.2	1.46024	12.7002	-	1900-08-12	3.44397	-
							1901-06-30	9.01479	10299.2	22860.6	1.44349	12.7728	-	1900-08-13	3.40833	-
							1901-07-01	8.93636	10308.1	22864	1.42641	12.847	-	1900-08-14	3.37868	-
							1901-07-02	8.87379	10317	22867.4	1.40901	12.9225	-	1900-08-15	3.35502	-
							1901-07-03	8.8271	10325.8	22870.7	1.39129	12.9994	-	1900-08-16	3.33737	-
							1901-07-04	8.79631	10334.6	22874	1.37325	13.0777	-	1900-08-17	3.32573	-
							1901-07-05	8.78143	10343.4	22877.4	1.35491	13.1573	-	1900-08-18	3.3201	-
							1901-07-06	8.78146	10352.2	22880.7	1.33626	13.2382	-	1900-08-19	3.32011	-
							1901-07-07	8.79176	10361	22884	1.31731	13.3205	-	1900-08-20	3.32401	-
							1901-07-08	8.81172	10369.8	22887.3	1.29807	13.404	-	1900-08-21	3.33155	-
							1901-07-09	8.84134	10378.7	22890.7	1.27854	13.4887	-	1900-08-22	3.34275	-
							1901-07-10	8.88062	10387.5	22894	1.25873	13.5747	-	1900-08-23	3.3576	-
							1901-07-11	8.92954	10396.5	22897.4	1.23865	13.6619	-	1900-08-24	3.3761	-
							1901-07-12	8.98809	10405.4	22900.8	1.2183	13.7502	-	1900-08-25	3.39824	-
							1901-07-13	9.05627	10414.5	22904.2	1.19768	13.8397	-	1900-08-26	3.42401	-
							1901-07-14	9.13404	10423.6	22907.7	1.17681	13.9302	-	1900-08-27	3.45342	-
							1901-07-15	9.2214	10432.9	22911.2	1.15569	14.0219	-	1900-08-28	3.48645	-
							1901-07-16	9.31833	10442.2	22914.7	1.13432	14.1147	-	1900-08-29	3.52309	-
							1901-07-17	9.4248	10451.6	22918.3	1.11271	14.2084	-	1900-08-30	3.56335	-
							1901-07-18	9.54078	10461.1	22921.9	1.09087	14.3032	-	1900-08-31	3.6072	-
							1901-07-19	9.66625	10470.8	22925.5	1.06881	14.399	-	1900-09-01	3.65464	-
							1901-07-20	9.80119	10480.6	22929.2	1.04652	14.4957	-	1900-09-02	3.70565	-
							1901-07-21	9.94555	10490.6	22933	1.02403	14.5933	-	1900-09-03	3.76024	-
							1901-07-22	10.0993	10500.7	22936.8	1.00133	14.6918	-	1900-09-04	3.81837	-
							1901-07-23	10.2624	10510.9	22940.7	0.978427	14.7912	-	1900-09-05	3.88004	-
							1901-07-24	10.4349	10521.4	22944.6	0.955335	14.8914	-	1900-09-06	3.94524	-
							1901-07-25	10.6166	10532	22948.6	0.932057	14.9925	-	1900-09-07	4.01394	-
							1901-07-26	10.8075	10542.8	22952.7	0.908601	15.0943	-	1900-09-08	4.08614	-
							1901-07-27	11.0077	10553.8	22956.9	0.884974	15.1968	-	1900-09-09	4.16181	-
							1901-07-28	11.217	10565	22961.1	0.861182	15.3001	-	1900-09-10	4.24094	-
							1901-07-29	11.4354	10576.4	22965.5	0.837233	15.404	-	1900-09-11	4.32351	-
							1901-07-30	11.6628	10588.1	22969.9	0.813133	15.5086	-	1900-09-12	4.40949	-
							1901-07-31	11.8992	10600	22974.4	0.78889	15.6138	-	1900-09-13	4.49888	-
							1901-08-01	12.1446	10612.1	22979	0.764511	15.7196	-	1900-09-14	4.59165	-
							1901-08-02	12.3988	10624.5	22983.6	0.740004	15.826	-	1900-09-15	4.68777	-
							1901-08-03	12.6619	10637.2	22988.4	0.715375	15.9329	-	1900-09-16	4.78723	-
							1901-08-04	12.9337	10650.1	22993.3	0.690632	16.0403	-	1900-09-17	4.89	-
							1901-08-05	13.2142	10663.4	22998.3	0.665782	16.1481	-	1900-09-18	4.99606	-
							1901-08-06	13.5034	10676.9	23003.4	0.640832	16.2564	-	1900-09-19	5.10538	-
							1901-08-07	13.8011	10690.7	23008.6	0.615791	16.3651	-	1900-09-20	5.21793	-
							1901-08-08	14.1072	10704.8	23014	0.590664	16.4741	-	1900-09-21	5.3337	-
							1901-08-09	14.4219	10719.2	23019.4	0.565461	16.5835	-	1900-09-22	5.45264	-
							1901-08-10	14.7448	10733.9	23025	0.540187	16.6932	-	1900-09-23	5.57475	-
							1901-08-11	15.076	10749	23030.7	0.514852	16.8031	-	1900-09-24	5.69998	-
							1901-08-12	15.4154	10764.4	23036.5	0.489461	16.9133	-	1900-09-25	5.8283	-
							1901-08-13	15.763	10780.2	23042.5	0.464024	17.0237	-	1900-09-26	5.9597	-
							1901-08-14	16.1185	10796.3	23048.6	0.438546	17.1343	-	1900-09-27	6.09413	-
							1901-08-15	16.482	10812.8	23054.8	0.413037	17.245	-	1900-09-28	6.23156	-
							1901-08-16	16.8534	10829.6	23061.2	0.387503	17.3558	-	1900-09-29	6.37197	-
							1901-08-17	17.2325	10846.9	23067.7	0.361951	17.4667	-	1900-09-30	6.51531	-
							1901-08-18	17.6194	10864.5	23074.4	0.336391	17.5777	-	1900-10-01	6.66156	-
							1901-08-19	18.0138	10882.5	23081.2	0.310828	17.6886	-	1900-10-02	6.81069	-
							1901-08-20	18.4157	10900.9	23088.1	0.285271	17.7995	-	1900-10-03	6.96265	-
							1901-08-21	18.825	10919.7	23095.3	0.259728	17.9104	-	1900-10-04	7.11741	-
							1901-08-22	19.2417	10939	23102.5	0.234205	18.0212	-	1900-10-05	7.27493	-
							1901-08-23	19.6655	10958.7	23110	0.208711	18.1318	-	1900-10-06	7.43519	-
							1901-08-24	20.0965	10978.7	23117.6	0.183252	18.2423	-	1900-10-07	7.59813	-
							1901-08-25	20.5345	10999.3	23125.3	0.157837	18.3526	-	1900-10-08	7.76372	-
							1901-08-26	20.9794	11020.3	23133.3	0.132473	18.4627	-	1900-10-09	7.93193	-
							1901-08-27	21.4311	11041.7	23141.4	0.107168	18.5725	-	1900-10-10	8.10271	-
							1901-08-28	21.8895	11063.6	23149.6	0.0819283	18.682	-	1900-10-11	8.27603	-
							1901-08-29	22.3545	11085.9	23158.1	0.0567624	18.7913	-	1900-10-12	8.45183	-
							1901-08-30	22.826	11108.8	23166.7	0.0316775	18.9001	-	1900-10-13	8.63009	-
							1901-08-31	23.3038	11132.1	23175.5	0.006681	19.0086	-	1900-10-14	8.81076	-
							1901-09-01	23.7879	11155.9	23184.5	-0.0182197	19.1167	-	1900-10-15	8.9938	-
							1901-09-02	24.2782	11180.1	23193.7	-0.0430172	19.2243	-	1900-10-16	9.17916	-
							1901-09-03	24.7745	11204.9	23203.1	-0.0677042	19.3314	-	1900-10-17	9.3668	-
							1901-09-04	25.2767	11230.2	23212.6	-0.0922734	19.4381	-	1900-10-18	9.55667	-
							1901-09-05	25.7847	11256	23222.4	-0.116717	19.5442	-	1900-10-19	9.74875	-
							1901-09-06	26.2984	11282.3	23232.3	-0.141029	19.6497	-	1900-10-20	9.94296	-
							1901-09-07	26.8177	11309.1	23242.5	-0.165201	19.7546	-	1900-10-21	10.1393	-
							1901-09-08	27.3424	11336.4	23252.8	-0.189226	19.8588	-	1900-10-22	10.3377	-
							1901-09-09	27.8724	11364.3	23263.3	-0.213098	19.9624	-	1900-10-23	10.538	-
							1901-09-10	28.4076	11392.7	23274.1	-0.236808	20.0653	-	1900-10-24	10.7404	-
							1901-09-11	28.9478	11421.7	23285	-0.260351	20.1675	-	1900-10-25	10.9447	-
							1901-09-12	29.493	11451.1	23296.2	-0.283719	20.2689	-	1900-10-26	11.1508	-
							1901-09-13	30.043	11481.2	23307.5	-0.306905	20.3696	-	1900-10-27	11.3587	-
							1901-09-14	30.5977	11511.8	23319.1	-0.329902	20.4694	-	1900-10-28	11.5684	-
							1901-09-15	31.1569	11542.9	23330.9	-0.352703	20.5683	-	1900-10-29	11.7799	-
							1901-09-16	31.7206	11574.7	23342.9	-0.375302	20.6664	-	1900-10-30	11.993	-
							1901-09-17	32.2885	11607	23355.1	-0.397693	20.7636	-	1900-10-31	12.2077	-
							1901-09-18	32.8606	11639.8	23367.5	-0.419867	20.8598	-	1900-11-01	12.424	-
							1901-09-19	33.4368	11673.3	23380.1	-0.44182	20.9551	-	1900-11-02	12.6418	-
							1901-09-20	34.0168	11707.3	23393	-0.463543	21.0494	-	1900-11-03	12.8611	-
							1901-09-21	34.6005	11741.9	23406.1	-0.485032	21.1426	-	1900-11-04	13.0818	-
							1901-09-22	35.1879	11777.1	23419.4	-0.506279	21.2349	-	1900-11-05	13.3039	-
							1901-09-23	35.7787	11812.8	23432.9	-0.527278	21.326	-	1900-11-06	13.5273	-
							1901-09-24	36.3729	11849.2	23446.7	-0.548023	21.416	-	1900-11-07	13.7519	-
							1901-09-25	36.9703	11886.2	23460.6	-0.568508	21.5049	-	1900-11-08	13.9778	-
							1901-09-26	37.5707	11923.8	23474.8	-0.588727	21.5927	-	1900-11-09	14.2048	-
							1901-09-27	38.174	11961.9	23489.3	-0.608674	21.6792	-	1900-11-10	14.4329	-
							1901-09-28	38.7801	12000.7	23503.9	-0.628342	21.7646	-	1900-11-11	14.6621	-
							1901-09-29	39.3889	12040.1	23518.8	-0.647726	21.8487	-	1900-11-12	14.8922	-
							1901-09-30	40.0001	12080.1	23534	-0.666821	21.9316	-	1900-11-13	15.1233	-
							1901-10-01	40.6137	12120.7	23549.3	-0.68562	22.0132	-	1900-11-14	15.3553	-
							1901-10-02	41.2295	12161.9	23564.9	-0.704119	22.0935	-	1900-11-15	15.5881	-
							1901-10-03	41.8473	12203.8	23580.7	-0.722311	22.1724	-	1900-11-16	15.8217	-
							1901-10-04	42.4671	12246.3	23596.8	-0.740191	22.25	-	1900-11-17	16.056	-
							1901-10-05	43.0886	12289.3	23613.1	-0.757754	22.3263	-	1900-11-18	16.291	-
							1901-10-06	43.7117	12333.1	23629.6	-0.774994	22.4011	-	1900-11-19	16.5266	-
							1901-10-07	44.3364	12377.4	23646.4	-0.791908	22.4745	-	1900-11-20	16.7628	-
							1901-10-08	44.9623	12422.4	23663.4	-0.808488	22.5464	-	1900-11-21	16.9994	-
							1901-10-09	45.5894	12467.9	23680.6	-0.824732	22.6169	-	1900-11-22	17.2365	-
							1901-10-10	46.2176	12514.2	23698.1	-0.840633	22.6859	-	1900-11-23	17.474	-
							1901-10-11	46.8466	12561	23715.8	-0.856187	22.7535	-	1900-11-24	17.7119	-
							1901-10-12	47.4764	12608.5	23733.7	-0.87139	22.8194	-	1900-11-25	17.95	-
							1901-10-13	48.1068	12656.6	23751.9	-0.886237	22.8839	-	1900-11-26	18.1883	-
							1901-10-14	48.7376	12705.3	23770.3	-0.900724	22.9467	-	1900-11-27	18.4268	-
							1901-10-15	49.3687	12754.7	23789	-0.914845	23.008	-	1900-11-28	18.6654	-
							1901-10-16	50	12804.7	23807.9	-0.928598	23.0677	-	1900-11-29	18.9041	-
							1901-10-17	50.6313	12855.3	23827.1	-0.941978	23.1258	-	1900-11-30	19.1428	-
							1901-10-18	51.2624	12906.6	23846.4	-0.954981	23.1822	-	1900-12-01	19.3814	-
							1901-10-19	51.8932	12958.5	23866.1	-0.967604	23.237	-	1900-12-02	19.6199	-
							1901-10-20	52.5236	13011	23885.9	-0.979841	23.2901	-	1900-12-03	19.8582	-
							1901-10-21	53.1534	13064.2	23906	-0.991691	23.3415	-	1900-12-04	20.0963	-
							1901-10-22	53.7824	13117.9	23926.4	-1.00315	23.3913	-	1900-12-05	20.3342	-
							1901-10-23	54.4106	13172.4	23946.9	-1.01421	23.4393	-	1900-12-06	20.5717	-
							1901-10-24	55.0377	13227.4	23967.7	-1.02488	23.4856	-	1900-12-07	20.8088	-
							1901-10-25	55.6636	13283.1	23988.8	-1.03514	23.5301	-	1900-12-08	21.0454	-
							1901-10-26	56.2883	13339.3	24010.1	-1.045	23.5729	-	1900-12-09	21.2816	-
							1901-10-27	56.9114	13396.3	24031.6	-1.05445	23.6139	-	1900-12-10	21.5172	-
							1901-10-28	57.5329	13453.8	24053.3	-1.06349	23.6531	-	1900-12-11	21.7522	-
							1901-10-29	58.1527	13511.9	24075.3	-1.07212	23.6906	-	1900-12-12	21.9865	-
							1901-10-30	58.7705	13570.7	24097.5	-1.08033	23.7262	-	1900-12-13	22.2201	-
							1901-10-31	59.3863	13630.1	24120	-1.08813	23.7601	-	1900-12-14	22.4529	-
							1901-11-01	59.9999	13690.1	24142.7	-1.0955	23.7921	-	1900-12-15	22.6849	-
							1901-11-02	60.6111	13750.7	24165.6	-1.10245	23.8222	-	1900-12-16	22.916	-
							1901-11-03	61.2199	13811.9	24188.7	-1.10898	23.8506	-	1900-12-17	23.1461	-
							1901-11-04	61.826	13873.8	24212.1	-1.11508	23.8771	-	1900-12-18	23.3753	-
							1901-11-05	62.4293	13936.2	24235.7	-1.12075	23.9017	-	1900-12-19	23.6034	-
							1901-11-06	63.0297	13999.2	24259.5	-1.126	23.9244	-	1900-12-20	23.8304	-
							1901-11-07	63.6271	14062.8	24283.6	-1.13081	23.9453	-	1900-12-21	24.0563	-
							1901-11-08	64.2213	14127.1	24307.9	-1.13519	23.9643	-	1900-12-22	24.2809	-
							1901-11-09	64.8121	14191.9	24332.4	-1.13913	23.9814	-	1900-12-23	24.5043	-
							1901-11-10	65.3995	14257.3	24357.1	-1.14264	23.9967	-	1900-12-24	24.7264	-
							1901-11-11	65.9832	14323.3	24382.1	-1.14571	24.01	-	1900-12-25	24.9471	-
							1901-11-12	66.5632	14389.8	24407.2	-1.14835	24.0214	-	1900-12-26	25.1664	-
							1901-11-13	67.1394	14457	24432.6	-1.15055	24.031	-	1900-12-27	25.3842	-
							1901-11-14	67.7115	14524.7	24458.2	-1.15231	24.0386	-	1900-12-28	25.6005	-
							1901-11-15	68.2794	14592.9	24484	-1.15363	24.0443	-	1900-12-29	25.8152	-
							1901-11-16	68.8431	14661.8	24510.1	-1.1545	24.0482	-	1900-12-30	26.0283	-
							1901-11-17	69.4023	14731.2	24536.3	-1.15494	24.0501	1901-11-17	1900-12-31	26.2398	-
							1901-11-18	69.957	14801.1	24562.7	-1.15494	24.0501	1901-11-18	1901-01-01	26.4495	-
							1901-11-19	70.507	14871.7	24589.4	-1.1545	24.0482	-	1901-01-02	26.6574	-
							1901-11-20	71.0522	14942.7	24616.3	-1.15363	24.0443	-	1901-01-03	26.8636	-
							1901-11-21	71.5924	15014.3	24643.3	-1.15231	24.0386	-	1901-01-04	27.0678	-
							1901-11-22	72.1276	15086.4	24670.6	-1.15055	24.031	-	1901-01-05	27.2702	-
							1901-11-23	72.6576	15159.1	24698.1	-1.14835	24.0214	-	1901-01-06	27.4706	-
							1901-11-24	73.1823	15232.3	24725.7	-1.14571	24.01	-	1901-01-07	27.6689	-
							1901-11-25	73.7016	15306	24753.6	-1.14264	23.9967	-	1901-01-08	27.8653	-
							1901-11-26	74.2153	15380.2	24781.7	-1.13913	23.9814	-	1901-01-09	28.0595	-
							1901-11-27	74.7233	15454.9	24809.9	-1.13519	23.9643	-	1901-01-10	28.2515	-
							1901-11-28	75.2255	15530.1	24838.4	-1.13081	23.9453	-	1901-01-11	28.4414	-
							1901-11-29	75.7218	15605.9	24867	-1.126	23.9244	-	1901-01-12	28.6291	-
							1901-11-30	76.2121	15682.1	24895.8	-1.12075	23.9017	-	1901-01-13	28.8144	-
							1901-12-01	76.6962	15758.8	24924.8	-1.11508	23.8771	-	1901-01-14	28.9975	-
							1901-12-02	77.174	15835.9	24954	-1.10898	23.8506	-	1901-01-15	29.1781	-
							1901-12-03	77.6455	15913.6	24983.3	-1.10245	23.8222	-	1901-01-16	29.3564	-
							1901-12-04	78.1105	15991.7	25012.9	-1.0955	23.7921	-	1901-01-17	29.5322	-
							1901-12-05	78.5689	16070.3	25042.6	-1.08813	23.7601	-	1901-01-18	29.7055	-
							1901-12-06	79.0206	16149.3	25072.4	-1.08033	23.7262	-	1901-01-19	29.8763	-
							1901-12-07	79.4655	16228.7	25102.5	-1.07212	23.6906	-	1901-01-20	30.0445	-
							1901-12-08	79.9035	16308.7	25132.7	-1.06349	23.6531	-	1901-01-21	30.2101	-
							1901-12-09	80.3345	16389	25163.1	-1.05445	23.6139	-	1901-01-22	30.373	-
							1901-12-10	80.7583	16469.7	25193.6	-1.045	23.5729	-	1901-01-23	30.5333	-
							1901-12-11	81.175	16550.9	25224.3	-1.03514	23.5301	-	1901-01-24	30.6908	-
							1901-12-12	81.5843	16632.5	25255.1	-1.02488	23.4856	-	1901-01-25	30.8456	-
							1901-12-13	81.9862	16714.5	25286.1	-1.01421	23.4393	-	1901-01-26	30.9975	-
							1901-12-14	82.3806	16796.9	25317.3	-1.00315	23.3913	-	1901-01-27	31.1467	-
							1901-12-15	82.7675	16879.6	25348.6	-0.991691	23.3415	-	1901-01-28	31.2929	-
							1901-12-16	83.1466	16962.8	25380	-0.979841	23.2901	-	1901-01-29	31.4363	-
							1901-12-17	83.518	17046.3	25411.6	-0.967604	23.237	-	1901-01-30	31.5767	-
							1901-12-18	83.8815	17130.2	25443.3	-0.954981	23.1822	-	1901-01-31	31.7141	-
							1901-12-19	84.237	17214.4	25475.2	-0.941978	23.1258	-	1901-02-01	31.8485	-
							1901-12-20	84.5846	17299	25507.1	-0.928598	23.0677	-	1901-02-02	31.9799	-
							1901-12-21	84.924	17383.9	25539.2	-0.914845	23.008	-	1901-02-03	32.1082	-
							1901-12-22	85.2552	17469.2	25571.5	-0.900724	22.9467	-	1901-02-04	32.2335	-
							1901-12-23	85.5781	17554.8	25603.8	-0.886237	22.8839	-	1901-02-05	32.3556	-
							1901-12-24	85.8928	17640.7	25636.3	-0.87139	22.8194	-	1901-02-06	32.4745	-
							1901-12-25	86.1989	17726.9	25668.9	-0.856187	22.7535	-	1901-02-07	32.5903	-
							1901-12-26	86.4966	17813.4	25701.6	-0.840633	22.6859	-	1901-02-08	32.7028	-
							1901-12-27	86.7858	17900.1	25734.4	-0.824732	22.6169	-	1901-02-09	32.8122	-
							1901-12-28	87.0663	17987.2	25767.3	-0.808488	22.5464	-	1901-02-10	32.9182	-
							1901-12-29	87.3381	18074.5	25800.4	-0.791908	22.4745	-	1901-02-11	33.021	-
							1901-12-30	87.6012	18162.1	25833.5	-0.774994	22.4011	-	1901-02-12	33.1204	-
							1901-12-31	87.8554	18250	25866.7	-0.757754	22.3263	-	1901-02-13	33.2166	-
							1902-01-01	88.1008	18338.1	25900	-0.740191	22.25	-	1901-02-14	33.3093

## Sheet: Rm-cycle 4
table S5. Raw data for intra-annual growth model and δ18O variations (Rm-cycle 4).
TPhs	139			Data	Model	Cor
TPrd	365		Min Len	25100	88.1008	25100
TAmp	0.520616		Max Len	30000	18338.1	32000
TPos	3.12983		Net Len	4900	18250	6900	2.64493
GPhs	70
GPrd	365
GAmp	82.4402
GPos	50		Max Tmp	1901-01-01
GSkw	56.2		Max GRt	1900-03-12
Diff	1286.47
										Look
11											-1.15494	24.0501	1901-11-18		34.4881
Samp	Dist	18O	Now 18O	Diff	ModDte	Temp	Mod Date	ModRte	Raw Ln	Cor Ln	Mod 18O	Temp	Max Temp	Act Date	Mod GRt	Max Rate
Rm-51	25100	-0.99	-0.740191	6.24047	1901-02-14	21.9888	1901-01-01	88.1008	88.1008	25100	-0.740191	22.25	-	1900-02-15	33.3093	-
Rm-52	25600	-0.51	-0.740191	5.29878	1901-02-14	19.9056	1901-01-02	88.3372	176.438	25133.4	-0.722311	22.1724	-	1900-02-16	33.3987	-
Rm-53	26000	-0.27	-0.740191	22.1079	1901-02-14	18.864	1901-01-03	88.5646	265.003	25166.9	-0.704119	22.0935	-	1900-02-17	33.4847	-
Rm-54	26500	0.38	-0.740191	125.483	1901-02-14	16.043	1901-01-04	88.783	353.786	25200.5	-0.68562	22.0132	-	1900-02-18	33.5673	-
Rm-55	27000	0.65	-0.740191	193.263	1901-02-14	14.8712	1901-01-05	88.9923	442.778	25234.1	-0.666821	21.9316	-	1900-02-19	33.6464	-
Rm-56	27500	0.82	-0.740191	243.42	1901-02-14	14.1334	1901-01-06	89.1925	531.97	25267.8	-0.647726	21.8487	-	1900-02-20	33.7221	-
Rm-57	28000	1.14	-0.740191	353.512	1901-02-14	12.7446	1901-01-07	89.3834	621.354	25301.6	-0.628342	21.7646	-	1900-02-21	33.7943	-
Rm-58	28500	0.39	-0.740191	127.733	1901-02-14	15.9996	1901-01-08	89.5651	710.919	25335.5	-0.608674	21.6792	-	1900-02-22	33.863	-
Rm-59	29200	0.45	-0.740191	141.655	1901-02-14	15.7392	1901-01-09	89.7376	800.657	25369.4	-0.588727	21.5927	-	1900-02-23	33.9282	-
Rm-60	29500	0.08	-0.740191	67.2713	1901-02-14	17.345	1901-01-10	89.9007	890.557	25403.4	-0.568508	21.5049	-	1900-02-24	33.9899	-
Rm-61	30000	-0.81	-0.740191	0.487334	1901-02-14	21.2076	1901-01-11	90.0544	980.612	25437.4	-0.548023	21.416	-	1900-02-25	34.048	-
							1901-01-12	90.1988	1070.81	25471.5	-0.527278	21.326	-	1900-02-26	34.1026	-
							1901-01-13	90.3337	1161.14	25505.7	-0.506279	21.2349	-	1900-02-27	34.1536	-
							1901-01-14	90.4592	1251.6	25539.9	-0.485032	21.1426	-	1900-02-28	34.201	-
							1901-01-15	90.5752	1342.18	25574.1	-0.463543	21.0494	-	1900-02-28	34.2449	-
							1901-01-16	90.6817	1432.86	25608.4	-0.44182	20.9551	-	1900-03-01	34.2851	-
							1901-01-17	90.7786	1523.64	25642.8	-0.419867	20.8598	-	1900-03-02	34.3218	-
							1901-01-18	90.866	1614.5	25677.1	-0.397693	20.7636	-	1900-03-03	34.3548	-
							1901-01-19	90.9437	1705.45	25711.5	-0.375302	20.6664	-	1900-03-04	34.3842	-
							1901-01-20	91.0119	1796.46	25745.9	-0.352703	20.5683	-	1900-03-05	34.41	-
							1901-01-21	91.0705	1887.53	25780.3	-0.329902	20.4694	-	1900-03-06	34.4321	-
							1901-01-22	91.1194	1978.65	25814.8	-0.306905	20.3696	-	1900-03-07	34.4506	-
							1901-01-23	91.1587	2069.81	25849.2	-0.283719	20.2689	-	1900-03-08	34.4655	-
							1901-01-24	91.1883	2161	25883.7	-0.260351	20.1675	-	1900-03-09	34.4767	-
							1901-01-25	91.2082	2252.21	25918.2	-0.236808	20.0653	-	1900-03-10	34.4842	-
							1901-01-26	91.2185	2343.42	25952.7	-0.213098	19.9624	-	1900-03-11	34.4881	-
							1901-01-27	91.2186	2434.64	25987.2	-0.189226	19.8588	-	1900-03-12	34.4881	72
							1901-01-28	91.2037	2525.85	26021.7	-0.165201	19.7546	-	1900-03-13	34.4825	-
							1901-01-29	91.1729	2617.02	26056.1	-0.141029	19.6497	-	1900-03-14	34.4708	-
							1901-01-30	91.1262	2708.15	26090.6	-0.116717	19.5442	-	1900-03-15	34.4532	-
							1901-01-31	91.0636	2799.21	26125	-0.0922734	19.4381	-	1900-03-16	34.4295	-
							1901-02-01	90.9852	2890.19	26159.4	-0.0677042	19.3314	-	1900-03-17	34.3999	-
							1901-02-02	90.891	2981.09	26193.8	-0.0430172	19.2243	-	1900-03-18	34.3643	-
							1901-02-03	90.7809	3071.87	26228.1	-0.0182197	19.1167	-	1900-03-19	34.3226	-
							1901-02-04	90.6551	3162.52	26262.4	0.006681	19.0086	-	1900-03-20	34.2751	-
							1901-02-05	90.5136	3253.03	26296.6	0.0316775	18.9001	-	1900-03-21	34.2216	-
							1901-02-06	90.3565	3343.39	26330.8	0.0567624	18.7913	-	1900-03-22	34.1622	-
							1901-02-07	90.1838	3433.58	26364.9	0.0819283	18.682	-	1900-03-23	34.0969	-
							1901-02-08	89.9955	3523.57	26398.9	0.107168	18.5725	-	1900-03-24	34.0257	-
							1901-02-09	89.7919	3613.36	26432.8	0.132473	18.4627	-	1900-03-25	33.9487	-
							1901-02-10	89.5728	3702.94	26466.7	0.157837	18.3526	-	1900-03-26	33.8659	-
							1901-02-11	89.3385	3792.27	26500.5	0.183252	18.2423	-	1900-03-27	33.7773	-
							1901-02-12	89.089	3881.36	26534.2	0.208711	18.1318	-	1900-03-28	33.683	-
							1901-02-13	88.8244	3970.19	26567.7	0.234205	18.0212	-	1900-03-29	33.5829	-
							1901-02-14	88.5448	4058.73	26601.2	0.259728	17.9104	-	1900-03-30	33.4772	-
							1901-02-15	88.2503	4146.98	26634.6	0.285271	17.7995	-	1900-03-31	33.3659	-
							1901-02-16	87.941	4234.92	26667.8	0.310828	17.6886	-	1900-04-01	33.2489	-
							1901-02-17	87.6171	4322.54	26701	0.336391	17.5777	-	1900-04-02	33.1265	-
							1901-02-18	87.2787	4409.82	26734	0.361951	17.4667	-	1900-04-03	32.9985	-
							1901-02-19	86.9258	4496.74	26766.8	0.387503	17.3558	-	1900-04-04	32.8651	-
							1901-02-20	86.5588	4583.3	26799.6	0.413037	17.245	-	1900-04-05	32.7263	-
							1901-02-21	86.1776	4669.48	26832.1	0.438546	17.1343	-	1900-04-06	32.5822	-
							1901-02-22	85.7824	4755.26	26864.6	0.464024	17.0237	-	1900-04-07	32.4328	-
							1901-02-23	85.3734	4840.64	26896.8	0.489461	16.9133	-	1900-04-08	32.2782	-
							1901-02-24	84.9507	4925.59	26929	0.514852	16.8031	-	1900-04-09	32.1184	-
							1901-02-25	84.5146	5010.1	26960.9	0.540187	16.6932	-	1900-04-10	31.9535	-
							1901-02-26	84.0651	5094.17	26992.7	0.565461	16.5835	-	1900-04-11	31.7835	-
							1901-02-27	83.6025	5177.77	27024.3	0.590664	16.4741	-	1900-04-12	31.6086	-
							1901-02-28	83.1269	5260.9	27055.7	0.615791	16.3651	-	1900-04-13	31.4288	-
							1901-03-01	82.6385	5343.54	27087	0.640832	16.2564	-	1900-04-14	31.2441	-
							1901-03-02	82.1375	5425.67	27118	0.665782	16.1481	-	1900-04-15	31.0547	-
							1901-03-03	81.6241	5507.3	27148.9	0.690632	16.0403	-	1900-04-16	30.8606	-
							1901-03-04	81.0985	5588.4	27179.6	0.715375	15.9329	-	1900-04-17	30.6619	-
							1901-03-05	80.5608	5668.96	27210	0.740004	15.826	-	1900-04-18	30.4586	-
							1901-03-06	80.0114	5748.97	27240.3	0.764511	15.7196	-	1900-04-19	30.2509	-
							1901-03-07	79.4504	5828.42	27270.3	0.78889	15.6138	-	1900-04-20	30.0388	-
							1901-03-08	78.878	5907.3	27300.1	0.813133	15.5086	-	1900-04-21	29.8224	-
							1901-03-09	78.2945	5985.59	27329.7	0.837233	15.404	-	1900-04-22	29.6017	-
							1901-03-10	77.7	6063.29	27359.1	0.861182	15.3001	-	1900-04-23	29.377	-
							1901-03-11	77.0948	6140.39	27388.3	0.884974	15.1968	-	1900-04-24	29.1482	-
							1901-03-12	76.4792	6216.86	27417.2	0.908601	15.0943	-	1900-04-25	28.9154	-
							1901-03-13	75.8534	6292.72	27445.9	0.932057	14.9925	-	1900-04-26	28.6788	-
							1901-03-14	75.2175	6367.94	27474.3	0.955335	14.8914	-	1900-04-27	28.4384	-
							1901-03-15	74.5719	6442.51	27502.5	0.978427	14.7912	-	1900-04-28	28.1943	-
							1901-03-16	73.9169	6516.42	27530.4	1.00133	14.6918	-	1900-04-29	27.9467	-
							1901-03-17	73.2526	6589.68	27558.1	1.02403	14.5933	-	1900-04-30	27.6955	-
							1901-03-18	72.5793	6662.26	27585.6	1.04652	14.4957	-	1900-05-01	27.4409	-
							1901-03-19	71.8973	6734.15	27612.8	1.06881	14.399	-	1900-05-02	27.1831	-
							1901-03-20	71.2069	6805.36	27639.7	1.09087	14.3032	-	1900-05-03	26.9221	-
							1901-03-21	70.5082	6875.87	27666.3	1.11271	14.2084	-	1900-05-04	26.6579	-
							1901-03-22	69.8017	6945.67	27692.7	1.13432	14.1147	-	1900-05-05	26.3908	-
							1901-03-23	69.0875	7014.76	27718.8	1.15569	14.0219	-	1900-05-06	26.1207	-
							1901-03-24	68.3659	7083.12	27744.7	1.17681	13.9302	-	1900-05-07	25.8479	-
							1901-03-25	67.6372	7150.76	27770.3	1.19768	13.8397	-	1900-05-08	25.5724	-
							1901-03-26	66.9018	7217.66	27795.6	1.2183	13.7502	-	1900-05-09	25.2944	-
							1901-03-27	66.1598	7283.82	27820.6	1.23865	13.6619	-	1900-05-10	25.0138	-
							1901-03-28	65.4115	7349.23	27845.3	1.25873	13.5747	-	1900-05-11	24.7309	-
							1901-03-29	64.6573	7413.89	27869.8	1.27854	13.4887	-	1900-05-12	24.4458	-
							1901-03-30	63.8975	7477.79	27893.9	1.29807	13.404	-	1900-05-13	24.1585	-
							1901-03-31	63.1322	7540.92	27917.8	1.31731	13.3205	-	1900-05-14	23.8692	-
							1901-04-01	62.362	7603.28	27941.4	1.33626	13.2382	-	1900-05-15	23.5779	-
							1901-04-02	61.5869	7664.87	27964.6	1.35491	13.1573	-	1900-05-16	23.2849	-
							1901-04-03	60.8074	7725.68	27987.6	1.37325	13.0777	-	1900-05-17	22.9902	-
							1901-04-04	60.0236	7785.7	28010.3	1.39129	12.9994	-	1900-05-18	22.6939	-
							1901-04-05	59.2361	7844.94	28032.7	1.40901	12.9225	-	1900-05-19	22.3961	-
							1901-04-06	58.4449	7903.38	28054.8	1.42641	12.847	-	1900-05-20	22.097	-
							1901-04-07	57.6505	7961.03	28076.6	1.44349	12.7728	-	1900-05-21	21.7966	-
							1901-04-08	56.8531	8017.89	28098.1	1.46024	12.7002	-	1900-05-22	21.4952	-
							1901-04-09	56.0531	8073.94	28119.3	1.47665	12.6289	-	1900-05-23	21.1927	-
							1901-04-10	55.2508	8129.19	28140.2	1.49273	12.5592	-	1900-05-24	20.8893	-
							1901-04-11	54.4464	8183.64	28160.8	1.50845	12.4909	-	1900-05-25	20.5852	-
							1901-04-12	53.6403	8237.28	28181.1	1.52383	12.4242	-	1900-05-26	20.2804	-
							1901-04-13	52.8328	8290.11	28201	1.53886	12.359	-	1900-05-27	19.9751	-
							1901-04-14	52.0242	8342.13	28220.7	1.55353	12.2953	-	1900-05-28	19.6694	-
							1901-04-15	51.2148	8393.35	28240.1	1.56783	12.2332	-	1900-05-29	19.3634	-
							1901-04-16	50.405	8443.75	28259.1	1.58177	12.1727	-	1900-05-30	19.0572	-
							1901-04-17	49.595	8493.35	28277.9	1.59534	12.1138	-	1900-05-31	18.751	-
							1901-04-18	48.7852	8542.13	28296.3	1.60853	12.0566	-	1900-06-01	18.4448	-
							1901-04-19	47.9758	8590.11	28314.5	1.62134	12.001	-	1900-06-02	18.1388	-
							1901-04-20	47.1672	8637.28	28332.3	1.63377	11.947	-	1900-06-03	17.8331	-
							1901-04-21	46.3597	8683.64	28349.8	1.64581	11.8948	-	1900-06-04	17.5278	-
							1901-04-22	45.5536	8729.19	28367	1.65747	11.8442	-	1900-06-05	17.223	-
							1901-04-23	44.7492	8773.94	28384	1.66873	11.7953	-	1900-06-06	16.9189	-
							1901-04-24	43.9469	8817.89	28400.6	1.67959	11.7482	-	1900-06-07	16.6155	-
							1901-04-25	43.1469	8861.03	28416.9	1.69006	11.7027	-	1900-06-08	16.3131	-
							1901-04-26	42.3495	8903.38	28432.9	1.70012	11.6591	-	1900-06-09	16.0116	-
							1901-04-27	41.5551	8944.94	28448.6	1.70977	11.6172	-	1900-06-10	15.7112	-
							1901-04-28	40.7639	8985.7	28464	1.71902	11.577	-	1900-06-11	15.4121	-
							1901-04-29	39.9764	9025.68	28479.1	1.72786	11.5387	-	1900-06-12	15.1143	-
							1901-04-30	39.1926	9064.87	28494	1.73628	11.5022	-	1900-06-13	14.818	-
							1901-05-01	38.4131	9103.28	28508.5	1.74428	11.4674	-	1900-06-14	14.5233	-
							1901-05-02	37.638	9140.92	28522.7	1.75187	11.4345	-	1900-06-15	14.2303	-
							1901-05-03	36.8678	9177.79	28536.6	1.75903	11.4034	-	1900-06-16	13.939	-
							1901-05-04	36.1025	9213.89	28550.3	1.76577	11.3742	-	1900-06-17	13.6497	-
							1901-05-05	35.3427	9249.23	28563.7	1.77208	11.3468	-	1900-06-18	13.3624	-
							1901-05-06	34.5885	9283.82	28576.7	1.77797	11.3212	-	1900-06-19	13.0773	-
							1901-05-07	33.8402	9317.66	28589.5	1.78343	11.2975	-	1900-06-20	12.7944	-
							1901-05-08	33.0982	9350.76	28602	1.78846	11.2757	-	1900-06-21	12.5139	-
							1901-05-09	32.3628	9383.12	28614.3	1.79305	11.2558	-	1900-06-22	12.2358	-
							1901-05-10	31.6341	9414.76	28626.2	1.79721	11.2377	-	1900-06-23	11.9603	-
							1901-05-11	30.9125	9445.67	28637.9	1.80094	11.2215	-	1900-06-24	11.6875	-
							1901-05-12	30.1983	9475.87	28649.3	1.80423	11.2072	-	1900-06-25	11.4174	-
							1901-05-13	29.4918	9505.36	28660.5	1.80709	11.1948	-	1900-06-26	11.1503	-
							1901-05-14	28.7931	9534.15	28671.4	1.8095	11.1844	-	1900-06-27	10.8862	-
							1901-05-15	28.1027	9562.26	28682	1.81148	11.1758	-	1900-06-28	10.6251	-
							1901-05-16	27.4207	9589.68	28692.4	1.81302	11.1691	-	1900-06-29	10.3673	-
							1901-05-17	26.7474	9616.42	28702.5	1.81412	11.1643	-	1900-06-30	10.1127	-
							1901-05-18	26.0831	9642.51	28712.4	1.81478	11.1615	-	1900-07-01	9.86156	-
							1901-05-19	25.4281	9667.94	28722	1.815	11.1605	-	1900-07-02	9.61389	-
							1901-05-20	24.7825	9692.72	28731.3	1.81478	11.1615	-	1900-07-03	9.36981	-
							1901-05-21	24.1466	9716.86	28740.5	1.81412	11.1643	-	1900-07-04	9.12942	-
							1901-05-22	23.5208	9740.39	28749.4	1.81302	11.1691	-	1900-07-05	8.89279	-
							1901-05-23	22.9052	9763.29	28758	1.81148	11.1758	-	1900-07-06	8.66004	-
							1901-05-24	22.3	9785.59	28766.4	1.8095	11.1844	-	1900-07-07	8.43123	-
							1901-05-25	21.7055	9807.3	28774.7	1.80709	11.1948	-	1900-07-08	8.20648	-
							1901-05-26	21.122	9828.42	28782.6	1.80423	11.2072	-	1900-07-09	7.98585	-
							1901-05-27	20.5496	9848.97	28790.4	1.80094	11.2215	-	1900-07-10	7.76944	-
							1901-05-28	19.9886	9868.96	28798	1.79721	11.2377	-	1900-07-11	7.55733	-
							1901-05-29	19.4392	9888.4	28805.3	1.79305	11.2558	-	1900-07-12	7.3496	-
							1901-05-30	18.9015	9907.3	28812.5	1.78846	11.2757	-	1900-07-13	7.14633	-
							1901-05-31	18.3759	9925.67	28819.4	1.78343	11.2975	-	1900-07-14	6.9476	-
							1901-06-01	17.8625	9943.54	28826.2	1.77797	11.3212	-	1900-07-15	6.75349	-
							1901-06-02	17.3615	9960.9	28832.7	1.77208	11.3468	-	1900-07-16	6.56408	-
							1901-06-03	16.8731	9977.77	28839.1	1.76577	11.3742	-	1900-07-17	6.37942	-
							1901-06-04	16.3975	9994.17	28845.3	1.75903	11.4034	-	1900-07-18	6.1996	-
							1901-06-05	15.9349	10010.1	28851.3	1.75187	11.4345	-	1900-07-19	6.02469	-
							1901-06-06	15.4854	10025.6	28857.2	1.74428	11.4674	-	1900-07-20	5.85476	-
							1901-06-07	15.0493	10040.6	28862.9	1.73628	11.5022	-	1900-07-21	5.68986	-
							1901-06-08	14.6266	10055.3	28868.4	1.72786	11.5387	-	1900-07-22	5.53006	-
							1901-06-09	14.2176	10069.5	28873.8	1.71902	11.577	-	1900-07-23	5.37543	-
							1901-06-10	13.8224	10083.3	28879	1.70977	11.6172	-	1900-07-24	5.22602	-
							1901-06-11	13.4412	10096.7	28884.1	1.70012	11.6591	-	1900-07-25	5.08189	-
							1901-06-12	13.0742	10109.8	28889	1.69006	11.7027	-	1900-07-26	4.9431	-
							1901-06-13	12.7213	10122.5	28893.8	1.67959	11.7482	-	1900-07-27	4.80971	-
							1901-06-14	12.3829	10134.9	28898.5	1.66873	11.7953	-	1900-07-28	4.68175	-
							1901-06-15	12.059	10147	28903.1	1.65747	11.8442	-	1900-07-29	4.55929	-
							1901-06-16	11.7497	10158.7	28907.5	1.64581	11.8948	-	1900-07-30	4.44236	-
							1901-06-17	11.4552	10170.2	28911.9	1.63377	11.947	-	1900-07-31	4.33102	-
							1901-06-18	11.1756	10181.4	28916.1	1.62134	12.001	-	1900-08-01	4.22531	-
							1901-06-19	10.911	10192.3	28920.2	1.60853	12.0566	-	1900-08-02	4.12527	-
							1901-06-20	10.6615	10202.9	28924.2	1.59534	12.1138	-	1900-08-03	4.03093	-
							1901-06-21	10.4272	10213.4	28928.2	1.58177	12.1727	-	1900-08-04	3.94233	-
							1901-06-22	10.2081	10223.6	28932	1.56783	12.2332	-	1900-08-05	3.85952	-
							1901-06-23	10.0045	10233.6	28935.8	1.55353	12.2953	-	1900-08-06	3.78251	-
							1901-06-24	9.81623	10243.4	28939.5	1.53886	12.359	-	1900-08-07	3.71134	-
							1901-06-25	9.64351	10253	28943.2	1.52383	12.4242	-	1900-08-08	3.64604	-
							1901-06-26	9.48637	10262.5	28946.8	1.50845	12.4909	-	1900-08-09	3.58663	-
							1901-06-27	9.34488	10271.9	28950.3	1.49273	12.5592	-	1900-08-10	3.53313	-
							1901-06-28	9.21909	10281.1	28953.8	1.47665	12.6289	-	1900-08-11	3.48557	-
							1901-06-29	9.10905	10290.2	28957.2	1.46024	12.7002	-	1900-08-12	3.44397	-
							1901-06-30	9.01479	10299.2	28960.6	1.44349	12.7728	-	1900-08-13	3.40833	-
							1901-07-01	8.93636	10308.1	28964	1.42641	12.847	-	1900-08-14	3.37868	-
							1901-07-02	8.87379	10317	28967.4	1.40901	12.9225	-	1900-08-15	3.35502	-
							1901-07-03	8.8271	10325.8	28970.7	1.39129	12.9994	-	1900-08-16	3.33737	-
							1901-07-04	8.79631	10334.6	28974	1.37325	13.0777	-	1900-08-17	3.32573	-
							1901-07-05	8.78143	10343.4	28977.4	1.35491	13.1573	-	1900-08-18	3.3201	-
							1901-07-06	8.78146	10352.2	28980.7	1.33626	13.2382	-	1900-08-19	3.32011	-
							1901-07-07	8.79176	10361	28984	1.31731	13.3205	-	1900-08-20	3.32401	-
							1901-07-08	8.81172	10369.8	28987.3	1.29807	13.404	-	1900-08-21	3.33155	-
							1901-07-09	8.84134	10378.7	28990.7	1.27854	13.4887	-	1900-08-22	3.34275	-
							1901-07-10	8.88062	10387.5	28994	1.25873	13.5747	-	1900-08-23	3.3576	-
							1901-07-11	8.92954	10396.5	28997.4	1.23865	13.6619	-	1900-08-24	3.3761	-
							1901-07-12	8.98809	10405.4	29000.8	1.2183	13.7502	-	1900-08-25	3.39824	-
							1901-07-13	9.05627	10414.5	29004.2	1.19768	13.8397	-	1900-08-26	3.42401	-
							1901-07-14	9.13404	10423.6	29007.7	1.17681	13.9302	-	1900-08-27	3.45342	-
							1901-07-15	9.2214	10432.9	29011.2	1.15569	14.0219	-	1900-08-28	3.48645	-
							1901-07-16	9.31833	10442.2	29014.7	1.13432	14.1147	-	1900-08-29	3.52309	-
							1901-07-17	9.4248	10451.6	29018.3	1.11271	14.2084	-	1900-08-30	3.56335	-
							1901-07-18	9.54078	10461.1	29021.9	1.09087	14.3032	-	1900-08-31	3.6072	-
							1901-07-19	9.66625	10470.8	29025.5	1.06881	14.399	-	1900-09-01	3.65464	-
							1901-07-20	9.80119	10480.6	29029.2	1.04652	14.4957	-	1900-09-02	3.70565	-
							1901-07-21	9.94555	10490.6	29033	1.02403	14.5933	-	1900-09-03	3.76024	-
							1901-07-22	10.0993	10500.7	29036.8	1.00133	14.6918	-	1900-09-04	3.81837	-
							1901-07-23	10.2624	10510.9	29040.7	0.978427	14.7912	-	1900-09-05	3.88004	-
							1901-07-24	10.4349	10521.4	29044.6	0.955335	14.8914	-	1900-09-06	3.94524	-
							1901-07-25	10.6166	10532	29048.6	0.932057	14.9925	-	1900-09-07	4.01394	-
							1901-07-26	10.8075	10542.8	29052.7	0.908601	15.0943	-	1900-09-08	4.08614	-
							1901-07-27	11.0077	10553.8	29056.9	0.884974	15.1968	-	1900-09-09	4.16181	-
							1901-07-28	11.217	10565	29061.1	0.861182	15.3001	-	1900-09-10	4.24094	-
							1901-07-29	11.4354	10576.4	29065.5	0.837233	15.404	-	1900-09-11	4.32351	-
							1901-07-30	11.6628	10588.1	29069.9	0.813133	15.5086	-	1900-09-12	4.40949	-
							1901-07-31	11.8992	10600	29074.4	0.78889	15.6138	-	1900-09-13	4.49888	-
							1901-08-01	12.1446	10612.1	29079	0.764511	15.7196	-	1900-09-14	4.59165	-
							1901-08-02	12.3988	10624.5	29083.6	0.740004	15.826	-	1900-09-15	4.68777	-
							1901-08-03	12.6619	10637.2	29088.4	0.715375	15.9329	-	1900-09-16	4.78723	-
							1901-08-04	12.9337	10650.1	29093.3	0.690632	16.0403	-	1900-09-17	4.89	-
							1901-08-05	13.2142	10663.4	29098.3	0.665782	16.1481	-	1900-09-18	4.99606	-
							1901-08-06	13.5034	10676.9	29103.4	0.640832	16.2564	-	1900-09-19	5.10538	-
							1901-08-07	13.8011	10690.7	29108.6	0.615791	16.3651	-	1900-09-20	5.21793	-
							1901-08-08	14.1072	10704.8	29114	0.590664	16.4741	-	1900-09-21	5.3337	-
							1901-08-09	14.4219	10719.2	29119.4	0.565461	16.5835	-	1900-09-22	5.45264	-
							1901-08-10	14.7448	10733.9	29125	0.540187	16.6932	-	1900-09-23	5.57475	-
							1901-08-11	15.076	10749	29130.7	0.514852	16.8031	-	1900-09-24	5.69998	-
							1901-08-12	15.4154	10764.4	29136.5	0.489461	16.9133	-	1900-09-25	5.8283	-
							1901-08-13	15.763	10780.2	29142.5	0.464024	17.0237	-	1900-09-26	5.9597	-
							1901-08-14	16.1185	10796.3	29148.6	0.438546	17.1343	-	1900-09-27	6.09413	-
							1901-08-15	16.482	10812.8	29154.8	0.413037	17.245	-	1900-09-28	6.23156	-
							1901-08-16	16.8534	10829.6	29161.2	0.387503	17.3558	-	1900-09-29	6.37197	-
							1901-08-17	17.2325	10846.9	29167.7	0.361951	17.4667	-	1900-09-30	6.51531	-
							1901-08-18	17.6194	10864.5	29174.4	0.336391	17.5777	-	1900-10-01	6.66156	-
							1901-08-19	18.0138	10882.5	29181.2	0.310828	17.6886	-	1900-10-02	6.81069	-
							1901-08-20	18.4157	10900.9	29188.1	0.285271	17.7995	-	1900-10-03	6.96265	-
							1901-08-21	18.825	10919.7	29195.3	0.259728	17.9104	-	1900-10-04	7.11741	-
							1901-08-22	19.2417	10939	29202.5	0.234205	18.0212	-	1900-10-05	7.27493	-
							1901-08-23	19.6655	10958.7	29210	0.208711	18.1318	-	1900-10-06	7.43519	-
							1901-08-24	20.0965	10978.7	29217.6	0.183252	18.2423	-	1900-10-07	7.59813	-
							1901-08-25	20.5345	10999.3	29225.3	0.157837	18.3526	-	1900-10-08	7.76372	-
							1901-08-26	20.9794	11020.3	29233.3	0.132473	18.4627	-	1900-10-09	7.93193	-
							1901-08-27	21.4311	11041.7	29241.4	0.107168	18.5725	-	1900-10-10	8.10271	-
							1901-08-28	21.8895	11063.6	29249.6	0.0819283	18.682	-	1900-10-11	8.27603	-
							1901-08-29	22.3545	11085.9	29258.1	0.0567624	18.7913	-	1900-10-12	8.45183	-
							1901-08-30	22.826	11108.8	29266.7	0.0316775	18.9001	-	1900-10-13	8.63009	-
							1901-08-31	23.3038	11132.1	29275.5	0.006681	19.0086	-	1900-10-14	8.81076	-
							1901-09-01	23.7879	11155.9	29284.5	-0.0182197	19.1167	-	1900-10-15	8.9938	-
							1901-09-02	24.2782	11180.1	29293.7	-0.0430172	19.2243	-	1900-10-16	9.17916	-
							1901-09-03	24.7745	11204.9	29303.1	-0.0677042	19.3314	-	1900-10-17	9.3668	-
							1901-09-04	25.2767	11230.2	29312.6	-0.0922734	19.4381	-	1900-10-18	9.55667	-
							1901-09-05	25.7847	11256	29322.4	-0.116717	19.5442	-	1900-10-19	9.74875	-
							1901-09-06	26.2984	11282.3	29332.3	-0.141029	19.6497	-	1900-10-20	9.94296	-
							1901-09-07	26.8177	11309.1	29342.5	-0.165201	19.7546	-	1900-10-21	10.1393	-
							1901-09-08	27.3424	11336.4	29352.8	-0.189226	19.8588	-	1900-10-22	10.3377	-
							1901-09-09	27.8724	11364.3	29363.3	-0.213098	19.9624	-	1900-10-23	10.538	-
							1901-09-10	28.4076	11392.7	29374.1	-0.236808	20.0653	-	1900-10-24	10.7404	-
							1901-09-11	28.9478	11421.7	29385	-0.260351	20.1675	-	1900-10-25	10.9447	-
							1901-09-12	29.493	11451.1	29396.2	-0.283719	20.2689	-	1900-10-26	11.1508	-
							1901-09-13	30.043	11481.2	29407.5	-0.306905	20.3696	-	1900-10-27	11.3587	-
							1901-09-14	30.5977	11511.8	29419.1	-0.329902	20.4694	-	1900-10-28	11.5684	-
							1901-09-15	31.1569	11542.9	29430.9	-0.352703	20.5683	-	1900-10-29	11.7799	-
							1901-09-16	31.7206	11574.7	29442.9	-0.375302	20.6664	-	1900-10-30	11.993	-
							1901-09-17	32.2885	11607	29455.1	-0.397693	20.7636	-	1900-10-31	12.2077	-
							1901-09-18	32.8606	11639.8	29467.5	-0.419867	20.8598	-	1900-11-01	12.424	-
							1901-09-19	33.4368	11673.3	29480.1	-0.44182	20.9551	-	1900-11-02	12.6418	-
							1901-09-20	34.0168	11707.3	29493	-0.463543	21.0494	-	1900-11-03	12.8611	-
							1901-09-21	34.6005	11741.9	29506.1	-0.485032	21.1426	-	1900-11-04	13.0818	-
							1901-09-22	35.1879	11777.1	29519.4	-0.506279	21.2349	-	1900-11-05	13.3039	-
							1901-09-23	35.7787	11812.8	29532.9	-0.527278	21.326	-	1900-11-06	13.5273	-
							1901-09-24	36.3729	11849.2	29546.7	-0.548023	21.416	-	1900-11-07	13.7519	-
							1901-09-25	36.9703	11886.2	29560.6	-0.568508	21.5049	-	1900-11-08	13.9778	-
							1901-09-26	37.5707	11923.8	29574.8	-0.588727	21.5927	-	1900-11-09	14.2048	-
							1901-09-27	38.174	11961.9	29589.3	-0.608674	21.6792	-	1900-11-10	14.4329	-
							1901-09-28	38.7801	12000.7	29603.9	-0.628342	21.7646	-	1900-11-11	14.6621	-
							1901-09-29	39.3889	12040.1	29618.8	-0.647726	21.8487	-	1900-11-12	14.8922	-
							1901-09-30	40.0001	12080.1	29634	-0.666821	21.9316	-	1900-11-13	15.1233	-
							1901-10-01	40.6137	12120.7	29649.3	-0.68562	22.0132	-	1900-11-14	15.3553	-
							1901-10-02	41.2295	12161.9	29664.9	-0.704119	22.0935	-	1900-11-15	15.5881	-
							1901-10-03	41.8473	12203.8	29680.7	-0.722311	22.1724	-	1900-11-16	15.8217	-
							1901-10-04	42.4671	12246.3	29696.8	-0.740191	22.25	-	1900-11-17	16.056	-
							1901-10-05	43.0886	12289.3	29713.1	-0.757754	22.3263	-	1900-11-18	16.291	-
							1901-10-06	43.7117	12333.1	29729.6	-0.774994	22.4011	-	1900-11-19	16.5266	-
							1901-10-07	44.3364	12377.4	29746.4	-0.791908	22.4745	-	1900-11-20	16.7628	-
							1901-10-08	44.9623	12422.4	29763.4	-0.808488	22.5464	-	1900-11-21	16.9994	-
							1901-10-09	45.5894	12467.9	29780.6	-0.824732	22.6169	-	1900-11-22	17.2365	-
							1901-10-10	46.2176	12514.2	29798.1	-0.840633	22.6859	-	1900-11-23	17.474	-
							1901-10-11	46.8466	12561	29815.8	-0.856187	22.7535	-	1900-11-24	17.7119	-
							1901-10-12	47.4764	12608.5	29833.7	-0.87139	22.8194	-	1900-11-25	17.95	-
							1901-10-13	48.1068	12656.6	29851.9	-0.886237	22.8839	-	1900-11-26	18.1883	-
							1901-10-14	48.7376	12705.3	29870.3	-0.900724	22.9467	-	1900-11-27	18.4268	-
							1901-10-15	49.3687	12754.7	29889	-0.914845	23.008	-	1900-11-28	18.6654	-
							1901-10-16	50	12804.7	29907.9	-0.928598	23.0677	-	1900-11-29	18.9041	-
							1901-10-17	50.6313	12855.3	29927.1	-0.941978	23.1258	-	1900-11-30	19.1428	-
							1901-10-18	51.2624	12906.6	29946.4	-0.954981	23.1822	-	1900-12-01	19.3814	-
							1901-10-19	51.8932	12958.5	29966.1	-0.967604	23.237	-	1900-12-02	19.6199	-
							1901-10-20	52.5236	13011	29985.9	-0.979841	23.2901	-	1900-12-03	19.8582	-
							1901-10-21	53.1534	13064.2	30006	-0.991691	23.3415	-	1900-12-04	20.0963	-
							1901-10-22	53.7824	13117.9	30026.4	-1.00315	23.3913	-	1900-12-05	20.3342	-
							1901-10-23	54.4106	13172.4	30046.9	-1.01421	23.4393	-	1900-12-06	20.5717	-
							1901-10-24	55.0377	13227.4	30067.7	-1.02488	23.4856	-	1900-12-07	20.8088	-
							1901-10-25	55.6636	13283.1	30088.8	-1.03514	23.5301	-	1900-12-08	21.0454	-
							1901-10-26	56.2883	13339.3	30110.1	-1.045	23.5729	-	1900-12-09	21.2816	-
							1901-10-27	56.9114	13396.3	30131.6	-1.05445	23.6139	-	1900-12-10	21.5172	-
							1901-10-28	57.5329	13453.8	30153.3	-1.06349	23.6531	-	1900-12-11	21.7522	-
							1901-10-29	58.1527	13511.9	30175.3	-1.07212	23.6906	-	1900-12-12	21.9865	-
							1901-10-30	58.7705	13570.7	30197.5	-1.08033	23.7262	-	1900-12-13	22.2201	-
							1901-10-31	59.3863	13630.1	30220	-1.08813	23.7601	-	1900-12-14	22.4529	-
							1901-11-01	59.9999	13690.1	30242.7	-1.0955	23.7921	-	1900-12-15	22.6849	-
							1901-11-02	60.6111	13750.7	30265.6	-1.10245	23.8222	-	1900-12-16	22.916	-
							1901-11-03	61.2199	13811.9	30288.7	-1.10898	23.8506	-	1900-12-17	23.1461	-
							1901-11-04	61.826	13873.8	30312.1	-1.11508	23.8771	-	1900-12-18	23.3753	-
							1901-11-05	62.4293	13936.2	30335.7	-1.12075	23.9017	-	1900-12-19	23.6034	-
							1901-11-06	63.0297	13999.2	30359.5	-1.126	23.9244	-	1900-12-20	23.8304	-
							1901-11-07	63.6271	14062.8	30383.6	-1.13081	23.9453	-	1900-12-21	24.0563	-
							1901-11-08	64.2213	14127.1	30407.9	-1.13519	23.9643	-	1900-12-22	24.2809	-
							1901-11-09	64.8121	14191.9	30432.4	-1.13913	23.9814	-	1900-12-23	24.5043	-
							1901-11-10	65.3995	14257.3	30457.1	-1.14264	23.9967	-	1900-12-24	24.7264	-
							1901-11-11	65.9832	14323.3	30482.1	-1.14571	24.01	-	1900-12-25	24.9471	-
							1901-11-12	66.5632	14389.8	30507.2	-1.14835	24.0214	-	1900-12-26	25.1664	-
							1901-11-13	67.1394	14457	30532.6	-1.15055	24.031	-	1900-12-27	25.3842	-
							1901-11-14	67.7115	14524.7	30558.2	-1.15231	24.0386	-	1900-12-28	25.6005	-
							1901-11-15	68.2794	14592.9	30584	-1.15363	24.0443	-	1900-12-29	25.8152	-
							1901-11-16	68.8431	14661.8	30610.1	-1.1545	24.0482	-	1900-12-30	26.0283	-
							1901-11-17	69.4023	14731.2	30636.3	-1.15494	24.0501	1901-11-17	1900-12-31	26.2398	-
							1901-11-18	69.957	14801.1	30662.7	-1.15494	24.0501	1901-11-18	1901-01-01	26.4495	-
							1901-11-19	70.507	14871.7	30689.4	-1.1545	24.0482	-	1901-01-02	26.6574	-
							1901-11-20	71.0522	14942.7	30716.3	-1.15363	24.0443	-	1901-01-03	26.8636	-
							1901-11-21	71.5924	15014.3	30743.3	-1.15231	24.0386	-	1901-01-04	27.0678	-
							1901-11-22	72.1276	15086.4	30770.6	-1.15055	24.031	-	1901-01-05	27.2702	-
							1901-11-23	72.6576	15159.1	30798.1	-1.14835	24.0214	-	1901-01-06	27.4706	-
							1901-11-24	73.1823	15232.3	30825.7	-1.14571	24.01	-	1901-01-07	27.6689	-
							1901-11-25	73.7016	15306	30853.6	-1.14264	23.9967	-	1901-01-08	27.8653	-
							1901-11-26	74.2153	15380.2	30881.7	-1.13913	23.9814	-	1901-01-09	28.0595	-
							1901-11-27	74.7233	15454.9	30909.9	-1.13519	23.9643	-	1901-01-10	28.2515	-
							1901-11-28	75.2255	15530.1	30938.4	-1.13081	23.9453	-	1901-01-11	28.4414	-
							1901-11-29	75.7218	15605.9	30967	-1.126	23.9244	-	1901-01-12	28.6291	-
							1901-11-30	76.2121	15682.1	30995.8	-1.12075	23.9017	-	1901-01-13	28.8144	-
							1901-12-01	76.6962	15758.8	31024.8	-1.11508	23.8771	-	1901-01-14	28.9975	-
							1901-12-02	77.174	15835.9	31054	-1.10898	23.8506	-	1901-01-15	29.1781	-
							1901-12-03	77.6455	15913.6	31083.3	-1.10245	23.8222	-	1901-01-16	29.3564	-
							1901-12-04	78.1105	15991.7	31112.9	-1.0955	23.7921	-	1901-01-17	29.5322	-
							1901-12-05	78.5689	16070.3	31142.6	-1.08813	23.7601	-	1901-01-18	29.7055	-
							1901-12-06	79.0206	16149.3	31172.4	-1.08033	23.7262	-	1901-01-19	29.8763	-
							1901-12-07	79.4655	16228.7	31202.5	-1.07212	23.6906	-	1901-01-20	30.0445	-
							1901-12-08	79.9035	16308.7	31232.7	-1.06349	23.6531	-	1901-01-21	30.2101	-
							1901-12-09	80.3345	16389	31263.1	-1.05445	23.6139	-	1901-01-22	30.373	-
							1901-12-10	80.7583	16469.7	31293.6	-1.045	23.5729	-	1901-01-23	30.5333	-
							1901-12-11	81.175	16550.9	31324.3	-1.03514	23.5301	-	1901-01-24	30.6908	-
							1901-12-12	81.5843	16632.5	31355.1	-1.02488	23.4856	-	1901-01-25	30.8456	-
							1901-12-13	81.9862	16714.5	31386.1	-1.01421	23.4393	-	1901-01-26	30.9975	-
							1901-12-14	82.3806	16796.9	31417.3	-1.00315	23.3913	-	1901-01-27	31.1467	-
							1901-12-15	82.7675	16879.6	31448.6	-0.991691	23.3415	-	1901-01-28	31.2929	-
							1901-12-16	83.1466	16962.8	31480	-0.979841	23.2901	-	1901-01-29	31.4363	-
							1901-12-17	83.518	17046.3	31511.6	-0.967604	23.237	-	1901-01-30	31.5767	-
							1901-12-18	83.8815	17130.2	31543.3	-0.954981	23.1822	-	1901-01-31	31.7141	-
							1901-12-19	84.237	17214.4	31575.2	-0.941978	23.1258	-	1901-02-01	31.8485	-
							1901-12-20	84.5846	17299	31607.1	-0.928598	23.0677	-	1901-02-02	31.9799	-
							1901-12-21	84.924	17383.9	31639.2	-0.914845	23.008	-	1901-02-03	32.1082	-
							1901-12-22	85.2552	17469.2	31671.5	-0.900724	22.9467	-	1901-02-04	32.2335	-
							1901-12-23	85.5781	17554.8	31703.8	-0.886237	22.8839	-	1901-02-05	32.3556	-
							1901-12-24	85.8928	17640.7	31736.3	-0.87139	22.8194	-	1901-02-06	32.4745	-
							1901-12-25	86.1989	17726.9	31768.9	-0.856187	22.7535	-	1901-02-07	32.5903	-
							1901-12-26	86.4966	17813.4	31801.6	-0.840633	22.6859	-	1901-02-08	32.7028	-
							1901-12-27	86.7858	17900.1	31834.4	-0.824732	22.6169	-	1901-02-09	32.8122	-
							1901-12-28	87.0663	17987.2	31867.3	-0.808488	22.5464	-	1901-02-10	32.9182	-
							1901-12-29	87.3381	18074.5	31900.4	-0.791908	22.4745	-	1901-02-11	33.021	-
							1901-12-30	87.6012	18162.1	31933.5	-0.774994	22.4011	-	1901-02-12	33.1204	-
							1901-12-31	87.8554	18250	31966.7	-0.757754	22.3263	-	1901-02-13	33.2166	-
							1902-01-01	88.1008	18338.1	32000	-0.740191	22.25	-	1901-02-14	33.3093

## Sheet: Rr-cycle 1
table S5. Raw data for intra-annual growth model and δ18O variations (Rr-cycle 1).
TPhs	140			Data	Model	Cor
TPrd	365		Min Len	5500	88.1008	5500
TAmp	2.97		Max Len	13000	18338.1	12400
TPos	0.33		Net Len	7500	18250	6900	2.64493
GPhs	40
GPrd	365
GAmp	82.4402
GPos	50		Max Tmp	1901-01-01
GSkw	56.2		Max GRt	1900-03-12
Diff	6248.08
										Look
16											-1.15494	24.0501	1901-11-18		34.4881
Samp	Dist	18O	Now 18O	Diff	ModDte	Temp	Mod Date	ModRte	Raw Ln	Cor Ln	Mod 18O	Temp	Max Temp	Act Date	Mod GRt	Max Rate
Rr-12	5500	-2.27	0.157837	589.439	1900-03-26	27.544	1901-01-01	88.1008	88.1008	5500	-0.740191	22.25	-	1900-02-15	33.3093	-
Rr-13	6100	-2.19	0.640832	801.361	1900-04-14	27.1968	1901-01-02	88.3372	176.438	5533.4	-0.722311	22.1724	-	1900-02-16	33.3987	-
Rr-14	6500	-2.26	0.955335	1033.84	1900-04-27	27.5006	1901-01-03	88.5646	265.003	5566.88	-0.704119	22.0935	-	1900-02-17	33.4847	-
Rr-15	7000	-1.99	1.37325	1131.15	1900-05-17	26.3288	1901-01-04	88.783	353.786	5600.45	-0.68562	22.0132	-	1900-02-18	33.5673	-
Rr-16	7500	-2.04	1.73628	1426.03	1900-06-13	26.5458	1901-01-05	88.9923	442.778	5634.1	-0.666821	21.9316	-	1900-02-19	33.6464	-
Rr-17	8000	-1.86	1.23865	960.164	1900-08-24	25.7646	1901-01-06	89.1925	531.97	5667.82	-0.647726	21.8487	-	1900-02-20	33.7221	-
Rr-18	8500	-1.55	-0.463543	118.039	1900-11-03	24.4192	1901-01-07	89.3834	621.354	5701.61	-0.628342	21.7646	-	1900-02-21	33.7943	-
Rr-19	9100	-1.29	-1.03514	6.49538	1900-12-08	23.2908	1901-01-08	89.5651	710.919	5735.48	-0.608674	21.6792	-	1900-02-22	33.863	-
Rr-20	9500	-1.37	-1.14571	5.03044	1900-12-25	23.638	1901-01-09	89.7376	800.657	5769.4	-0.588727	21.5927	-	1900-02-23	33.9282	-
Rr-21	10100	-0.71	-1.10245	15.4019	1901-01-16	20.7736	1901-01-10	89.9007	890.557	5803.39	-0.568508	21.5049	-	1900-02-24	33.9899	-
Rr-22	10500	-0.87	-0.979841	1.20651	1901-01-29	21.468	1901-01-11	90.0544	980.612	5837.44	-0.548023	21.416	-	1900-02-25	34.048	-
Rr-23	11000	-0.62	-0.740191	1.44458	1901-02-14	20.383	1901-01-12	90.1988	1070.81	5871.55	-0.527278	21.326	-	1900-02-26	34.1026	-
Rr-24	11500	-0.69	-0.740191	0.251911	1901-02-14	20.6868	1901-01-13	90.3337	1161.14	5905.7	-0.506279	21.2349	-	1900-02-27	34.1536	-
Rr-25	12000	-0.72	-0.740191	0.0407665	1901-02-14	20.817	1901-01-14	90.4592	1251.6	5939.9	-0.485032	21.1426	-	1900-02-28	34.201	-
Rr-26	12500	-1.25	-0.740191	25.9906	1901-02-14	23.1172	1901-01-15	90.5752	1342.18	5974.14	-0.463543	21.0494	-	1900-02-28	34.2449	-
Rr-27	13000	-1.89	-0.740191	132.206	1901-02-14	25.8948	1901-01-16	90.6817	1432.86	6008.43	-0.44182	20.9551	-	1900-03-01	34.2851	-
							1901-01-17	90.7786	1523.64	6042.75	-0.419867	20.8598	-	1900-03-02	34.3218	-
							1901-01-18	90.866	1614.5	6077.11	-0.397693	20.7636	-	1900-03-03	34.3548	-
							1901-01-19	90.9437	1705.45	6111.49	-0.375302	20.6664	-	1900-03-04	34.3842	-
							1901-01-20	91.0119	1796.46	6145.9	-0.352703	20.5683	-	1900-03-05	34.41	-
							1901-01-21	91.0705	1887.53	6180.33	-0.329902	20.4694	-	1900-03-06	34.4321	-
							1901-01-22	91.1194	1978.65	6214.78	-0.306905	20.3696	-	1900-03-07	34.4506	-
							1901-01-23	91.1587	2069.81	6249.25	-0.283719	20.2689	-	1900-03-08	34.4655	-
							1901-01-24	91.1883	2161	6283.73	-0.260351	20.1675	-	1900-03-09	34.4767	-
							1901-01-25	91.2082	2252.21	6318.21	-0.236808	20.0653	-	1900-03-10	34.4842	-
							1901-01-26	91.2185	2343.42	6352.7	-0.213098	19.9624	-	1900-03-11	34.4881	-
							1901-01-27	91.2186	2434.64	6387.19	-0.189226	19.8588	-	1900-03-12	34.4881	72
							1901-01-28	91.2037	2525.85	6421.67	-0.165201	19.7546	-	1900-03-13	34.4825	-
							1901-01-29	91.1729	2617.02	6456.14	-0.141029	19.6497	-	1900-03-14	34.4708	-
							1901-01-30	91.1262	2708.15	6490.59	-0.116717	19.5442	-	1900-03-15	34.4532	-
							1901-01-31	91.0636	2799.21	6525.02	-0.0922734	19.4381	-	1900-03-16	34.4295	-
							1901-02-01	90.9852	2890.19	6559.42	-0.0677042	19.3314	-	1900-03-17	34.3999	-
							1901-02-02	90.891	2981.09	6593.79	-0.0430172	19.2243	-	1900-03-18	34.3643	-
							1901-02-03	90.7809	3071.87	6628.11	-0.0182197	19.1167	-	1900-03-19	34.3226	-
							1901-02-04	90.6551	3162.52	6662.38	0.006681	19.0086	-	1900-03-20	34.2751	-
							1901-02-05	90.5136	3253.03	6696.61	0.0316775	18.9001	-	1900-03-21	34.2216	-
							1901-02-06	90.3565	3343.39	6730.77	0.0567624	18.7913	-	1900-03-22	34.1622	-
							1901-02-07	90.1838	3433.58	6764.86	0.0819283	18.682	-	1900-03-23	34.0969	-
							1901-02-08	89.9955	3523.57	6798.89	0.107168	18.5725	-	1900-03-24	34.0257	-
							1901-02-09	89.7919	3613.36	6832.84	0.132473	18.4627	-	1900-03-25	33.9487	-
							1901-02-10	89.5728	3702.94	6866.7	0.157837	18.3526	-	1900-03-26	33.8659	-
							1901-02-11	89.3385	3792.27	6900.48	0.183252	18.2423	-	1900-03-27	33.7773	-
							1901-02-12	89.089	3881.36	6934.16	0.208711	18.1318	-	1900-03-28	33.683	-
							1901-02-13	88.8244	3970.19	6967.75	0.234205	18.0212	-	1900-03-29	33.5829	-
							1901-02-14	88.5448	4058.73	7001.22	0.259728	17.9104	-	1900-03-30	33.4772	-
							1901-02-15	88.2503	4146.98	7034.59	0.285271	17.7995	-	1900-03-31	33.3659	-
							1901-02-16	87.941	4234.92	7067.84	0.310828	17.6886	-	1900-04-01	33.2489	-
							1901-02-17	87.6171	4322.54	7100.97	0.336391	17.5777	-	1900-04-02	33.1265	-
							1901-02-18	87.2787	4409.82	7133.96	0.361951	17.4667	-	1900-04-03	32.9985	-
							1901-02-19	86.9258	4496.74	7166.83	0.387503	17.3558	-	1900-04-04	32.8651	-
							1901-02-20	86.5588	4583.3	7199.56	0.413037	17.245	-	1900-04-05	32.7263	-
							1901-02-21	86.1776	4669.48	7232.14	0.438546	17.1343	-	1900-04-06	32.5822	-
							1901-02-22	85.7824	4755.26	7264.57	0.464024	17.0237	-	1900-04-07	32.4328	-
							1901-02-23	85.3734	4840.64	7296.85	0.489461	16.9133	-	1900-04-08	32.2782	-
							1901-02-24	84.9507	4925.59	7328.97	0.514852	16.8031	-	1900-04-09	32.1184	-
							1901-02-25	84.5146	5010.1	7360.92	0.540187	16.6932	-	1900-04-10	31.9535	-
							1901-02-26	84.0651	5094.17	7392.7	0.565461	16.5835	-	1900-04-11	31.7835	-
							1901-02-27	83.6025	5177.77	7424.31	0.590664	16.4741	-	1900-04-12	31.6086	-
							1901-02-28	83.1269	5260.9	7455.74	0.615791	16.3651	-	1900-04-13	31.4288	-
							1901-03-01	82.6385	5343.54	7486.99	0.640832	16.2564	-	1900-04-14	31.2441	-
							1901-03-02	82.1375	5425.67	7518.04	0.665782	16.1481	-	1900-04-15	31.0547	-
							1901-03-03	81.6241	5507.3	7548.9	0.690632	16.0403	-	1900-04-16	30.8606	-
							1901-03-04	81.0985	5588.4	7579.56	0.715375	15.9329	-	1900-04-17	30.6619	-
							1901-03-05	80.5608	5668.96	7610.02	0.740004	15.826	-	1900-04-18	30.4586	-
							1901-03-06	80.0114	5748.97	7640.27	0.764511	15.7196	-	1900-04-19	30.2509	-
							1901-03-07	79.4504	5828.42	7670.31	0.78889	15.6138	-	1900-04-20	30.0388	-
							1901-03-08	78.878	5907.3	7700.13	0.813133	15.5086	-	1900-04-21	29.8224	-
							1901-03-09	78.2945	5985.59	7729.74	0.837233	15.404	-	1900-04-22	29.6017	-
							1901-03-10	77.7	6063.29	7759.11	0.861182	15.3001	-	1900-04-23	29.377	-
							1901-03-11	77.0948	6140.39	7788.26	0.884974	15.1968	-	1900-04-24	29.1482	-
							1901-03-12	76.4792	6216.86	7817.18	0.908601	15.0943	-	1900-04-25	28.9154	-
							1901-03-13	75.8534	6292.72	7845.86	0.932057	14.9925	-	1900-04-26	28.6788	-
							1901-03-14	75.2175	6367.94	7874.29	0.955335	14.8914	-	1900-04-27	28.4384	-
							1901-03-15	74.5719	6442.51	7902.49	0.978427	14.7912	-	1900-04-28	28.1943	-
							1901-03-16	73.9169	6516.42	7930.43	1.00133	14.6918	-	1900-04-29	27.9467	-
							1901-03-17	73.2526	6589.68	7958.13	1.02403	14.5933	-	1900-04-30	27.6955	-
							1901-03-18	72.5793	6662.26	7985.57	1.04652	14.4957	-	1900-05-01	27.4409	-
							1901-03-19	71.8973	6734.15	8012.75	1.06881	14.399	-	1900-05-02	27.1831	-
							1901-03-20	71.2069	6805.36	8039.68	1.09087	14.3032	-	1900-05-03	26.9221	-
							1901-03-21	70.5082	6875.87	8066.33	1.11271	14.2084	-	1900-05-04	26.6579	-
							1901-03-22	69.8017	6945.67	8092.72	1.13432	14.1147	-	1900-05-05	26.3908	-
							1901-03-23	69.0875	7014.76	8118.85	1.15569	14.0219	-	1900-05-06	26.1207	-
							1901-03-24	68.3659	7083.12	8144.69	1.17681	13.9302	-	1900-05-07	25.8479	-
							1901-03-25	67.6372	7150.76	8170.27	1.19768	13.8397	-	1900-05-08	25.5724	-
							1901-03-26	66.9018	7217.66	8195.56	1.2183	13.7502	-	1900-05-09	25.2944	-
							1901-03-27	66.1598	7283.82	8220.57	1.23865	13.6619	-	1900-05-10	25.0138	-
							1901-03-28	65.4115	7349.23	8245.31	1.25873	13.5747	-	1900-05-11	24.7309	-
							1901-03-29	64.6573	7413.89	8269.75	1.27854	13.4887	-	1900-05-12	24.4458	-
							1901-03-30	63.8975	7477.79	8293.91	1.29807	13.404	-	1900-05-13	24.1585	-
							1901-03-31	63.1322	7540.92	8317.78	1.31731	13.3205	-	1900-05-14	23.8692	-
							1901-04-01	62.362	7603.28	8341.36	1.33626	13.2382	-	1900-05-15	23.5779	-
							1901-04-02	61.5869	7664.87	8364.64	1.35491	13.1573	-	1900-05-16	23.2849	-
							1901-04-03	60.8074	7725.68	8387.63	1.37325	13.0777	-	1900-05-17	22.9902	-
							1901-04-04	60.0236	7785.7	8410.33	1.39129	12.9994	-	1900-05-18	22.6939	-
							1901-04-05	59.2361	7844.94	8432.72	1.40901	12.9225	-	1900-05-19	22.3961	-
							1901-04-06	58.4449	7903.38	8454.82	1.42641	12.847	-	1900-05-20	22.097	-
							1901-04-07	57.6505	7961.03	8476.62	1.44349	12.7728	-	1900-05-21	21.7966	-
							1901-04-08	56.8531	8017.89	8498.11	1.46024	12.7002	-	1900-05-22	21.4952	-
							1901-04-09	56.0531	8073.94	8519.3	1.47665	12.6289	-	1900-05-23	21.1927	-
							1901-04-10	55.2508	8129.19	8540.19	1.49273	12.5592	-	1900-05-24	20.8893	-
							1901-04-11	54.4464	8183.64	8560.78	1.50845	12.4909	-	1900-05-25	20.5852	-
							1901-04-12	53.6403	8237.28	8581.06	1.52383	12.4242	-	1900-05-26	20.2804	-
							1901-04-13	52.8328	8290.11	8601.03	1.53886	12.359	-	1900-05-27	19.9751	-
							1901-04-14	52.0242	8342.13	8620.7	1.55353	12.2953	-	1900-05-28	19.6694	-
							1901-04-15	51.2148	8393.35	8640.07	1.56783	12.2332	-	1900-05-29	19.3634	-
							1901-04-16	50.405	8443.75	8659.12	1.58177	12.1727	-	1900-05-30	19.0572	-
							1901-04-17	49.595	8493.35	8677.87	1.59534	12.1138	-	1900-05-31	18.751	-
							1901-04-18	48.7852	8542.13	8696.32	1.60853	12.0566	-	1900-06-01	18.4448	-
							1901-04-19	47.9758	8590.11	8714.46	1.62134	12.001	-	1900-06-02	18.1388	-
							1901-04-20	47.1672	8637.28	8732.29	1.63377	11.947	-	1900-06-03	17.8331	-
							1901-04-21	46.3597	8683.64	8749.82	1.64581	11.8948	-	1900-06-04	17.5278	-
							1901-04-22	45.5536	8729.19	8767.04	1.65747	11.8442	-	1900-06-05	17.223	-
							1901-04-23	44.7492	8773.94	8783.96	1.66873	11.7953	-	1900-06-06	16.9189	-
							1901-04-24	43.9469	8817.89	8800.58	1.67959	11.7482	-	1900-06-07	16.6155	-
							1901-04-25	43.1469	8861.03	8816.89	1.69006	11.7027	-	1900-06-08	16.3131	-
							1901-04-26	42.3495	8903.38	8832.9	1.70012	11.6591	-	1900-06-09	16.0116	-
							1901-04-27	41.5551	8944.94	8848.61	1.70977	11.6172	-	1900-06-10	15.7112	-
							1901-04-28	40.7639	8985.7	8864.02	1.71902	11.577	-	1900-06-11	15.4121	-
							1901-04-29	39.9764	9025.68	8879.14	1.72786	11.5387	-	1900-06-12	15.1143	-
							1901-04-30	39.1926	9064.87	8893.96	1.73628	11.5022	-	1900-06-13	14.818	-
							1901-05-01	38.4131	9103.28	8908.48	1.74428	11.4674	-	1900-06-14	14.5233	-
							1901-05-02	37.638	9140.92	8922.71	1.75187	11.4345	-	1900-06-15	14.2303	-
							1901-05-03	36.8678	9177.79	8936.65	1.75903	11.4034	-	1900-06-16	13.939	-
							1901-05-04	36.1025	9213.89	8950.3	1.76577	11.3742	-	1900-06-17	13.6497	-
							1901-05-05	35.3427	9249.23	8963.66	1.77208	11.3468	-	1900-06-18	13.3624	-
							1901-05-06	34.5885	9283.82	8976.74	1.77797	11.3212	-	1900-06-19	13.0773	-
							1901-05-07	33.8402	9317.66	8989.53	1.78343	11.2975	-	1900-06-20	12.7944	-
							1901-05-08	33.0982	9350.76	9002.05	1.78846	11.2757	-	1900-06-21	12.5139	-
							1901-05-09	32.3628	9383.12	9014.28	1.79305	11.2558	-	1900-06-22	12.2358	-
							1901-05-10	31.6341	9414.76	9026.24	1.79721	11.2377	-	1900-06-23	11.9603	-
							1901-05-11	30.9125	9445.67	9037.93	1.80094	11.2215	-	1900-06-24	11.6875	-
							1901-05-12	30.1983	9475.87	9049.35	1.80423	11.2072	-	1900-06-25	11.4174	-
							1901-05-13	29.4918	9505.36	9060.5	1.80709	11.1948	-	1900-06-26	11.1503	-
							1901-05-14	28.7931	9534.15	9071.38	1.8095	11.1844	-	1900-06-27	10.8862	-
							1901-05-15	28.1027	9562.26	9082.01	1.81148	11.1758	-	1900-06-28	10.6251	-
							1901-05-16	27.4207	9589.68	9092.38	1.81302	11.1691	-	1900-06-29	10.3673	-
							1901-05-17	26.7474	9616.42	9102.49	1.81412	11.1643	-	1900-06-30	10.1127	-
							1901-05-18	26.0831	9642.51	9112.35	1.81478	11.1615	-	1900-07-01	9.86156	-
							1901-05-19	25.4281	9667.94	9121.96	1.815	11.1605	-	1900-07-02	9.61389	-
							1901-05-20	24.7825	9692.72	9131.33	1.81478	11.1615	-	1900-07-03	9.36981	-
							1901-05-21	24.1466	9716.86	9140.46	1.81412	11.1643	-	1900-07-04	9.12942	-
							1901-05-22	23.5208	9740.39	9149.36	1.81302	11.1691	-	1900-07-05	8.89279	-
							1901-05-23	22.9052	9763.29	9158.02	1.81148	11.1758	-	1900-07-06	8.66004	-
							1901-05-24	22.3	9785.59	9166.45	1.8095	11.1844	-	1900-07-07	8.43123	-
							1901-05-25	21.7055	9807.3	9174.65	1.80709	11.1948	-	1900-07-08	8.20648	-
							1901-05-26	21.122	9828.42	9182.64	1.80423	11.2072	-	1900-07-09	7.98585	-
							1901-05-27	20.5496	9848.97	9190.41	1.80094	11.2215	-	1900-07-10	7.76944	-
							1901-05-28	19.9886	9868.96	9197.97	1.79721	11.2377	-	1900-07-11	7.55733	-
							1901-05-29	19.4392	9888.4	9205.32	1.79305	11.2558	-	1900-07-12	7.3496	-
							1901-05-30	18.9015	9907.3	9212.46	1.78846	11.2757	-	1900-07-13	7.14633	-
							1901-05-31	18.3759	9925.67	9219.41	1.78343	11.2975	-	1900-07-14	6.9476	-
							1901-06-01	17.8625	9943.54	9226.16	1.77797	11.3212	-	1900-07-15	6.75349	-
							1901-06-02	17.3615	9960.9	9232.73	1.77208	11.3468	-	1900-07-16	6.56408	-
							1901-06-03	16.8731	9977.77	9239.11	1.76577	11.3742	-	1900-07-17	6.37942	-
							1901-06-04	16.3975	9994.17	9245.31	1.75903	11.4034	-	1900-07-18	6.1996	-
							1901-06-05	15.9349	10010.1	9251.33	1.75187	11.4345	-	1900-07-19	6.02469	-
							1901-06-06	15.4854	10025.6	9257.19	1.74428	11.4674	-	1900-07-20	5.85476	-
							1901-06-07	15.0493	10040.6	9262.88	1.73628	11.5022	-	1900-07-21	5.68986	-
							1901-06-08	14.6266	10055.3	9268.41	1.72786	11.5387	-	1900-07-22	5.53006	-
							1901-06-09	14.2176	10069.5	9273.78	1.71902	11.577	-	1900-07-23	5.37543	-
							1901-06-10	13.8224	10083.3	9279.01	1.70977	11.6172	-	1900-07-24	5.22602	-
							1901-06-11	13.4412	10096.7	9284.09	1.70012	11.6591	-	1900-07-25	5.08189	-
							1901-06-12	13.0742	10109.8	9289.03	1.69006	11.7027	-	1900-07-26	4.9431	-
							1901-06-13	12.7213	10122.5	9293.84	1.67959	11.7482	-	1900-07-27	4.80971	-
							1901-06-14	12.3829	10134.9	9298.52	1.66873	11.7953	-	1900-07-28	4.68175	-
							1901-06-15	12.059	10147	9303.08	1.65747	11.8442	-	1900-07-29	4.55929	-
							1901-06-16	11.7497	10158.7	9307.53	1.64581	11.8948	-	1900-07-30	4.44236	-
							1901-06-17	11.4552	10170.2	9311.86	1.63377	11.947	-	1900-07-31	4.33102	-
							1901-06-18	11.1756	10181.4	9316.08	1.62134	12.001	-	1900-08-01	4.22531	-
							1901-06-19	10.911	10192.3	9320.21	1.60853	12.0566	-	1900-08-02	4.12527	-
							1901-06-20	10.6615	10202.9	9324.24	1.59534	12.1138	-	1900-08-03	4.03093	-
							1901-06-21	10.4272	10213.4	9328.18	1.58177	12.1727	-	1900-08-04	3.94233	-
							1901-06-22	10.2081	10223.6	9332.04	1.56783	12.2332	-	1900-08-05	3.85952	-
							1901-06-23	10.0045	10233.6	9335.82	1.55353	12.2953	-	1900-08-06	3.78251	-
							1901-06-24	9.81623	10243.4	9339.53	1.53886	12.359	-	1900-08-07	3.71134	-
							1901-06-25	9.64351	10253	9343.18	1.52383	12.4242	-	1900-08-08	3.64604	-
							1901-06-26	9.48637	10262.5	9346.77	1.50845	12.4909	-	1900-08-09	3.58663	-
							1901-06-27	9.34488	10271.9	9350.3	1.49273	12.5592	-	1900-08-10	3.53313	-
							1901-06-28	9.21909	10281.1	9353.79	1.47665	12.6289	-	1900-08-11	3.48557	-
							1901-06-29	9.10905	10290.2	9357.23	1.46024	12.7002	-	1900-08-12	3.44397	-
							1901-06-30	9.01479	10299.2	9360.64	1.44349	12.7728	-	1900-08-13	3.40833	-
							1901-07-01	8.93636	10308.1	9364.02	1.42641	12.847	-	1900-08-14	3.37868	-
							1901-07-02	8.87379	10317	9367.37	1.40901	12.9225	-	1900-08-15	3.35502	-
							1901-07-03	8.8271	10325.8	9370.71	1.39129	12.9994	-	1900-08-16	3.33737	-
							1901-07-04	8.79631	10334.6	9374.04	1.37325	13.0777	-	1900-08-17	3.32573	-
							1901-07-05	8.78143	10343.4	9377.36	1.35491	13.1573	-	1900-08-18	3.3201	-
							1901-07-06	8.78146	10352.2	9380.68	1.33626	13.2382	-	1900-08-19	3.32011	-
							1901-07-07	8.79176	10361	9384	1.31731	13.3205	-	1900-08-20	3.32401	-
							1901-07-08	8.81172	10369.8	9387.33	1.29807	13.404	-	1900-08-21	3.33155	-
							1901-07-09	8.84134	10378.7	9390.67	1.27854	13.4887	-	1900-08-22	3.34275	-
							1901-07-10	8.88062	10387.5	9394.03	1.25873	13.5747	-	1900-08-23	3.3576	-
							1901-07-11	8.92954	10396.5	9397.41	1.23865	13.6619	-	1900-08-24	3.3761	-
							1901-07-12	8.98809	10405.4	9400.81	1.2183	13.7502	-	1900-08-25	3.39824	-
							1901-07-13	9.05627	10414.5	9404.23	1.19768	13.8397	-	1900-08-26	3.42401	-
							1901-07-14	9.13404	10423.6	9407.68	1.17681	13.9302	-	1900-08-27	3.45342	-
							1901-07-15	9.2214	10432.9	9411.17	1.15569	14.0219	-	1900-08-28	3.48645	-
							1901-07-16	9.31833	10442.2	9414.69	1.13432	14.1147	-	1900-08-29	3.52309	-
							1901-07-17	9.4248	10451.6	9418.26	1.11271	14.2084	-	1900-08-30	3.56335	-
							1901-07-18	9.54078	10461.1	9421.86	1.09087	14.3032	-	1900-08-31	3.6072	-
							1901-07-19	9.66625	10470.8	9425.52	1.06881	14.399	-	1900-09-01	3.65464	-
							1901-07-20	9.80119	10480.6	9429.22	1.04652	14.4957	-	1900-09-02	3.70565	-
							1901-07-21	9.94555	10490.6	9432.98	1.02403	14.5933	-	1900-09-03	3.76024	-
							1901-07-22	10.0993	10500.7	9436.8	1.00133	14.6918	-	1900-09-04	3.81837	-
							1901-07-23	10.2624	10510.9	9440.68	0.978427	14.7912	-	1900-09-05	3.88004	-
							1901-07-24	10.4349	10521.4	9444.63	0.955335	14.8914	-	1900-09-06	3.94524	-
							1901-07-25	10.6166	10532	9448.64	0.932057	14.9925	-	1900-09-07	4.01394	-
							1901-07-26	10.8075	10542.8	9452.73	0.908601	15.0943	-	1900-09-08	4.08614	-
							1901-07-27	11.0077	10553.8	9456.89	0.884974	15.1968	-	1900-09-09	4.16181	-
							1901-07-28	11.217	10565	9461.13	0.861182	15.3001	-	1900-09-10	4.24094	-
							1901-07-29	11.4354	10576.4	9465.45	0.837233	15.404	-	1900-09-11	4.32351	-
							1901-07-30	11.6628	10588.1	9469.86	0.813133	15.5086	-	1900-09-12	4.40949	-
							1901-07-31	11.8992	10600	9474.36	0.78889	15.6138	-	1900-09-13	4.49888	-
							1901-08-01	12.1446	10612.1	9478.95	0.764511	15.7196	-	1900-09-14	4.59165	-
							1901-08-02	12.3988	10624.5	9483.64	0.740004	15.826	-	1900-09-15	4.68777	-
							1901-08-03	12.6619	10637.2	9488.43	0.715375	15.9329	-	1900-09-16	4.78723	-
							1901-08-04	12.9337	10650.1	9493.32	0.690632	16.0403	-	1900-09-17	4.89	-
							1901-08-05	13.2142	10663.4	9498.31	0.665782	16.1481	-	1900-09-18	4.99606	-
							1901-08-06	13.5034	10676.9	9503.42	0.640832	16.2564	-	1900-09-19	5.10538	-
							1901-08-07	13.8011	10690.7	9508.64	0.615791	16.3651	-	1900-09-20	5.21793	-
							1901-08-08	14.1072	10704.8	9513.97	0.590664	16.4741	-	1900-09-21	5.3337	-
							1901-08-09	14.4219	10719.2	9519.42	0.565461	16.5835	-	1900-09-22	5.45264	-
							1901-08-10	14.7448	10733.9	9525	0.540187	16.6932	-	1900-09-23	5.57475	-
							1901-08-11	15.076	10749	9530.7	0.514852	16.8031	-	1900-09-24	5.69998	-
							1901-08-12	15.4154	10764.4	9536.53	0.489461	16.9133	-	1900-09-25	5.8283	-
							1901-08-13	15.763	10780.2	9542.49	0.464024	17.0237	-	1900-09-26	5.9597	-
							1901-08-14	16.1185	10796.3	9548.58	0.438546	17.1343	-	1900-09-27	6.09413	-
							1901-08-15	16.482	10812.8	9554.81	0.413037	17.245	-	1900-09-28	6.23156	-
							1901-08-16	16.8534	10829.6	9561.18	0.387503	17.3558	-	1900-09-29	6.37197	-
							1901-08-17	17.2325	10846.9	9567.7	0.361951	17.4667	-	1900-09-30	6.51531	-
							1901-08-18	17.6194	10864.5	9574.36	0.336391	17.5777	-	1900-10-01	6.66156	-
							1901-08-19	18.0138	10882.5	9581.17	0.310828	17.6886	-	1900-10-02	6.81069	-
							1901-08-20	18.4157	10900.9	9588.13	0.285271	17.7995	-	1900-10-03	6.96265	-
							1901-08-21	18.825	10919.7	9595.25	0.259728	17.9104	-	1900-10-04	7.11741	-
							1901-08-22	19.2417	10939	9602.53	0.234205	18.0212	-	1900-10-05	7.27493	-
							1901-08-23	19.6655	10958.7	9609.96	0.208711	18.1318	-	1900-10-06	7.43519	-
							1901-08-24	20.0965	10978.7	9617.56	0.183252	18.2423	-	1900-10-07	7.59813	-
							1901-08-25	20.5345	10999.3	9625.32	0.157837	18.3526	-	1900-10-08	7.76372	-
							1901-08-26	20.9794	11020.3	9633.26	0.132473	18.4627	-	1900-10-09	7.93193	-
							1901-08-27	21.4311	11041.7	9641.36	0.107168	18.5725	-	1900-10-10	8.10271	-
							1901-08-28	21.8895	11063.6	9649.63	0.0819283	18.682	-	1900-10-11	8.27603	-
							1901-08-29	22.3545	11085.9	9658.09	0.0567624	18.7913	-	1900-10-12	8.45183	-
							1901-08-30	22.826	11108.8	9666.72	0.0316775	18.9001	-	1900-10-13	8.63009	-
							1901-08-31	23.3038	11132.1	9675.53	0.006681	19.0086	-	1900-10-14	8.81076	-
							1901-09-01	23.7879	11155.9	9684.52	-0.0182197	19.1167	-	1900-10-15	8.9938	-
							1901-09-02	24.2782	11180.1	9693.7	-0.0430172	19.2243	-	1900-10-16	9.17916	-
							1901-09-03	24.7745	11204.9	9703.07	-0.0677042	19.3314	-	1900-10-17	9.3668	-
							1901-09-04	25.2767	11230.2	9712.62	-0.0922734	19.4381	-	1900-10-18	9.55667	-
							1901-09-05	25.7847	11256	9722.37	-0.116717	19.5442	-	1900-10-19	9.74875	-
							1901-09-06	26.2984	11282.3	9732.32	-0.141029	19.6497	-	1900-10-20	9.94296	-
							1901-09-07	26.8177	11309.1	9742.45	-0.165201	19.7546	-	1900-10-21	10.1393	-
							1901-09-08	27.3424	11336.4	9752.79	-0.189226	19.8588	-	1900-10-22	10.3377	-
							1901-09-09	27.8724	11364.3	9763.33	-0.213098	19.9624	-	1900-10-23	10.538	-
							1901-09-10	28.4076	11392.7	9774.07	-0.236808	20.0653	-	1900-10-24	10.7404	-
							1901-09-11	28.9478	11421.7	9785.02	-0.260351	20.1675	-	1900-10-25	10.9447	-
							1901-09-12	29.493	11451.1	9796.17	-0.283719	20.2689	-	1900-10-26	11.1508	-
							1901-09-13	30.043	11481.2	9807.53	-0.306905	20.3696	-	1900-10-27	11.3587	-
							1901-09-14	30.5977	11511.8	9819.09	-0.329902	20.4694	-	1900-10-28	11.5684	-
							1901-09-15	31.1569	11542.9	9830.87	-0.352703	20.5683	-	1900-10-29	11.7799	-
							1901-09-16	31.7206	11574.7	9842.87	-0.375302	20.6664	-	1900-10-30	11.993	-
							1901-09-17	32.2885	11607	9855.07	-0.397693	20.7636	-	1900-10-31	12.2077	-
							1901-09-18	32.8606	11639.8	9867.5	-0.419867	20.8598	-	1900-11-01	12.424	-
							1901-09-19	33.4368	11673.3	9880.14	-0.44182	20.9551	-	1900-11-02	12.6418	-
							1901-09-20	34.0168	11707.3	9893	-0.463543	21.0494	-	1900-11-03	12.8611	-
							1901-09-21	34.6005	11741.9	9906.08	-0.485032	21.1426	-	1900-11-04	13.0818	-
							1901-09-22	35.1879	11777.1	9919.39	-0.506279	21.2349	-	1900-11-05	13.3039	-
							1901-09-23	35.7787	11812.8	9932.91	-0.527278	21.326	-	1900-11-06	13.5273	-
							1901-09-24	36.3729	11849.2	9946.67	-0.548023	21.416	-	1900-11-07	13.7519	-
							1901-09-25	36.9703	11886.2	9960.64	-0.568508	21.5049	-	1900-11-08	13.9778	-
							1901-09-26	37.5707	11923.8	9974.85	-0.588727	21.5927	-	1900-11-09	14.2048	-
							1901-09-27	38.174	11961.9	9989.28	-0.608674	21.6792	-	1900-11-10	14.4329	-
							1901-09-28	38.7801	12000.7	10003.9	-0.628342	21.7646	-	1900-11-11	14.6621	-
							1901-09-29	39.3889	12040.1	10018.8	-0.647726	21.8487	-	1900-11-12	14.8922	-
							1901-09-30	40.0001	12080.1	10034	-0.666821	21.9316	-	1900-11-13	15.1233	-
							1901-10-01	40.6137	12120.7	10049.3	-0.68562	22.0132	-	1900-11-14	15.3553	-
							1901-10-02	41.2295	12161.9	10064.9	-0.704119	22.0935	-	1900-11-15	15.5881	-
							1901-10-03	41.8473	12203.8	10080.7	-0.722311	22.1724	-	1900-11-16	15.8217	-
							1901-10-04	42.4671	12246.3	10096.8	-0.740191	22.25	-	1900-11-17	16.056	-
							1901-10-05	43.0886	12289.3	10113.1	-0.757754	22.3263	-	1900-11-18	16.291	-
							1901-10-06	43.7117	12333.1	10129.6	-0.774994	22.4011	-	1900-11-19	16.5266	-
							1901-10-07	44.3364	12377.4	10146.4	-0.791908	22.4745	-	1900-11-20	16.7628	-
							1901-10-08	44.9623	12422.4	10163.4	-0.808488	22.5464	-	1900-11-21	16.9994	-
							1901-10-09	45.5894	12467.9	10180.6	-0.824732	22.6169	-	1900-11-22	17.2365	-
							1901-10-10	46.2176	12514.2	10198.1	-0.840633	22.6859	-	1900-11-23	17.474	-
							1901-10-11	46.8466	12561	10215.8	-0.856187	22.7535	-	1900-11-24	17.7119	-
							1901-10-12	47.4764	12608.5	10233.7	-0.87139	22.8194	-	1900-11-25	17.95	-
							1901-10-13	48.1068	12656.6	10251.9	-0.886237	22.8839	-	1900-11-26	18.1883	-
							1901-10-14	48.7376	12705.3	10270.3	-0.900724	22.9467	-	1900-11-27	18.4268	-
							1901-10-15	49.3687	12754.7	10289	-0.914845	23.008	-	1900-11-28	18.6654	-
							1901-10-16	50	12804.7	10307.9	-0.928598	23.0677	-	1900-11-29	18.9041	-
							1901-10-17	50.6313	12855.3	10327.1	-0.941978	23.1258	-	1900-11-30	19.1428	-
							1901-10-18	51.2624	12906.6	10346.4	-0.954981	23.1822	-	1900-12-01	19.3814	-
							1901-10-19	51.8932	12958.5	10366.1	-0.967604	23.237	-	1900-12-02	19.6199	-
							1901-10-20	52.5236	13011	10385.9	-0.979841	23.2901	-	1900-12-03	19.8582	-
							1901-10-21	53.1534	13064.2	10406	-0.991691	23.3415	-	1900-12-04	20.0963	-
							1901-10-22	53.7824	13117.9	10426.4	-1.00315	23.3913	-	1900-12-05	20.3342	-
							1901-10-23	54.4106	13172.4	10446.9	-1.01421	23.4393	-	1900-12-06	20.5717	-
							1901-10-24	55.0377	13227.4	10467.7	-1.02488	23.4856	-	1900-12-07	20.8088	-
							1901-10-25	55.6636	13283.1	10488.8	-1.03514	23.5301	-	1900-12-08	21.0454	-
							1901-10-26	56.2883	13339.3	10510.1	-1.045	23.5729	-	1900-12-09	21.2816	-
							1901-10-27	56.9114	13396.3	10531.6	-1.05445	23.6139	-	1900-12-10	21.5172	-
							1901-10-28	57.5329	13453.8	10553.3	-1.06349	23.6531	-	1900-12-11	21.7522	-
							1901-10-29	58.1527	13511.9	10575.3	-1.07212	23.6906	-	1900-12-12	21.9865	-
							1901-10-30	58.7705	13570.7	10597.5	-1.08033	23.7262	-	1900-12-13	22.2201	-
							1901-10-31	59.3863	13630.1	10620	-1.08813	23.7601	-	1900-12-14	22.4529	-
							1901-11-01	59.9999	13690.1	10642.7	-1.0955	23.7921	-	1900-12-15	22.6849	-
							1901-11-02	60.6111	13750.7	10665.6	-1.10245	23.8222	-	1900-12-16	22.916	-
							1901-11-03	61.2199	13811.9	10688.7	-1.10898	23.8506	-	1900-12-17	23.1461	-
							1901-11-04	61.826	13873.8	10712.1	-1.11508	23.8771	-	1900-12-18	23.3753	-
							1901-11-05	62.4293	13936.2	10735.7	-1.12075	23.9017	-	1900-12-19	23.6034	-
							1901-11-06	63.0297	13999.2	10759.5	-1.126	23.9244	-	1900-12-20	23.8304	-
							1901-11-07	63.6271	14062.8	10783.6	-1.13081	23.9453	-	1900-12-21	24.0563	-
							1901-11-08	64.2213	14127.1	10807.9	-1.13519	23.9643	-	1900-12-22	24.2809	-
							1901-11-09	64.8121	14191.9	10832.4	-1.13913	23.9814	-	1900-12-23	24.5043	-
							1901-11-10	65.3995	14257.3	10857.1	-1.14264	23.9967	-	1900-12-24	24.7264	-
							1901-11-11	65.9832	14323.3	10882.1	-1.14571	24.01	-	1900-12-25	24.9471	-
							1901-11-12	66.5632	14389.8	10907.2	-1.14835	24.0214	-	1900-12-26	25.1664	-
							1901-11-13	67.1394	14457	10932.6	-1.15055	24.031	-	1900-12-27	25.3842	-
							1901-11-14	67.7115	14524.7	10958.2	-1.15231	24.0386	-	1900-12-28	25.6005	-
							1901-11-15	68.2794	14592.9	10984	-1.15363	24.0443	-	1900-12-29	25.8152	-
							1901-11-16	68.8431	14661.8	11010.1	-1.1545	24.0482	-	1900-12-30	26.0283	-
							1901-11-17	69.4023	14731.2	11036.3	-1.15494	24.0501	1901-11-17	1900-12-31	26.2398	-
							1901-11-18	69.957	14801.1	11062.7	-1.15494	24.0501	1901-11-18	1901-01-01	26.4495	-
							1901-11-19	70.507	14871.7	11089.4	-1.1545	24.0482	-	1901-01-02	26.6574	-
							1901-11-20	71.0522	14942.7	11116.3	-1.15363	24.0443	-	1901-01-03	26.8636	-
							1901-11-21	71.5924	15014.3	11143.3	-1.15231	24.0386	-	1901-01-04	27.0678	-
							1901-11-22	72.1276	15086.4	11170.6	-1.15055	24.031	-	1901-01-05	27.2702	-
							1901-11-23	72.6576	15159.1	11198.1	-1.14835	24.0214	-	1901-01-06	27.4706	-
							1901-11-24	73.1823	15232.3	11225.7	-1.14571	24.01	-	1901-01-07	27.6689	-
							1901-11-25	73.7016	15306	11253.6	-1.14264	23.9967	-	1901-01-08	27.8653	-
							1901-11-26	74.2153	15380.2	11281.7	-1.13913	23.9814	-	1901-01-09	28.0595	-
							1901-11-27	74.7233	15454.9	11309.9	-1.13519	23.9643	-	1901-01-10	28.2515	-
							1901-11-28	75.2255	15530.1	11338.4	-1.13081	23.9453	-	1901-01-11	28.4414	-
							1901-11-29	75.7218	15605.9	11367	-1.126	23.9244	-	1901-01-12	28.6291	-
							1901-11-30	76.2121	15682.1	11395.8	-1.12075	23.9017	-	1901-01-13	28.8144	-
							1901-12-01	76.6962	15758.8	11424.8	-1.11508	23.8771	-	1901-01-14	28.9975	-
							1901-12-02	77.174	15835.9	11454	-1.10898	23.8506	-	1901-01-15	29.1781	-
							1901-12-03	77.6455	15913.6	11483.3	-1.10245	23.8222	-	1901-01-16	29.3564	-
							1901-12-04	78.1105	15991.7	11512.9	-1.0955	23.7921	-	1901-01-17	29.5322	-
							1901-12-05	78.5689	16070.3	11542.6	-1.08813	23.7601	-	1901-01-18	29.7055	-
							1901-12-06	79.0206	16149.3	11572.4	-1.08033	23.7262	-	1901-01-19	29.8763	-
							1901-12-07	79.4655	16228.7	11602.5	-1.07212	23.6906	-	1901-01-20	30.0445	-
							1901-12-08	79.9035	16308.7	11632.7	-1.06349	23.6531	-	1901-01-21	30.2101	-
							1901-12-09	80.3345	16389	11663.1	-1.05445	23.6139	-	1901-01-22	30.373	-
							1901-12-10	80.7583	16469.7	11693.6	-1.045	23.5729	-	1901-01-23	30.5333	-
							1901-12-11	81.175	16550.9	11724.3	-1.03514	23.5301	-	1901-01-24	30.6908	-
							1901-12-12	81.5843	16632.5	11755.1	-1.02488	23.4856	-	1901-01-25	30.8456	-
							1901-12-13	81.9862	16714.5	11786.1	-1.01421	23.4393	-	1901-01-26	30.9975	-
							1901-12-14	82.3806	16796.9	11817.3	-1.00315	23.3913	-	1901-01-27	31.1467	-
							1901-12-15	82.7675	16879.6	11848.6	-0.991691	23.3415	-	1901-01-28	31.2929	-
							1901-12-16	83.1466	16962.8	11880	-0.979841	23.2901	-	1901-01-29	31.4363	-
							1901-12-17	83.518	17046.3	11911.6	-0.967604	23.237	-	1901-01-30	31.5767	-
							1901-12-18	83.8815	17130.2	11943.3	-0.954981	23.1822	-	1901-01-31	31.7141	-
							1901-12-19	84.237	17214.4	11975.2	-0.941978	23.1258	-	1901-02-01	31.8485	-
							1901-12-20	84.5846	17299	12007.1	-0.928598	23.0677	-	1901-02-02	31.9799	-
							1901-12-21	84.924	17383.9	12039.2	-0.914845	23.008	-	1901-02-03	32.1082	-
							1901-12-22	85.2552	17469.2	12071.5	-0.900724	22.9467	-	1901-02-04	32.2335	-
							1901-12-23	85.5781	17554.8	12103.8	-0.886237	22.8839	-	1901-02-05	32.3556	-
							1901-12-24	85.8928	17640.7	12136.3	-0.87139	22.8194	-	1901-02-06	32.4745	-
							1901-12-25	86.1989	17726.9	12168.9	-0.856187	22.7535	-	1901-02-07	32.5903	-
							1901-12-26	86.4966	17813.4	12201.6	-0.840633	22.6859	-	1901-02-08	32.7028	-
							1901-12-27	86.7858	17900.1	12234.4	-0.824732	22.6169	-	1901-02-09	32.8122	-
							1901-12-28	87.0663	17987.2	12267.3	-0.808488	22.5464	-	1901-02-10	32.9182	-
							1901-12-29	87.3381	18074.5	12300.4	-0.791908	22.4745	-	1901-02-11	33.021	-
							1901-12-30	87.6012	18162.1	12333.5	-0.774994	22.4011	-	1901-02-12	33.1204	-
							1901-12-31	87.8554	18250	12366.7	-0.757754	22.3263	-	1901-02-13	33.2166	-
							1902-01-01	88.1008	18338.1	12400	-0.740191	22.25	-	1901-02-14	33.3093

## Sheet: Rr-cycle 2
table S5. Raw data for intra-annual growth model and δ18O variations (Rr-cycle 2).
TPhs	139			Data	Model	Cor
TPrd	365		Min Len	13000	88.1008	13000
TAmp	1.5		Max Len	21000	18338.1	19900
TPos	3.12983		Net Len	8000	18250	6900	2.64493
GPhs	85
GPrd	365
GAmp	82.4402
GPos	49.96		Max Tmp	1901-01-01
GSkw	56.2		Max GRt	1900-03-12
Diff	1118.93
										Look
17											-1.15494	24.0501	1901-11-18		34.4881
Samp	Dist	18O	Now 18O	Diff	ModDte	Temp	Mod Date	ModRte	Raw Ln	Cor Ln	Mod 18O	Temp	Max Temp	Act Date	Mod GRt	Max Rate
Rr-27	13000	-1.89	-0.740191	132.206	1901-02-14	25.8948	1901-01-01	88.1008	88.1008	13000	-0.740191	22.25	-	1900-02-15	33.3093	-
Rr-28	13500	-1.59	-0.740191	72.2176	1901-02-14	24.5928	1901-01-02	88.3372	176.438	13033.4	-0.722311	22.1724	-	1900-02-16	33.3987	-
Rr-29	14000	-1.71	-0.740191	94.053	1901-02-14	25.1136	1901-01-03	88.5646	265.003	13066.9	-0.704119	22.0935	-	1900-02-17	33.4847	-
Rr-30	14600	-0.92	-0.740191	3.23314	1901-02-14	21.685	1901-01-04	88.783	353.786	13100.5	-0.68562	22.0132	-	1900-02-18	33.5673	-
Rr-31	15000	-1.24	-0.740191	24.9809	1901-02-14	23.0738	1901-01-05	88.9923	442.778	13134.1	-0.666821	21.9316	-	1900-02-19	33.6464	-
Rr-32	15500	-1.05	-0.740191	9.59818	1901-02-14	22.2492	1901-01-06	89.1925	531.97	13167.8	-0.647726	21.8487	-	1900-02-20	33.7221	-
Rr-33	16000	-1.12	-0.740191	14.4255	1901-02-14	22.553	1901-01-07	89.3834	621.354	13201.6	-0.628342	21.7646	-	1900-02-21	33.7943	-
Rr-34	16500	-0.91	-0.740191	2.88352	1901-02-14	21.6416	1901-01-08	89.5651	710.919	13235.5	-0.608674	21.6792	-	1900-02-22	33.863	-
Rr-35	17000	-0.77	-0.740191	0.0888593	1901-02-14	21.034	1901-01-09	89.7376	800.657	13269.4	-0.588727	21.5927	-	1900-02-23	33.9282	-
Rr-36	17500	-0.94	-0.740191	3.99237	1901-02-14	21.7718	1901-01-10	89.9007	890.557	13303.4	-0.568508	21.5049	-	1900-02-24	33.9899	-
Rr-37	18000	-1.28	-0.740191	29.1394	1901-02-14	23.2474	1901-01-11	90.0544	980.612	13337.4	-0.548023	21.416	-	1900-02-25	34.048	-
Rr-38	18500	-1.5	-0.740191	57.731	1901-02-14	24.2022	1901-01-12	90.1988	1070.81	13371.5	-0.527278	21.326	-	1900-02-26	34.1026	-
Rr-39	19000	-1.61	-0.740191	75.6568	1901-02-14	24.6796	1901-01-13	90.3337	1161.14	13405.7	-0.506279	21.2349	-	1900-02-27	34.1536	-
Rr-40	19500	-1.79	-0.740191	110.21	1901-02-14	25.4608	1901-01-14	90.4592	1251.6	13439.9	-0.485032	21.1426	-	1900-02-28	34.201	-
Rr-41	20000	-1.98	-0.740191	153.713	1901-02-14	26.2854	1901-01-15	90.5752	1342.18	13474.1	-0.463543	21.0494	-	1900-02-28	34.2449	-
Rr-42	20500	-1.83	-0.740191	118.768	1901-02-14	25.6344	1901-01-16	90.6817	1432.86	13508.4	-0.44182	20.9551	-	1900-03-01	34.2851	-
Rr-43	21000	-2.21	-0.740191	216.034	1901-02-14	27.2836	1901-01-17	90.7786	1523.64	13542.8	-0.419867	20.8598	-	1900-03-02	34.3218	-
							1901-01-18	90.866	1614.5	13577.1	-0.397693	20.7636	-	1900-03-03	34.3548	-
							1901-01-19	90.9437	1705.45	13611.5	-0.375302	20.6664	-	1900-03-04	34.3842	-
							1901-01-20	91.0119	1796.46	13645.9	-0.352703	20.5683	-	1900-03-05	34.41	-
							1901-01-21	91.0705	1887.53	13680.3	-0.329902	20.4694	-	1900-03-06	34.4321	-
							1901-01-22	91.1194	1978.65	13714.8	-0.306905	20.3696	-	1900-03-07	34.4506	-
							1901-01-23	91.1587	2069.81	13749.2	-0.283719	20.2689	-	1900-03-08	34.4655	-
							1901-01-24	91.1883	2161	13783.7	-0.260351	20.1675	-	1900-03-09	34.4767	-
							1901-01-25	91.2082	2252.21	13818.2	-0.236808	20.0653	-	1900-03-10	34.4842	-
							1901-01-26	91.2185	2343.42	13852.7	-0.213098	19.9624	-	1900-03-11	34.4881	-
							1901-01-27	91.2186	2434.64	13887.2	-0.189226	19.8588	-	1900-03-12	34.4881	72
							1901-01-28	91.2037	2525.85	13921.7	-0.165201	19.7546	-	1900-03-13	34.4825	-
							1901-01-29	91.1729	2617.02	13956.1	-0.141029	19.6497	-	1900-03-14	34.4708	-
							1901-01-30	91.1262	2708.15	13990.6	-0.116717	19.5442	-	1900-03-15	34.4532	-
							1901-01-31	91.0636	2799.21	14025	-0.0922734	19.4381	-	1900-03-16	34.4295	-
							1901-02-01	90.9852	2890.19	14059.4	-0.0677042	19.3314	-	1900-03-17	34.3999	-
							1901-02-02	90.891	2981.09	14093.8	-0.0430172	19.2243	-	1900-03-18	34.3643	-
							1901-02-03	90.7809	3071.87	14128.1	-0.0182197	19.1167	-	1900-03-19	34.3226	-
							1901-02-04	90.6551	3162.52	14162.4	0.006681	19.0086	-	1900-03-20	34.2751	-
							1901-02-05	90.5136	3253.03	14196.6	0.0316775	18.9001	-	1900-03-21	34.2216	-
							1901-02-06	90.3565	3343.39	14230.8	0.0567624	18.7913	-	1900-03-22	34.1622	-
							1901-02-07	90.1838	3433.58	14264.9	0.0819283	18.682	-	1900-03-23	34.0969	-
							1901-02-08	89.9955	3523.57	14298.9	0.107168	18.5725	-	1900-03-24	34.0257	-
							1901-02-09	89.7919	3613.36	14332.8	0.132473	18.4627	-	1900-03-25	33.9487	-
							1901-02-10	89.5728	3702.94	14366.7	0.157837	18.3526	-	1900-03-26	33.8659	-
							1901-02-11	89.3385	3792.27	14400.5	0.183252	18.2423	-	1900-03-27	33.7773	-
							1901-02-12	89.089	3881.36	14434.2	0.208711	18.1318	-	1900-03-28	33.683	-
							1901-02-13	88.8244	3970.19	14467.7	0.234205	18.0212	-	1900-03-29	33.5829	-
							1901-02-14	88.5448	4058.73	14501.2	0.259728	17.9104	-	1900-03-30	33.4772	-
							1901-02-15	88.2503	4146.98	14534.6	0.285271	17.7995	-	1900-03-31	33.3659	-
							1901-02-16	87.941	4234.92	14567.8	0.310828	17.6886	-	1900-04-01	33.2489	-
							1901-02-17	87.6171	4322.54	14601	0.336391	17.5777	-	1900-04-02	33.1265	-
							1901-02-18	87.2787	4409.82	14634	0.361951	17.4667	-	1900-04-03	32.9985	-
							1901-02-19	86.9258	4496.74	14666.8	0.387503	17.3558	-	1900-04-04	32.8651	-
							1901-02-20	86.5588	4583.3	14699.6	0.413037	17.245	-	1900-04-05	32.7263	-
							1901-02-21	86.1776	4669.48	14732.1	0.438546	17.1343	-	1900-04-06	32.5822	-
							1901-02-22	85.7824	4755.26	14764.6	0.464024	17.0237	-	1900-04-07	32.4328	-
							1901-02-23	85.3734	4840.64	14796.8	0.489461	16.9133	-	1900-04-08	32.2782	-
							1901-02-24	84.9507	4925.59	14829	0.514852	16.8031	-	1900-04-09	32.1184	-
							1901-02-25	84.5146	5010.1	14860.9	0.540187	16.6932	-	1900-04-10	31.9535	-
							1901-02-26	84.0651	5094.17	14892.7	0.565461	16.5835	-	1900-04-11	31.7835	-
							1901-02-27	83.6025	5177.77	14924.3	0.590664	16.4741	-	1900-04-12	31.6086	-
							1901-02-28	83.1269	5260.9	14955.7	0.615791	16.3651	-	1900-04-13	31.4288	-
							1901-03-01	82.6385	5343.54	14987	0.640832	16.2564	-	1900-04-14	31.2441	-
							1901-03-02	82.1375	5425.67	15018	0.665782	16.1481	-	1900-04-15	31.0547	-
							1901-03-03	81.6241	5507.3	15048.9	0.690632	16.0403	-	1900-04-16	30.8606	-
							1901-03-04	81.0985	5588.4	15079.6	0.715375	15.9329	-	1900-04-17	30.6619	-
							1901-03-05	80.5608	5668.96	15110	0.740004	15.826	-	1900-04-18	30.4586	-
							1901-03-06	80.0114	5748.97	15140.3	0.764511	15.7196	-	1900-04-19	30.2509	-
							1901-03-07	79.4504	5828.42	15170.3	0.78889	15.6138	-	1900-04-20	30.0388	-
							1901-03-08	78.878	5907.3	15200.1	0.813133	15.5086	-	1900-04-21	29.8224	-
							1901-03-09	78.2945	5985.59	15229.7	0.837233	15.404	-	1900-04-22	29.6017	-
							1901-03-10	77.7	6063.29	15259.1	0.861182	15.3001	-	1900-04-23	29.377	-
							1901-03-11	77.0948	6140.39	15288.3	0.884974	15.1968	-	1900-04-24	29.1482	-
							1901-03-12	76.4792	6216.86	15317.2	0.908601	15.0943	-	1900-04-25	28.9154	-
							1901-03-13	75.8534	6292.72	15345.9	0.932057	14.9925	-	1900-04-26	28.6788	-
							1901-03-14	75.2175	6367.94	15374.3	0.955335	14.8914	-	1900-04-27	28.4384	-
							1901-03-15	74.5719	6442.51	15402.5	0.978427	14.7912	-	1900-04-28	28.1943	-
							1901-03-16	73.9169	6516.42	15430.4	1.00133	14.6918	-	1900-04-29	27.9467	-
							1901-03-17	73.2526	6589.68	15458.1	1.02403	14.5933	-	1900-04-30	27.6955	-
							1901-03-18	72.5793	6662.26	15485.6	1.04652	14.4957	-	1900-05-01	27.4409	-
							1901-03-19	71.8973	6734.15	15512.8	1.06881	14.399	-	1900-05-02	27.1831	-
							1901-03-20	71.2069	6805.36	15539.7	1.09087	14.3032	-	1900-05-03	26.9221	-
							1901-03-21	70.5082	6875.87	15566.3	1.11271	14.2084	-	1900-05-04	26.6579	-
							1901-03-22	69.8017	6945.67	15592.7	1.13432	14.1147	-	1900-05-05	26.3908	-
							1901-03-23	69.0875	7014.76	15618.8	1.15569	14.0219	-	1900-05-06	26.1207	-
							1901-03-24	68.3659	7083.12	15644.7	1.17681	13.9302	-	1900-05-07	25.8479	-
							1901-03-25	67.6372	7150.76	15670.3	1.19768	13.8397	-	1900-05-08	25.5724	-
							1901-03-26	66.9018	7217.66	15695.6	1.2183	13.7502	-	1900-05-09	25.2944	-
							1901-03-27	66.1598	7283.82	15720.6	1.23865	13.6619	-	1900-05-10	25.0138	-
							1901-03-28	65.4115	7349.23	15745.3	1.25873	13.5747	-	1900-05-11	24.7309	-
							1901-03-29	64.6573	7413.89	15769.8	1.27854	13.4887	-	1900-05-12	24.4458	-
							1901-03-30	63.8975	7477.79	15793.9	1.29807	13.404	-	1900-05-13	24.1585	-
							1901-03-31	63.1322	7540.92	15817.8	1.31731	13.3205	-	1900-05-14	23.8692	-
							1901-04-01	62.362	7603.28	15841.4	1.33626	13.2382	-	1900-05-15	23.5779	-
							1901-04-02	61.5869	7664.87	15864.6	1.35491	13.1573	-	1900-05-16	23.2849	-
							1901-04-03	60.8074	7725.68	15887.6	1.37325	13.0777	-	1900-05-17	22.9902	-
							1901-04-04	60.0236	7785.7	15910.3	1.39129	12.9994	-	1900-05-18	22.6939	-
							1901-04-05	59.2361	7844.94	15932.7	1.40901	12.9225	-	1900-05-19	22.3961	-
							1901-04-06	58.4449	7903.38	15954.8	1.42641	12.847	-	1900-05-20	22.097	-
							1901-04-07	57.6505	7961.03	15976.6	1.44349	12.7728	-	1900-05-21	21.7966	-
							1901-04-08	56.8531	8017.89	15998.1	1.46024	12.7002	-	1900-05-22	21.4952	-
							1901-04-09	56.0531	8073.94	16019.3	1.47665	12.6289	-	1900-05-23	21.1927	-
							1901-04-10	55.2508	8129.19	16040.2	1.49273	12.5592	-	1900-05-24	20.8893	-
							1901-04-11	54.4464	8183.64	16060.8	1.50845	12.4909	-	1900-05-25	20.5852	-
							1901-04-12	53.6403	8237.28	16081.1	1.52383	12.4242	-	1900-05-26	20.2804	-
							1901-04-13	52.8328	8290.11	16101	1.53886	12.359	-	1900-05-27	19.9751	-
							1901-04-14	52.0242	8342.13	16120.7	1.55353	12.2953	-	1900-05-28	19.6694	-
							1901-04-15	51.2148	8393.35	16140.1	1.56783	12.2332	-	1900-05-29	19.3634	-
							1901-04-16	50.405	8443.75	16159.1	1.58177	12.1727	-	1900-05-30	19.0572	-
							1901-04-17	49.595	8493.35	16177.9	1.59534	12.1138	-	1900-05-31	18.751	-
							1901-04-18	48.7852	8542.13	16196.3	1.60853	12.0566	-	1900-06-01	18.4448	-
							1901-04-19	47.9758	8590.11	16214.5	1.62134	12.001	-	1900-06-02	18.1388	-
							1901-04-20	47.1672	8637.28	16232.3	1.63377	11.947	-	1900-06-03	17.8331	-
							1901-04-21	46.3597	8683.64	16249.8	1.64581	11.8948	-	1900-06-04	17.5278	-
							1901-04-22	45.5536	8729.19	16267	1.65747	11.8442	-	1900-06-05	17.223	-
							1901-04-23	44.7492	8773.94	16284	1.66873	11.7953	-	1900-06-06	16.9189	-
							1901-04-24	43.9469	8817.89	16300.6	1.67959	11.7482	-	1900-06-07	16.6155	-
							1901-04-25	43.1469	8861.03	16316.9	1.69006	11.7027	-	1900-06-08	16.3131	-
							1901-04-26	42.3495	8903.38	16332.9	1.70012	11.6591	-	1900-06-09	16.0116	-
							1901-04-27	41.5551	8944.94	16348.6	1.70977	11.6172	-	1900-06-10	15.7112	-
							1901-04-28	40.7639	8985.7	16364	1.71902	11.577	-	1900-06-11	15.4121	-
							1901-04-29	39.9764	9025.68	16379.1	1.72786	11.5387	-	1900-06-12	15.1143	-
							1901-04-30	39.1926	9064.87	16394	1.73628	11.5022	-	1900-06-13	14.818	-
							1901-05-01	38.4131	9103.28	16408.5	1.74428	11.4674	-	1900-06-14	14.5233	-
							1901-05-02	37.638	9140.92	16422.7	1.75187	11.4345	-	1900-06-15	14.2303	-
							1901-05-03	36.8678	9177.79	16436.6	1.75903	11.4034	-	1900-06-16	13.939	-
							1901-05-04	36.1025	9213.89	16450.3	1.76577	11.3742	-	1900-06-17	13.6497	-
							1901-05-05	35.3427	9249.23	16463.7	1.77208	11.3468	-	1900-06-18	13.3624	-
							1901-05-06	34.5885	9283.82	16476.7	1.77797	11.3212	-	1900-06-19	13.0773	-
							1901-05-07	33.8402	9317.66	16489.5	1.78343	11.2975	-	1900-06-20	12.7944	-
							1901-05-08	33.0982	9350.76	16502	1.78846	11.2757	-	1900-06-21	12.5139	-
							1901-05-09	32.3628	9383.12	16514.3	1.79305	11.2558	-	1900-06-22	12.2358	-
							1901-05-10	31.6341	9414.76	16526.2	1.79721	11.2377	-	1900-06-23	11.9603	-
							1901-05-11	30.9125	9445.67	16537.9	1.80094	11.2215	-	1900-06-24	11.6875	-
							1901-05-12	30.1983	9475.87	16549.3	1.80423	11.2072	-	1900-06-25	11.4174	-
							1901-05-13	29.4918	9505.36	16560.5	1.80709	11.1948	-	1900-06-26	11.1503	-
							1901-05-14	28.7931	9534.15	16571.4	1.8095	11.1844	-	1900-06-27	10.8862	-
							1901-05-15	28.1027	9562.26	16582	1.81148	11.1758	-	1900-06-28	10.6251	-
							1901-05-16	27.4207	9589.68	16592.4	1.81302	11.1691	-	1900-06-29	10.3673	-
							1901-05-17	26.7474	9616.42	16602.5	1.81412	11.1643	-	1900-06-30	10.1127	-
							1901-05-18	26.0831	9642.51	16612.4	1.81478	11.1615	-	1900-07-01	9.86156	-
							1901-05-19	25.4281	9667.94	16622	1.815	11.1605	-	1900-07-02	9.61389	-
							1901-05-20	24.7825	9692.72	16631.3	1.81478	11.1615	-	1900-07-03	9.36981	-
							1901-05-21	24.1466	9716.86	16640.5	1.81412	11.1643	-	1900-07-04	9.12942	-
							1901-05-22	23.5208	9740.39	16649.4	1.81302	11.1691	-	1900-07-05	8.89279	-
							1901-05-23	22.9052	9763.29	16658	1.81148	11.1758	-	1900-07-06	8.66004	-
							1901-05-24	22.3	9785.59	16666.4	1.8095	11.1844	-	1900-07-07	8.43123	-
							1901-05-25	21.7055	9807.3	16674.7	1.80709	11.1948	-	1900-07-08	8.20648	-
							1901-05-26	21.122	9828.42	16682.6	1.80423	11.2072	-	1900-07-09	7.98585	-
							1901-05-27	20.5496	9848.97	16690.4	1.80094	11.2215	-	1900-07-10	7.76944	-
							1901-05-28	19.9886	9868.96	16698	1.79721	11.2377	-	1900-07-11	7.55733	-
							1901-05-29	19.4392	9888.4	16705.3	1.79305	11.2558	-	1900-07-12	7.3496	-
							1901-05-30	18.9015	9907.3	16712.5	1.78846	11.2757	-	1900-07-13	7.14633	-
							1901-05-31	18.3759	9925.67	16719.4	1.78343	11.2975	-	1900-07-14	6.9476	-
							1901-06-01	17.8625	9943.54	16726.2	1.77797	11.3212	-	1900-07-15	6.75349	-
							1901-06-02	17.3615	9960.9	16732.7	1.77208	11.3468	-	1900-07-16	6.56408	-
							1901-06-03	16.8731	9977.77	16739.1	1.76577	11.3742	-	1900-07-17	6.37942	-
							1901-06-04	16.3975	9994.17	16745.3	1.75903	11.4034	-	1900-07-18	6.1996	-
							1901-06-05	15.9349	10010.1	16751.3	1.75187	11.4345	-	1900-07-19	6.02469	-
							1901-06-06	15.4854	10025.6	16757.2	1.74428	11.4674	-	1900-07-20	5.85476	-
							1901-06-07	15.0493	10040.6	16762.9	1.73628	11.5022	-	1900-07-21	5.68986	-
							1901-06-08	14.6266	10055.3	16768.4	1.72786	11.5387	-	1900-07-22	5.53006	-
							1901-06-09	14.2176	10069.5	16773.8	1.71902	11.577	-	1900-07-23	5.37543	-
							1901-06-10	13.8224	10083.3	16779	1.70977	11.6172	-	1900-07-24	5.22602	-
							1901-06-11	13.4412	10096.7	16784.1	1.70012	11.6591	-	1900-07-25	5.08189	-
							1901-06-12	13.0742	10109.8	16789	1.69006	11.7027	-	1900-07-26	4.9431	-
							1901-06-13	12.7213	10122.5	16793.8	1.67959	11.7482	-	1900-07-27	4.80971	-
							1901-06-14	12.3829	10134.9	16798.5	1.66873	11.7953	-	1900-07-28	4.68175	-
							1901-06-15	12.059	10147	16803.1	1.65747	11.8442	-	1900-07-29	4.55929	-
							1901-06-16	11.7497	10158.7	16807.5	1.64581	11.8948	-	1900-07-30	4.44236	-
							1901-06-17	11.4552	10170.2	16811.9	1.63377	11.947	-	1900-07-31	4.33102	-
							1901-06-18	11.1756	10181.4	16816.1	1.62134	12.001	-	1900-08-01	4.22531	-
							1901-06-19	10.911	10192.3	16820.2	1.60853	12.0566	-	1900-08-02	4.12527	-
							1901-06-20	10.6615	10202.9	16824.2	1.59534	12.1138	-	1900-08-03	4.03093	-
							1901-06-21	10.4272	10213.4	16828.2	1.58177	12.1727	-	1900-08-04	3.94233	-
							1901-06-22	10.2081	10223.6	16832	1.56783	12.2332	-	1900-08-05	3.85952	-
							1901-06-23	10.0045	10233.6	16835.8	1.55353	12.2953	-	1900-08-06	3.78251	-
							1901-06-24	9.81623	10243.4	16839.5	1.53886	12.359	-	1900-08-07	3.71134	-
							1901-06-25	9.64351	10253	16843.2	1.52383	12.4242	-	1900-08-08	3.64604	-
							1901-06-26	9.48637	10262.5	16846.8	1.50845	12.4909	-	1900-08-09	3.58663	-
							1901-06-27	9.34488	10271.9	16850.3	1.49273	12.5592	-	1900-08-10	3.53313	-
							1901-06-28	9.21909	10281.1	16853.8	1.47665	12.6289	-	1900-08-11	3.48557	-
							1901-06-29	9.10905	10290.2	16857.2	1.46024	12.7002	-	1900-08-12	3.44397	-
							1901-06-30	9.01479	10299.2	16860.6	1.44349	12.7728	-	1900-08-13	3.40833	-
							1901-07-01	8.93636	10308.1	16864	1.42641	12.847	-	1900-08-14	3.37868	-
							1901-07-02	8.87379	10317	16867.4	1.40901	12.9225	-	1900-08-15	3.35502	-
							1901-07-03	8.8271	10325.8	16870.7	1.39129	12.9994	-	1900-08-16	3.33737	-
							1901-07-04	8.79631	10334.6	16874	1.37325	13.0777	-	1900-08-17	3.32573	-
							1901-07-05	8.78143	10343.4	16877.4	1.35491	13.1573	-	1900-08-18	3.3201	-
							1901-07-06	8.78146	10352.2	16880.7	1.33626	13.2382	-	1900-08-19	3.32011	-
							1901-07-07	8.79176	10361	16884	1.31731	13.3205	-	1900-08-20	3.32401	-
							1901-07-08	8.81172	10369.8	16887.3	1.29807	13.404	-	1900-08-21	3.33155	-
							1901-07-09	8.84134	10378.7	16890.7	1.27854	13.4887	-	1900-08-22	3.34275	-
							1901-07-10	8.88062	10387.5	16894	1.25873	13.5747	-	1900-08-23	3.3576	-
							1901-07-11	8.92954	10396.5	16897.4	1.23865	13.6619	-	1900-08-24	3.3761	-
							1901-07-12	8.98809	10405.4	16900.8	1.2183	13.7502	-	1900-08-25	3.39824	-
							1901-07-13	9.05627	10414.5	16904.2	1.19768	13.8397	-	1900-08-26	3.42401	-
							1901-07-14	9.13404	10423.6	16907.7	1.17681	13.9302	-	1900-08-27	3.45342	-
							1901-07-15	9.2214	10432.9	16911.2	1.15569	14.0219	-	1900-08-28	3.48645	-
							1901-07-16	9.31833	10442.2	16914.7	1.13432	14.1147	-	1900-08-29	3.52309	-
							1901-07-17	9.4248	10451.6	16918.3	1.11271	14.2084	-	1900-08-30	3.56335	-
							1901-07-18	9.54078	10461.1	16921.9	1.09087	14.3032	-	1900-08-31	3.6072	-
							1901-07-19	9.66625	10470.8	16925.5	1.06881	14.399	-	1900-09-01	3.65464	-
							1901-07-20	9.80119	10480.6	16929.2	1.04652	14.4957	-	1900-09-02	3.70565	-
							1901-07-21	9.94555	10490.6	16933	1.02403	14.5933	-	1900-09-03	3.76024	-
							1901-07-22	10.0993	10500.7	16936.8	1.00133	14.6918	-	1900-09-04	3.81837	-
							1901-07-23	10.2624	10510.9	16940.7	0.978427	14.7912	-	1900-09-05	3.88004	-
							1901-07-24	10.4349	10521.4	16944.6	0.955335	14.8914	-	1900-09-06	3.94524	-
							1901-07-25	10.6166	10532	16948.6	0.932057	14.9925	-	1900-09-07	4.01394	-
							1901-07-26	10.8075	10542.8	16952.7	0.908601	15.0943	-	1900-09-08	4.08614	-
							1901-07-27	11.0077	10553.8	16956.9	0.884974	15.1968	-	1900-09-09	4.16181	-
							1901-07-28	11.217	10565	16961.1	0.861182	15.3001	-	1900-09-10	4.24094	-
							1901-07-29	11.4354	10576.4	16965.5	0.837233	15.404	-	1900-09-11	4.32351	-
							1901-07-30	11.6628	10588.1	16969.9	0.813133	15.5086	-	1900-09-12	4.40949	-
							1901-07-31	11.8992	10600	16974.4	0.78889	15.6138	-	1900-09-13	4.49888	-
							1901-08-01	12.1446	10612.1	16979	0.764511	15.7196	-	1900-09-14	4.59165	-
							1901-08-02	12.3988	10624.5	16983.6	0.740004	15.826	-	1900-09-15	4.68777	-
							1901-08-03	12.6619	10637.2	16988.4	0.715375	15.9329	-	1900-09-16	4.78723	-
							1901-08-04	12.9337	10650.1	16993.3	0.690632	16.0403	-	1900-09-17	4.89	-
							1901-08-05	13.2142	10663.4	16998.3	0.665782	16.1481	-	1900-09-18	4.99606	-
							1901-08-06	13.5034	10676.9	17003.4	0.640832	16.2564	-	1900-09-19	5.10538	-
							1901-08-07	13.8011	10690.7	17008.6	0.615791	16.3651	-	1900-09-20	5.21793	-
							1901-08-08	14.1072	10704.8	17014	0.590664	16.4741	-	1900-09-21	5.3337	-
							1901-08-09	14.4219	10719.2	17019.4	0.565461	16.5835	-	1900-09-22	5.45264	-
							1901-08-10	14.7448	10733.9	17025	0.540187	16.6932	-	1900-09-23	5.57475	-
							1901-08-11	15.076	10749	17030.7	0.514852	16.8031	-	1900-09-24	5.69998	-
							1901-08-12	15.4154	10764.4	17036.5	0.489461	16.9133	-	1900-09-25	5.8283	-
							1901-08-13	15.763	10780.2	17042.5	0.464024	17.0237	-	1900-09-26	5.9597	-
							1901-08-14	16.1185	10796.3	17048.6	0.438546	17.1343	-	1900-09-27	6.09413	-
							1901-08-15	16.482	10812.8	17054.8	0.413037	17.245	-	1900-09-28	6.23156	-
							1901-08-16	16.8534	10829.6	17061.2	0.387503	17.3558	-	1900-09-29	6.37197	-
							1901-08-17	17.2325	10846.9	17067.7	0.361951	17.4667	-	1900-09-30	6.51531	-
							1901-08-18	17.6194	10864.5	17074.4	0.336391	17.5777	-	1900-10-01	6.66156	-
							1901-08-19	18.0138	10882.5	17081.2	0.310828	17.6886	-	1900-10-02	6.81069	-
							1901-08-20	18.4157	10900.9	17088.1	0.285271	17.7995	-	1900-10-03	6.96265	-
							1901-08-21	18.825	10919.7	17095.3	0.259728	17.9104	-	1900-10-04	7.11741	-
							1901-08-22	19.2417	10939	17102.5	0.234205	18.0212	-	1900-10-05	7.27493	-
							1901-08-23	19.6655	10958.7	17110	0.208711	18.1318	-	1900-10-06	7.43519	-
							1901-08-24	20.0965	10978.7	17117.6	0.183252	18.2423	-	1900-10-07	7.59813	-
							1901-08-25	20.5345	10999.3	17125.3	0.157837	18.3526	-	1900-10-08	7.76372	-
							1901-08-26	20.9794	11020.3	17133.3	0.132473	18.4627	-	1900-10-09	7.93193	-
							1901-08-27	21.4311	11041.7	17141.4	0.107168	18.5725	-	1900-10-10	8.10271	-
							1901-08-28	21.8895	11063.6	17149.6	0.0819283	18.682	-	1900-10-11	8.27603	-
							1901-08-29	22.3545	11085.9	17158.1	0.0567624	18.7913	-	1900-10-12	8.45183	-
							1901-08-30	22.826	11108.8	17166.7	0.0316775	18.9001	-	1900-10-13	8.63009	-
							1901-08-31	23.3038	11132.1	17175.5	0.006681	19.0086	-	1900-10-14	8.81076	-
							1901-09-01	23.7879	11155.9	17184.5	-0.0182197	19.1167	-	1900-10-15	8.9938	-
							1901-09-02	24.2782	11180.1	17193.7	-0.0430172	19.2243	-	1900-10-16	9.17916	-
							1901-09-03	24.7745	11204.9	17203.1	-0.0677042	19.3314	-	1900-10-17	9.3668	-
							1901-09-04	25.2767	11230.2	17212.6	-0.0922734	19.4381	-	1900-10-18	9.55667	-
							1901-09-05	25.7847	11256	17222.4	-0.116717	19.5442	-	1900-10-19	9.74875	-
							1901-09-06	26.2984	11282.3	17232.3	-0.141029	19.6497	-	1900-10-20	9.94296	-
							1901-09-07	26.8177	11309.1	17242.5	-0.165201	19.7546	-	1900-10-21	10.1393	-
							1901-09-08	27.3424	11336.4	17252.8	-0.189226	19.8588	-	1900-10-22	10.3377	-
							1901-09-09	27.8724	11364.3	17263.3	-0.213098	19.9624	-	1900-10-23	10.538	-
							1901-09-10	28.4076	11392.7	17274.1	-0.236808	20.0653	-	1900-10-24	10.7404	-
							1901-09-11	28.9478	11421.7	17285	-0.260351	20.1675	-	1900-10-25	10.9447	-
							1901-09-12	29.493	11451.1	17296.2	-0.283719	20.2689	-	1900-10-26	11.1508	-
							1901-09-13	30.043	11481.2	17307.5	-0.306905	20.3696	-	1900-10-27	11.3587	-
							1901-09-14	30.5977	11511.8	17319.1	-0.329902	20.4694	-	1900-10-28	11.5684	-
							1901-09-15	31.1569	11542.9	17330.9	-0.352703	20.5683	-	1900-10-29	11.7799	-
							1901-09-16	31.7206	11574.7	17342.9	-0.375302	20.6664	-	1900-10-30	11.993	-
							1901-09-17	32.2885	11607	17355.1	-0.397693	20.7636	-	1900-10-31	12.2077	-
							1901-09-18	32.8606	11639.8	17367.5	-0.419867	20.8598	-	1900-11-01	12.424	-
							1901-09-19	33.4368	11673.3	17380.1	-0.44182	20.9551	-	1900-11-02	12.6418	-
							1901-09-20	34.0168	11707.3	17393	-0.463543	21.0494	-	1900-11-03	12.8611	-
							1901-09-21	34.6005	11741.9	17406.1	-0.485032	21.1426	-	1900-11-04	13.0818	-
							1901-09-22	35.1879	11777.1	17419.4	-0.506279	21.2349	-	1900-11-05	13.3039	-
							1901-09-23	35.7787	11812.8	17432.9	-0.527278	21.326	-	1900-11-06	13.5273	-
							1901-09-24	36.3729	11849.2	17446.7	-0.548023	21.416	-	1900-11-07	13.7519	-
							1901-09-25	36.9703	11886.2	17460.6	-0.568508	21.5049	-	1900-11-08	13.9778	-
							1901-09-26	37.5707	11923.8	17474.8	-0.588727	21.5927	-	1900-11-09	14.2048	-
							1901-09-27	38.174	11961.9	17489.3	-0.608674	21.6792	-	1900-11-10	14.4329	-
							1901-09-28	38.7801	12000.7	17503.9	-0.628342	21.7646	-	1900-11-11	14.6621	-
							1901-09-29	39.3889	12040.1	17518.8	-0.647726	21.8487	-	1900-11-12	14.8922	-
							1901-09-30	40.0001	12080.1	17534	-0.666821	21.9316	-	1900-11-13	15.1233	-
							1901-10-01	40.6137	12120.7	17549.3	-0.68562	22.0132	-	1900-11-14	15.3553	-
							1901-10-02	41.2295	12161.9	17564.9	-0.704119	22.0935	-	1900-11-15	15.5881	-
							1901-10-03	41.8473	12203.8	17580.7	-0.722311	22.1724	-	1900-11-16	15.8217	-
							1901-10-04	42.4671	12246.3	17596.8	-0.740191	22.25	-	1900-11-17	16.056	-
							1901-10-05	43.0886	12289.3	17613.1	-0.757754	22.3263	-	1900-11-18	16.291	-
							1901-10-06	43.7117	12333.1	17629.6	-0.774994	22.4011	-	1900-11-19	16.5266	-
							1901-10-07	44.3364	12377.4	17646.4	-0.791908	22.4745	-	1900-11-20	16.7628	-
							1901-10-08	44.9623	12422.4	17663.4	-0.808488	22.5464	-	1900-11-21	16.9994	-
							1901-10-09	45.5894	12467.9	17680.6	-0.824732	22.6169	-	1900-11-22	17.2365	-
							1901-10-10	46.2176	12514.2	17698.1	-0.840633	22.6859	-	1900-11-23	17.474	-
							1901-10-11	46.8466	12561	17715.8	-0.856187	22.7535	-	1900-11-24	17.7119	-
							1901-10-12	47.4764	12608.5	17733.7	-0.87139	22.8194	-	1900-11-25	17.95	-
							1901-10-13	48.1068	12656.6	17751.9	-0.886237	22.8839	-	1900-11-26	18.1883	-
							1901-10-14	48.7376	12705.3	17770.3	-0.900724	22.9467	-	1900-11-27	18.4268	-
							1901-10-15	49.3687	12754.7	17789	-0.914845	23.008	-	1900-11-28	18.6654	-
							1901-10-16	50	12804.7	17807.9	-0.928598	23.0677	-	1900-11-29	18.9041	-
							1901-10-17	50.6313	12855.3	17827.1	-0.941978	23.1258	-	1900-11-30	19.1428	-
							1901-10-18	51.2624	12906.6	17846.4	-0.954981	23.1822	-	1900-12-01	19.3814	-
							1901-10-19	51.8932	12958.5	17866.1	-0.967604	23.237	-	1900-12-02	19.6199	-
							1901-10-20	52.5236	13011	17885.9	-0.979841	23.2901	-	1900-12-03	19.8582	-
							1901-10-21	53.1534	13064.2	17906	-0.991691	23.3415	-	1900-12-04	20.0963	-
							1901-10-22	53.7824	13117.9	17926.4	-1.00315	23.3913	-	1900-12-05	20.3342	-
							1901-10-23	54.4106	13172.4	17946.9	-1.01421	23.4393	-	1900-12-06	20.5717	-
							1901-10-24	55.0377	13227.4	17967.7	-1.02488	23.4856	-	1900-12-07	20.8088	-
							1901-10-25	55.6636	13283.1	17988.8	-1.03514	23.5301	-	1900-12-08	21.0454	-
							1901-10-26	56.2883	13339.3	18010.1	-1.045	23.5729	-	1900-12-09	21.2816	-
							1901-10-27	56.9114	13396.3	18031.6	-1.05445	23.6139	-	1900-12-10	21.5172	-
							1901-10-28	57.5329	13453.8	18053.3	-1.06349	23.6531	-	1900-12-11	21.7522	-
							1901-10-29	58.1527	13511.9	18075.3	-1.07212	23.6906	-	1900-12-12	21.9865	-
							1901-10-30	58.7705	13570.7	18097.5	-1.08033	23.7262	-	1900-12-13	22.2201	-
							1901-10-31	59.3863	13630.1	18120	-1.08813	23.7601	-	1900-12-14	22.4529	-
							1901-11-01	59.9999	13690.1	18142.7	-1.0955	23.7921	-	1900-12-15	22.6849	-
							1901-11-02	60.6111	13750.7	18165.6	-1.10245	23.8222	-	1900-12-16	22.916	-
							1901-11-03	61.2199	13811.9	18188.7	-1.10898	23.8506	-	1900-12-17	23.1461	-
							1901-11-04	61.826	13873.8	18212.1	-1.11508	23.8771	-	1900-12-18	23.3753	-
							1901-11-05	62.4293	13936.2	18235.7	-1.12075	23.9017	-	1900-12-19	23.6034	-
							1901-11-06	63.0297	13999.2	18259.5	-1.126	23.9244	-	1900-12-20	23.8304	-
							1901-11-07	63.6271	14062.8	18283.6	-1.13081	23.9453	-	1900-12-21	24.0563	-
							1901-11-08	64.2213	14127.1	18307.9	-1.13519	23.9643	-	1900-12-22	24.2809	-
							1901-11-09	64.8121	14191.9	18332.4	-1.13913	23.9814	-	1900-12-23	24.5043	-
							1901-11-10	65.3995	14257.3	18357.1	-1.14264	23.9967	-	1900-12-24	24.7264	-
							1901-11-11	65.9832	14323.3	18382.1	-1.14571	24.01	-	1900-12-25	24.9471	-
							1901-11-12	66.5632	14389.8	18407.2	-1.14835	24.0214	-	1900-12-26	25.1664	-
							1901-11-13	67.1394	14457	18432.6	-1.15055	24.031	-	1900-12-27	25.3842	-
							1901-11-14	67.7115	14524.7	18458.2	-1.15231	24.0386	-	1900-12-28	25.6005	-
							1901-11-15	68.2794	14592.9	18484	-1.15363	24.0443	-	1900-12-29	25.8152	-
							1901-11-16	68.8431	14661.8	18510.1	-1.1545	24.0482	-	1900-12-30	26.0283	-
							1901-11-17	69.4023	14731.2	18536.3	-1.15494	24.0501	1901-11-17	1900-12-31	26.2398	-
							1901-11-18	69.957	14801.1	18562.7	-1.15494	24.0501	1901-11-18	1901-01-01	26.4495	-
							1901-11-19	70.507	14871.7	18589.4	-1.1545	24.0482	-	1901-01-02	26.6574	-
							1901-11-20	71.0522	14942.7	18616.3	-1.15363	24.0443	-	1901-01-03	26.8636	-
							1901-11-21	71.5924	15014.3	18643.3	-1.15231	24.0386	-	1901-01-04	27.0678	-
							1901-11-22	72.1276	15086.4	18670.6	-1.15055	24.031	-	1901-01-05	27.2702	-
							1901-11-23	72.6576	15159.1	18698.1	-1.14835	24.0214	-	1901-01-06	27.4706	-
							1901-11-24	73.1823	15232.3	18725.7	-1.14571	24.01	-	1901-01-07	27.6689	-
							1901-11-25	73.7016	15306	18753.6	-1.14264	23.9967	-	1901-01-08	27.8653	-
							1901-11-26	74.2153	15380.2	18781.7	-1.13913	23.9814	-	1901-01-09	28.0595	-
							1901-11-27	74.7233	15454.9	18809.9	-1.13519	23.9643	-	1901-01-10	28.2515	-
							1901-11-28	75.2255	15530.1	18838.4	-1.13081	23.9453	-	1901-01-11	28.4414	-
							1901-11-29	75.7218	15605.9	18867	-1.126	23.9244	-	1901-01-12	28.6291	-
							1901-11-30	76.2121	15682.1	18895.8	-1.12075	23.9017	-	1901-01-13	28.8144	-
							1901-12-01	76.6962	15758.8	18924.8	-1.11508	23.8771	-	1901-01-14	28.9975	-
							1901-12-02	77.174	15835.9	18954	-1.10898	23.8506	-	1901-01-15	29.1781	-
							1901-12-03	77.6455	15913.6	18983.3	-1.10245	23.8222	-	1901-01-16	29.3564	-
							1901-12-04	78.1105	15991.7	19012.9	-1.0955	23.7921	-	1901-01-17	29.5322	-
							1901-12-05	78.5689	16070.3	19042.6	-1.08813	23.7601	-	1901-01-18	29.7055	-
							1901-12-06	79.0206	16149.3	19072.4	-1.08033	23.7262	-	1901-01-19	29.8763	-
							1901-12-07	79.4655	16228.7	19102.5	-1.07212	23.6906	-	1901-01-20	30.0445	-
							1901-12-08	79.9035	16308.7	19132.7	-1.06349	23.6531	-	1901-01-21	30.2101	-
							1901-12-09	80.3345	16389	19163.1	-1.05445	23.6139	-	1901-01-22	30.373	-
							1901-12-10	80.7583	16469.7	19193.6	-1.045	23.5729	-	1901-01-23	30.5333	-
							1901-12-11	81.175	16550.9	19224.3	-1.03514	23.5301	-	1901-01-24	30.6908	-
							1901-12-12	81.5843	16632.5	19255.1	-1.02488	23.4856	-	1901-01-25	30.8456	-
							1901-12-13	81.9862	16714.5	19286.1	-1.01421	23.4393	-	1901-01-26	30.9975	-
							1901-12-14	82.3806	16796.9	19317.3	-1.00315	23.3913	-	1901-01-27	31.1467	-
							1901-12-15	82.7675	16879.6	19348.6	-0.991691	23.3415	-	1901-01-28	31.2929	-
							1901-12-16	83.1466	16962.8	19380	-0.979841	23.2901	-	1901-01-29	31.4363	-
							1901-12-17	83.518	17046.3	19411.6	-0.967604	23.237	-	1901-01-30	31.5767	-
							1901-12-18	83.8815	17130.2	19443.3	-0.954981	23.1822	-	1901-01-31	31.7141	-
							1901-12-19	84.237	17214.4	19475.2	-0.941978	23.1258	-	1901-02-01	31.8485	-
							1901-12-20	84.5846	17299	19507.1	-0.928598	23.0677	-	1901-02-02	31.9799	-
							1901-12-21	84.924	17383.9	19539.2	-0.914845	23.008	-	1901-02-03	32.1082	-
							1901-12-22	85.2552	17469.2	19571.5	-0.900724	22.9467	-	1901-02-04	32.2335	-
							1901-12-23	85.5781	17554.8	19603.8	-0.886237	22.8839	-	1901-02-05	32.3556	-
							1901-12-24	85.8928	17640.7	19636.3	-0.87139	22.8194	-	1901-02-06	32.4745	-
							1901-12-25	86.1989	17726.9	19668.9	-0.856187	22.7535	-	1901-02-07	32.5903	-
							1901-12-26	86.4966	17813.4	19701.6	-0.840633	22.6859	-	1901-02-08	32.7028	-
							1901-12-27	86.7858	17900.1	19734.4	-0.824732	22.6169	-	1901-02-09	32.8122	-
							1901-12-28	87.0663	17987.2	19767.3	-0.808488	22.5464	-	1901-02-10	32.9182	-
							1901-12-29	87.3381	18074.5	19800.4	-0.791908	22.4745	-	1901-02-11	33.021	-
							1901-12-30	87.6012	18162.1	19833.5	-0.774994	22.4011	-	1901-02-12	33.1204	-
							1901-12-31	87.8554	18250	19866.7	-0.757754	22.3263	-	1901-02-13	33.2166	-
							1902-01-01	88.1008	18338.1	19900	-0.740191	22.25	-	1901-02-14	33.3093

## Sheet: RsA-cycle 1
table S5. Raw data for intra-annual growth model and δ18O variations (RsA-cycle 1).
TPhs	140			Data	Model	Cor
TPrd	365		Min Len	4000	88.1008	4000
TAmp	2.97		Max Len	16500	18338.1	10900
TPos	0.33		Net Len	12500	18250	6900	2.64493
GPhs	85
GPrd	365
GAmp	82.4402
GPos	50		Max Tmp	1901-01-01
GSkw	56.2		Max GRt	1900-03-12
Diff	#N/A
										Look
26											-1.15494	24.0501	1901-11-18		34.4881
Samp	Dist	18O	Now 18O	Diff	ModDte	Temp	Mod Date	ModRte	Raw Ln	Cor Ln	Mod 18O	Temp	Max Temp	Act Date	Mod GRt	Max Rate
RsA-09	4000	-2.27	#N/A	#N/A	#N/A	27.544	1901-01-01	88.1008	88.1008	4000	-0.740191	22.25	-	1900-02-15	33.3093	-
RsA-10	4500	-2.01	-0.527278	219.846	1900-02-26	26.4156	1901-01-02	88.3372	176.438	4033.4	-0.722311	22.1724	-	1900-02-16	33.3987	-
RsA-11	5000	-1.87	-0.189226	282.5	1900-03-12	25.808	1901-01-03	88.5646	265.003	4066.88	-0.704119	22.0935	-	1900-02-17	33.4847	-
RsA-12	5500	-1.92	0.157837	431.741	1900-03-26	26.025	1901-01-04	88.783	353.786	4100.45	-0.68562	22.0132	-	1900-02-18	33.5673	-
RsA-13	6100	-1.65	0.640832	524.791	1900-04-14	24.8532	1901-01-05	88.9923	442.778	4134.1	-0.666821	21.9316	-	1900-02-19	33.6464	-
RsA-14	6500	-1.57	0.955335	637.732	1900-04-27	24.506	1901-01-06	89.1925	531.97	4167.82	-0.647726	21.8487	-	1900-02-20	33.7221	-
RsA-15	7000	-1.62	1.37325	895.957	1900-05-17	24.723	1901-01-07	89.3834	621.354	4201.61	-0.628342	21.7646	-	1900-02-21	33.7943	-
RsA-16	7500	-1.28	1.73628	909.793	1900-06-13	23.2474	1901-01-08	89.5651	710.919	4235.48	-0.608674	21.6792	-	1900-02-22	33.863	-
RsA-17	8000	-1.18	1.23865	584.987	1900-08-24	22.8134	1901-01-09	89.7376	800.657	4269.4	-0.588727	21.5927	-	1900-02-23	33.9282	-
RsA-18	8500	-1.02	-0.463543	30.9644	1900-11-03	22.119	1901-01-10	89.9007	890.557	4303.39	-0.568508	21.5049	-	1900-02-24	33.9899	-
RsA-19	9100	-0.9	-1.03514	1.82627	1900-12-08	21.5982	1901-01-11	90.0544	980.612	4337.44	-0.548023	21.416	-	1900-02-25	34.048	-
RsA-20	9500	-0.61	-1.14571	28.6989	1900-12-25	20.3396	1901-01-12	90.1988	1070.81	4371.55	-0.527278	21.326	-	1900-02-26	34.1026	-
RsA-21	10100	-0.73	-1.10245	13.8721	1901-01-16	20.8604	1901-01-13	90.3337	1161.14	4405.7	-0.506279	21.2349	-	1900-02-27	34.1536	-
RsA-22	10500	-0.57	-0.979841	16.797	1901-01-29	20.166	1901-01-14	90.4592	1251.6	4439.9	-0.485032	21.1426	-	1900-02-28	34.201	-
RsA-23	11000	-0.66	-0.740191	0.643055	1901-02-14	20.5566	1901-01-15	90.5752	1342.18	4474.14	-0.463543	21.0494	-	1900-02-28	34.2449	-
RsA-24	11500	-0.72	-0.740191	0.0407665	1901-02-14	20.817	1901-01-16	90.6817	1432.86	4508.43	-0.44182	20.9551	-	1900-03-01	34.2851	-
RsA-25	12000	-0.88	-0.740191	1.95466	1901-02-14	21.5114	1901-01-17	90.7786	1523.64	4542.75	-0.419867	20.8598	-	1900-03-02	34.3218	-
RsA-26	12500	-0.81	-0.740191	0.487334	1901-02-14	21.2076	1901-01-18	90.866	1614.5	4577.11	-0.397693	20.7636	-	1900-03-03	34.3548	-
RsA-27	13000	-1.24	-0.740191	24.9809	1901-02-14	23.0738	1901-01-19	90.9437	1705.45	4611.49	-0.375302	20.6664	-	1900-03-04	34.3842	-
RsA-28	13500	-1.58	-0.740191	70.528	1901-02-14	24.5494	1901-01-20	91.0119	1796.46	4645.9	-0.352703	20.5683	-	1900-03-05	34.41	-
RsA-29	14000	-1.35	-0.740191	37.1867	1901-02-14	23.5512	1901-01-21	91.0705	1887.53	4680.33	-0.329902	20.4694	-	1900-03-06	34.4321	-
RsA-30	14600	-1.67	-0.740191	86.4545	1901-02-14	24.94	1901-01-22	91.1194	1978.65	4714.78	-0.306905	20.3696	-	1900-03-07	34.4506	-
RsA-31	15000	-1.95	-0.740191	146.364	1901-02-14	26.1552	1901-01-23	91.1587	2069.81	4749.25	-0.283719	20.2689	-	1900-03-08	34.4655	-
RsA-32	15500	-2.1	-0.740191	184.908	1901-02-14	26.8062	1901-01-24	91.1883	2161	4783.73	-0.260351	20.1675	-	1900-03-09	34.4767	-
RsA-33	16000	-2.48	-0.740191	302.694	1901-02-14	28.4554	1901-01-25	91.2082	2252.21	4818.21	-0.236808	20.0653	-	1900-03-10	34.4842	-
RsA-34	16500	-2.71	-0.740191	388.015	1901-02-14	29.4536	1901-01-26	91.2185	2343.42	4852.7	-0.213098	19.9624	-	1900-03-11	34.4881	-
							1901-01-27	91.2186	2434.64	4887.19	-0.189226	19.8588	-	1900-03-12	34.4881	72
							1901-01-28	91.2037	2525.85	4921.67	-0.165201	19.7546	-	1900-03-13	34.4825	-
							1901-01-29	91.1729	2617.02	4956.14	-0.141029	19.6497	-	1900-03-14	34.4708	-
							1901-01-30	91.1262	2708.15	4990.59	-0.116717	19.5442	-	1900-03-15	34.4532	-
							1901-01-31	91.0636	2799.21	5025.02	-0.0922734	19.4381	-	1900-03-16	34.4295	-
							1901-02-01	90.9852	2890.19	5059.42	-0.0677042	19.3314	-	1900-03-17	34.3999	-
							1901-02-02	90.891	2981.09	5093.79	-0.0430172	19.2243	-	1900-03-18	34.3643	-
							1901-02-03	90.7809	3071.87	5128.11	-0.0182197	19.1167	-	1900-03-19	34.3226	-
							1901-02-04	90.6551	3162.52	5162.38	0.006681	19.0086	-	1900-03-20	34.2751	-
							1901-02-05	90.5136	3253.03	5196.61	0.0316775	18.9001	-	1900-03-21	34.2216	-
							1901-02-06	90.3565	3343.39	5230.77	0.0567624	18.7913	-	1900-03-22	34.1622	-
							1901-02-07	90.1838	3433.58	5264.86	0.0819283	18.682	-	1900-03-23	34.0969	-
							1901-02-08	89.9955	3523.57	5298.89	0.107168	18.5725	-	1900-03-24	34.0257	-
							1901-02-09	89.7919	3613.36	5332.84	0.132473	18.4627	-	1900-03-25	33.9487	-
							1901-02-10	89.5728	3702.94	5366.7	0.157837	18.3526	-	1900-03-26	33.8659	-
							1901-02-11	89.3385	3792.27	5400.48	0.183252	18.2423	-	1900-03-27	33.7773	-
							1901-02-12	89.089	3881.36	5434.16	0.208711	18.1318	-	1900-03-28	33.683	-
							1901-02-13	88.8244	3970.19	5467.75	0.234205	18.0212	-	1900-03-29	33.5829	-
							1901-02-14	88.5448	4058.73	5501.22	0.259728	17.9104	-	1900-03-30	33.4772	-
							1901-02-15	88.2503	4146.98	5534.59	0.285271	17.7995	-	1900-03-31	33.3659	-
							1901-02-16	87.941	4234.92	5567.84	0.310828	17.6886	-	1900-04-01	33.2489	-
							1901-02-17	87.6171	4322.54	5600.97	0.336391	17.5777	-	1900-04-02	33.1265	-
							1901-02-18	87.2787	4409.82	5633.96	0.361951	17.4667	-	1900-04-03	32.9985	-
							1901-02-19	86.9258	4496.74	5666.83	0.387503	17.3558	-	1900-04-04	32.8651	-
							1901-02-20	86.5588	4583.3	5699.56	0.413037	17.245	-	1900-04-05	32.7263	-
							1901-02-21	86.1776	4669.48	5732.14	0.438546	17.1343	-	1900-04-06	32.5822	-
							1901-02-22	85.7824	4755.26	5764.57	0.464024	17.0237	-	1900-04-07	32.4328	-
							1901-02-23	85.3734	4840.64	5796.85	0.489461	16.9133	-	1900-04-08	32.2782	-
							1901-02-24	84.9507	4925.59	5828.97	0.514852	16.8031	-	1900-04-09	32.1184	-
							1901-02-25	84.5146	5010.1	5860.92	0.540187	16.6932	-	1900-04-10	31.9535	-
							1901-02-26	84.0651	5094.17	5892.7	0.565461	16.5835	-	1900-04-11	31.7835	-
							1901-02-27	83.6025	5177.77	5924.31	0.590664	16.4741	-	1900-04-12	31.6086	-
							1901-02-28	83.1269	5260.9	5955.74	0.615791	16.3651	-	1900-04-13	31.4288	-
							1901-03-01	82.6385	5343.54	5986.99	0.640832	16.2564	-	1900-04-14	31.2441	-
							1901-03-02	82.1375	5425.67	6018.04	0.665782	16.1481	-	1900-04-15	31.0547	-
							1901-03-03	81.6241	5507.3	6048.9	0.690632	16.0403	-	1900-04-16	30.8606	-
							1901-03-04	81.0985	5588.4	6079.56	0.715375	15.9329	-	1900-04-17	30.6619	-
							1901-03-05	80.5608	5668.96	6110.02	0.740004	15.826	-	1900-04-18	30.4586	-
							1901-03-06	80.0114	5748.97	6140.27	0.764511	15.7196	-	1900-04-19	30.2509	-
							1901-03-07	79.4504	5828.42	6170.31	0.78889	15.6138	-	1900-04-20	30.0388	-
							1901-03-08	78.878	5907.3	6200.13	0.813133	15.5086	-	1900-04-21	29.8224	-
							1901-03-09	78.2945	5985.59	6229.74	0.837233	15.404	-	1900-04-22	29.6017	-
							1901-03-10	77.7	6063.29	6259.11	0.861182	15.3001	-	1900-04-23	29.377	-
							1901-03-11	77.0948	6140.39	6288.26	0.884974	15.1968	-	1900-04-24	29.1482	-
							1901-03-12	76.4792	6216.86	6317.18	0.908601	15.0943	-	1900-04-25	28.9154	-
							1901-03-13	75.8534	6292.72	6345.86	0.932057	14.9925	-	1900-04-26	28.6788	-
							1901-03-14	75.2175	6367.94	6374.29	0.955335	14.8914	-	1900-04-27	28.4384	-
							1901-03-15	74.5719	6442.51	6402.49	0.978427	14.7912	-	1900-04-28	28.1943	-
							1901-03-16	73.9169	6516.42	6430.43	1.00133	14.6918	-	1900-04-29	27.9467	-
							1901-03-17	73.2526	6589.68	6458.13	1.02403	14.5933	-	1900-04-30	27.6955	-
							1901-03-18	72.5793	6662.26	6485.57	1.04652	14.4957	-	1900-05-01	27.4409	-
							1901-03-19	71.8973	6734.15	6512.75	1.06881	14.399	-	1900-05-02	27.1831	-
							1901-03-20	71.2069	6805.36	6539.68	1.09087	14.3032	-	1900-05-03	26.9221	-
							1901-03-21	70.5082	6875.87	6566.33	1.11271	14.2084	-	1900-05-04	26.6579	-
							1901-03-22	69.8017	6945.67	6592.72	1.13432	14.1147	-	1900-05-05	26.3908	-
							1901-03-23	69.0875	7014.76	6618.85	1.15569	14.0219	-	1900-05-06	26.1207	-
							1901-03-24	68.3659	7083.12	6644.69	1.17681	13.9302	-	1900-05-07	25.8479	-
							1901-03-25	67.6372	7150.76	6670.27	1.19768	13.8397	-	1900-05-08	25.5724	-
							1901-03-26	66.9018	7217.66	6695.56	1.2183	13.7502	-	1900-05-09	25.2944	-
							1901-03-27	66.1598	7283.82	6720.57	1.23865	13.6619	-	1900-05-10	25.0138	-
							1901-03-28	65.4115	7349.23	6745.31	1.25873	13.5747	-	1900-05-11	24.7309	-
							1901-03-29	64.6573	7413.89	6769.75	1.27854	13.4887	-	1900-05-12	24.4458	-
							1901-03-30	63.8975	7477.79	6793.91	1.29807	13.404	-	1900-05-13	24.1585	-
							1901-03-31	63.1322	7540.92	6817.78	1.31731	13.3205	-	1900-05-14	23.8692	-
							1901-04-01	62.362	7603.28	6841.36	1.33626	13.2382	-	1900-05-15	23.5779	-
							1901-04-02	61.5869	7664.87	6864.64	1.35491	13.1573	-	1900-05-16	23.2849	-
							1901-04-03	60.8074	7725.68	6887.63	1.37325	13.0777	-	1900-05-17	22.9902	-
							1901-04-04	60.0236	7785.7	6910.33	1.39129	12.9994	-	1900-05-18	22.6939	-
							1901-04-05	59.2361	7844.94	6932.72	1.40901	12.9225	-	1900-05-19	22.3961	-
							1901-04-06	58.4449	7903.38	6954.82	1.42641	12.847	-	1900-05-20	22.097	-
							1901-04-07	57.6505	7961.03	6976.62	1.44349	12.7728	-	1900-05-21	21.7966	-
							1901-04-08	56.8531	8017.89	6998.11	1.46024	12.7002	-	1900-05-22	21.4952	-
							1901-04-09	56.0531	8073.94	7019.3	1.47665	12.6289	-	1900-05-23	21.1927	-
							1901-04-10	55.2508	8129.19	7040.19	1.49273	12.5592	-	1900-05-24	20.8893	-
							1901-04-11	54.4464	8183.64	7060.78	1.50845	12.4909	-	1900-05-25	20.5852	-
							1901-04-12	53.6403	8237.28	7081.06	1.52383	12.4242	-	1900-05-26	20.2804	-
							1901-04-13	52.8328	8290.11	7101.03	1.53886	12.359	-	1900-05-27	19.9751	-
							1901-04-14	52.0242	8342.13	7120.7	1.55353	12.2953	-	1900-05-28	19.6694	-
							1901-04-15	51.2148	8393.35	7140.07	1.56783	12.2332	-	1900-05-29	19.3634	-
							1901-04-16	50.405	8443.75	7159.12	1.58177	12.1727	-	1900-05-30	19.0572	-
							1901-04-17	49.595	8493.35	7177.87	1.59534	12.1138	-	1900-05-31	18.751	-
							1901-04-18	48.7852	8542.13	7196.32	1.60853	12.0566	-	1900-06-01	18.4448	-
							1901-04-19	47.9758	8590.11	7214.46	1.62134	12.001	-	1900-06-02	18.1388	-
							1901-04-20	47.1672	8637.28	7232.29	1.63377	11.947	-	1900-06-03	17.8331	-
							1901-04-21	46.3597	8683.64	7249.82	1.64581	11.8948	-	1900-06-04	17.5278	-
							1901-04-22	45.5536	8729.19	7267.04	1.65747	11.8442	-	1900-06-05	17.223	-
							1901-04-23	44.7492	8773.94	7283.96	1.66873	11.7953	-	1900-06-06	16.9189	-
							1901-04-24	43.9469	8817.89	7300.58	1.67959	11.7482	-	1900-06-07	16.6155	-
							1901-04-25	43.1469	8861.03	7316.89	1.69006	11.7027	-	1900-06-08	16.3131	-
							1901-04-26	42.3495	8903.38	7332.9	1.70012	11.6591	-	1900-06-09	16.0116	-
							1901-04-27	41.5551	8944.94	7348.61	1.70977	11.6172	-	1900-06-10	15.7112	-
							1901-04-28	40.7639	8985.7	7364.02	1.71902	11.577	-	1900-06-11	15.4121	-
							1901-04-29	39.9764	9025.68	7379.14	1.72786	11.5387	-	1900-06-12	15.1143	-
							1901-04-30	39.1926	9064.87	7393.96	1.73628	11.5022	-	1900-06-13	14.818	-
							1901-05-01	38.4131	9103.28	7408.48	1.74428	11.4674	-	1900-06-14	14.5233	-
							1901-05-02	37.638	9140.92	7422.71	1.75187	11.4345	-	1900-06-15	14.2303	-
							1901-05-03	36.8678	9177.79	7436.65	1.75903	11.4034	-	1900-06-16	13.939	-
							1901-05-04	36.1025	9213.89	7450.3	1.76577	11.3742	-	1900-06-17	13.6497	-
							1901-05-05	35.3427	9249.23	7463.66	1.77208	11.3468	-	1900-06-18	13.3624	-
							1901-05-06	34.5885	9283.82	7476.74	1.77797	11.3212	-	1900-06-19	13.0773	-
							1901-05-07	33.8402	9317.66	7489.53	1.78343	11.2975	-	1900-06-20	12.7944	-
							1901-05-08	33.0982	9350.76	7502.05	1.78846	11.2757	-	1900-06-21	12.5139	-
							1901-05-09	32.3628	9383.12	7514.28	1.79305	11.2558	-	1900-06-22	12.2358	-
							1901-05-10	31.6341	9414.76	7526.24	1.79721	11.2377	-	1900-06-23	11.9603	-
							1901-05-11	30.9125	9445.67	7537.93	1.80094	11.2215	-	1900-06-24	11.6875	-
							1901-05-12	30.1983	9475.87	7549.35	1.80423	11.2072	-	1900-06-25	11.4174	-
							1901-05-13	29.4918	9505.36	7560.5	1.80709	11.1948	-	1900-06-26	11.1503	-
							1901-05-14	28.7931	9534.15	7571.38	1.8095	11.1844	-	1900-06-27	10.8862	-
							1901-05-15	28.1027	9562.26	7582.01	1.81148	11.1758	-	1900-06-28	10.6251	-
							1901-05-16	27.4207	9589.68	7592.38	1.81302	11.1691	-	1900-06-29	10.3673	-
							1901-05-17	26.7474	9616.42	7602.49	1.81412	11.1643	-	1900-06-30	10.1127	-
							1901-05-18	26.0831	9642.51	7612.35	1.81478	11.1615	-	1900-07-01	9.86156	-
							1901-05-19	25.4281	9667.94	7621.96	1.815	11.1605	-	1900-07-02	9.61389	-
							1901-05-20	24.7825	9692.72	7631.33	1.81478	11.1615	-	1900-07-03	9.36981	-
							1901-05-21	24.1466	9716.86	7640.46	1.81412	11.1643	-	1900-07-04	9.12942	-
							1901-05-22	23.5208	9740.39	7649.36	1.81302	11.1691	-	1900-07-05	8.89279	-
							1901-05-23	22.9052	9763.29	7658.02	1.81148	11.1758	-	1900-07-06	8.66004	-
							1901-05-24	22.3	9785.59	7666.45	1.8095	11.1844	-	1900-07-07	8.43123	-
							1901-05-25	21.7055	9807.3	7674.65	1.80709	11.1948	-	1900-07-08	8.20648	-
							1901-05-26	21.122	9828.42	7682.64	1.80423	11.2072	-	1900-07-09	7.98585	-
							1901-05-27	20.5496	9848.97	7690.41	1.80094	11.2215	-	1900-07-10	7.76944	-
							1901-05-28	19.9886	9868.96	7697.97	1.79721	11.2377	-	1900-07-11	7.55733	-
							1901-05-29	19.4392	9888.4	7705.32	1.79305	11.2558	-	1900-07-12	7.3496	-
							1901-05-30	18.9015	9907.3	7712.46	1.78846	11.2757	-	1900-07-13	7.14633	-
							1901-05-31	18.3759	9925.67	7719.41	1.78343	11.2975	-	1900-07-14	6.9476	-
							1901-06-01	17.8625	9943.54	7726.16	1.77797	11.3212	-	1900-07-15	6.75349	-
							1901-06-02	17.3615	9960.9	7732.73	1.77208	11.3468	-	1900-07-16	6.56408	-
							1901-06-03	16.8731	9977.77	7739.11	1.76577	11.3742	-	1900-07-17	6.37942	-
							1901-06-04	16.3975	9994.17	7745.31	1.75903	11.4034	-	1900-07-18	6.1996	-
							1901-06-05	15.9349	10010.1	7751.33	1.75187	11.4345	-	1900-07-19	6.02469	-
							1901-06-06	15.4854	10025.6	7757.19	1.74428	11.4674	-	1900-07-20	5.85476	-
							1901-06-07	15.0493	10040.6	7762.88	1.73628	11.5022	-	1900-07-21	5.68986	-
							1901-06-08	14.6266	10055.3	7768.41	1.72786	11.5387	-	1900-07-22	5.53006	-
							1901-06-09	14.2176	10069.5	7773.78	1.71902	11.577	-	1900-07-23	5.37543	-
							1901-06-10	13.8224	10083.3	7779.01	1.70977	11.6172	-	1900-07-24	5.22602	-
							1901-06-11	13.4412	10096.7	7784.09	1.70012	11.6591	-	1900-07-25	5.08189	-
							1901-06-12	13.0742	10109.8	7789.03	1.69006	11.7027	-	1900-07-26	4.9431	-
							1901-06-13	12.7213	10122.5	7793.84	1.67959	11.7482	-	1900-07-27	4.80971	-
							1901-06-14	12.3829	10134.9	7798.52	1.66873	11.7953	-	1900-07-28	4.68175	-
							1901-06-15	12.059	10147	7803.08	1.65747	11.8442	-	1900-07-29	4.55929	-
							1901-06-16	11.7497	10158.7	7807.53	1.64581	11.8948	-	1900-07-30	4.44236	-
							1901-06-17	11.4552	10170.2	7811.86	1.63377	11.947	-	1900-07-31	4.33102	-
							1901-06-18	11.1756	10181.4	7816.08	1.62134	12.001	-	1900-08-01	4.22531	-
							1901-06-19	10.911	10192.3	7820.21	1.60853	12.0566	-	1900-08-02	4.12527	-
							1901-06-20	10.6615	10202.9	7824.24	1.59534	12.1138	-	1900-08-03	4.03093	-
							1901-06-21	10.4272	10213.4	7828.18	1.58177	12.1727	-	1900-08-04	3.94233	-
							1901-06-22	10.2081	10223.6	7832.04	1.56783	12.2332	-	1900-08-05	3.85952	-
							1901-06-23	10.0045	10233.6	7835.82	1.55353	12.2953	-	1900-08-06	3.78251	-
							1901-06-24	9.81623	10243.4	7839.53	1.53886	12.359	-	1900-08-07	3.71134	-
							1901-06-25	9.64351	10253	7843.18	1.52383	12.4242	-	1900-08-08	3.64604	-
							1901-06-26	9.48637	10262.5	7846.77	1.50845	12.4909	-	1900-08-09	3.58663	-
							1901-06-27	9.34488	10271.9	7850.3	1.49273	12.5592	-	1900-08-10	3.53313	-
							1901-06-28	9.21909	10281.1	7853.79	1.47665	12.6289	-	1900-08-11	3.48557	-
							1901-06-29	9.10905	10290.2	7857.23	1.46024	12.7002	-	1900-08-12	3.44397	-
							1901-06-30	9.01479	10299.2	7860.64	1.44349	12.7728	-	1900-08-13	3.40833	-
							1901-07-01	8.93636	10308.1	7864.02	1.42641	12.847	-	1900-08-14	3.37868	-
							1901-07-02	8.87379	10317	7867.37	1.40901	12.9225	-	1900-08-15	3.35502	-
							1901-07-03	8.8271	10325.8	7870.71	1.39129	12.9994	-	1900-08-16	3.33737	-
							1901-07-04	8.79631	10334.6	7874.04	1.37325	13.0777	-	1900-08-17	3.32573	-
							1901-07-05	8.78143	10343.4	7877.36	1.35491	13.1573	-	1900-08-18	3.3201	-
							1901-07-06	8.78146	10352.2	7880.68	1.33626	13.2382	-	1900-08-19	3.32011	-
							1901-07-07	8.79176	10361	7884	1.31731	13.3205	-	1900-08-20	3.32401	-
							1901-07-08	8.81172	10369.8	7887.33	1.29807	13.404	-	1900-08-21	3.33155	-
							1901-07-09	8.84134	10378.7	7890.67	1.27854	13.4887	-	1900-08-22	3.34275	-
							1901-07-10	8.88062	10387.5	7894.03	1.25873	13.5747	-	1900-08-23	3.3576	-
							1901-07-11	8.92954	10396.5	7897.41	1.23865	13.6619	-	1900-08-24	3.3761	-
							1901-07-12	8.98809	10405.4	7900.81	1.2183	13.7502	-	1900-08-25	3.39824	-
							1901-07-13	9.05627	10414.5	7904.23	1.19768	13.8397	-	1900-08-26	3.42401	-
							1901-07-14	9.13404	10423.6	7907.68	1.17681	13.9302	-	1900-08-27	3.45342	-
							1901-07-15	9.2214	10432.9	7911.17	1.15569	14.0219	-	1900-08-28	3.48645	-
							1901-07-16	9.31833	10442.2	7914.69	1.13432	14.1147	-	1900-08-29	3.52309	-
							1901-07-17	9.4248	10451.6	7918.26	1.11271	14.2084	-	1900-08-30	3.56335	-
							1901-07-18	9.54078	10461.1	7921.86	1.09087	14.3032	-	1900-08-31	3.6072	-
							1901-07-19	9.66625	10470.8	7925.52	1.06881	14.399	-	1900-09-01	3.65464	-
							1901-07-20	9.80119	10480.6	7929.22	1.04652	14.4957	-	1900-09-02	3.70565	-
							1901-07-21	9.94555	10490.6	7932.98	1.02403	14.5933	-	1900-09-03	3.76024	-
							1901-07-22	10.0993	10500.7	7936.8	1.00133	14.6918	-	1900-09-04	3.81837	-
							1901-07-23	10.2624	10510.9	7940.68	0.978427	14.7912	-	1900-09-05	3.88004	-
							1901-07-24	10.4349	10521.4	7944.63	0.955335	14.8914	-	1900-09-06	3.94524	-
							1901-07-25	10.6166	10532	7948.64	0.932057	14.9925	-	1900-09-07	4.01394	-
							1901-07-26	10.8075	10542.8	7952.73	0.908601	15.0943	-	1900-09-08	4.08614	-
							1901-07-27	11.0077	10553.8	7956.89	0.884974	15.1968	-	1900-09-09	4.16181	-
							1901-07-28	11.217	10565	7961.13	0.861182	15.3001	-	1900-09-10	4.24094	-
							1901-07-29	11.4354	10576.4	7965.45	0.837233	15.404	-	1900-09-11	4.32351	-
							1901-07-30	11.6628	10588.1	7969.86	0.813133	15.5086	-	1900-09-12	4.40949	-
							1901-07-31	11.8992	10600	7974.36	0.78889	15.6138	-	1900-09-13	4.49888	-
							1901-08-01	12.1446	10612.1	7978.95	0.764511	15.7196	-	1900-09-14	4.59165	-
							1901-08-02	12.3988	10624.5	7983.64	0.740004	15.826	-	1900-09-15	4.68777	-
							1901-08-03	12.6619	10637.2	7988.43	0.715375	15.9329	-	1900-09-16	4.78723	-
							1901-08-04	12.9337	10650.1	7993.32	0.690632	16.0403	-	1900-09-17	4.89	-
							1901-08-05	13.2142	10663.4	7998.31	0.665782	16.1481	-	1900-09-18	4.99606	-
							1901-08-06	13.5034	10676.9	8003.42	0.640832	16.2564	-	1900-09-19	5.10538	-
							1901-08-07	13.8011	10690.7	8008.64	0.615791	16.3651	-	1900-09-20	5.21793	-
							1901-08-08	14.1072	10704.8	8013.97	0.590664	16.4741	-	1900-09-21	5.3337	-
							1901-08-09	14.4219	10719.2	8019.42	0.565461	16.5835	-	1900-09-22	5.45264	-
							1901-08-10	14.7448	10733.9	8025	0.540187	16.6932	-	1900-09-23	5.57475	-
							1901-08-11	15.076	10749	8030.7	0.514852	16.8031	-	1900-09-24	5.69998	-
							1901-08-12	15.4154	10764.4	8036.53	0.489461	16.9133	-	1900-09-25	5.8283	-
							1901-08-13	15.763	10780.2	8042.49	0.464024	17.0237	-	1900-09-26	5.9597	-
							1901-08-14	16.1185	10796.3	8048.58	0.438546	17.1343	-	1900-09-27	6.09413	-
							1901-08-15	16.482	10812.8	8054.81	0.413037	17.245	-	1900-09-28	6.23156	-
							1901-08-16	16.8534	10829.6	8061.18	0.387503	17.3558	-	1900-09-29	6.37197	-
							1901-08-17	17.2325	10846.9	8067.7	0.361951	17.4667	-	1900-09-30	6.51531	-
							1901-08-18	17.6194	10864.5	8074.36	0.336391	17.5777	-	1900-10-01	6.66156	-
							1901-08-19	18.0138	10882.5	8081.17	0.310828	17.6886	-	1900-10-02	6.81069	-
							1901-08-20	18.4157	10900.9	8088.13	0.285271	17.7995	-	1900-10-03	6.96265	-
							1901-08-21	18.825	10919.7	8095.25	0.259728	17.9104	-	1900-10-04	7.11741	-
							1901-08-22	19.2417	10939	8102.53	0.234205	18.0212	-	1900-10-05	7.27493	-
							1901-08-23	19.6655	10958.7	8109.96	0.208711	18.1318	-	1900-10-06	7.43519	-
							1901-08-24	20.0965	10978.7	8117.56	0.183252	18.2423	-	1900-10-07	7.59813	-
							1901-08-25	20.5345	10999.3	8125.32	0.157837	18.3526	-	1900-10-08	7.76372	-
							1901-08-26	20.9794	11020.3	8133.26	0.132473	18.4627	-	1900-10-09	7.93193	-
							1901-08-27	21.4311	11041.7	8141.36	0.107168	18.5725	-	1900-10-10	8.10271	-
							1901-08-28	21.8895	11063.6	8149.63	0.0819283	18.682	-	1900-10-11	8.27603	-
							1901-08-29	22.3545	11085.9	8158.09	0.0567624	18.7913	-	1900-10-12	8.45183	-
							1901-08-30	22.826	11108.8	8166.72	0.0316775	18.9001	-	1900-10-13	8.63009	-
							1901-08-31	23.3038	11132.1	8175.53	0.006681	19.0086	-	1900-10-14	8.81076	-
							1901-09-01	23.7879	11155.9	8184.52	-0.0182197	19.1167	-	1900-10-15	8.9938	-
							1901-09-02	24.2782	11180.1	8193.7	-0.0430172	19.2243	-	1900-10-16	9.17916	-
							1901-09-03	24.7745	11204.9	8203.07	-0.0677042	19.3314	-	1900-10-17	9.3668	-
							1901-09-04	25.2767	11230.2	8212.62	-0.0922734	19.4381	-	1900-10-18	9.55667	-
							1901-09-05	25.7847	11256	8222.37	-0.116717	19.5442	-	1900-10-19	9.74875	-
							1901-09-06	26.2984	11282.3	8232.32	-0.141029	19.6497	-	1900-10-20	9.94296	-
							1901-09-07	26.8177	11309.1	8242.45	-0.165201	19.7546	-	1900-10-21	10.1393	-
							1901-09-08	27.3424	11336.4	8252.79	-0.189226	19.8588	-	1900-10-22	10.3377	-
							1901-09-09	27.8724	11364.3	8263.33	-0.213098	19.9624	-	1900-10-23	10.538	-
							1901-09-10	28.4076	11392.7	8274.07	-0.236808	20.0653	-	1900-10-24	10.7404	-
							1901-09-11	28.9478	11421.7	8285.02	-0.260351	20.1675	-	1900-10-25	10.9447	-
							1901-09-12	29.493	11451.1	8296.17	-0.283719	20.2689	-	1900-10-26	11.1508	-
							1901-09-13	30.043	11481.2	8307.53	-0.306905	20.3696	-	1900-10-27	11.3587	-
							1901-09-14	30.5977	11511.8	8319.09	-0.329902	20.4694	-	1900-10-28	11.5684	-
							1901-09-15	31.1569	11542.9	8330.87	-0.352703	20.5683	-	1900-10-29	11.7799	-
							1901-09-16	31.7206	11574.7	8342.87	-0.375302	20.6664	-	1900-10-30	11.993	-
							1901-09-17	32.2885	11607	8355.07	-0.397693	20.7636	-	1900-10-31	12.2077	-
							1901-09-18	32.8606	11639.8	8367.5	-0.419867	20.8598	-	1900-11-01	12.424	-
							1901-09-19	33.4368	11673.3	8380.14	-0.44182	20.9551	-	1900-11-02	12.6418	-
							1901-09-20	34.0168	11707.3	8393	-0.463543	21.0494	-	1900-11-03	12.8611	-
							1901-09-21	34.6005	11741.9	8406.08	-0.485032	21.1426	-	1900-11-04	13.0818	-
							1901-09-22	35.1879	11777.1	8419.39	-0.506279	21.2349	-	1900-11-05	13.3039	-
							1901-09-23	35.7787	11812.8	8432.91	-0.527278	21.326	-	1900-11-06	13.5273	-
							1901-09-24	36.3729	11849.2	8446.67	-0.548023	21.416	-	1900-11-07	13.7519	-
							1901-09-25	36.9703	11886.2	8460.64	-0.568508	21.5049	-	1900-11-08	13.9778	-
							1901-09-26	37.5707	11923.8	8474.85	-0.588727	21.5927	-	1900-11-09	14.2048	-
							1901-09-27	38.174	11961.9	8489.28	-0.608674	21.6792	-	1900-11-10	14.4329	-
							1901-09-28	38.7801	12000.7	8503.94	-0.628342	21.7646	-	1900-11-11	14.6621	-
							1901-09-29	39.3889	12040.1	8518.84	-0.647726	21.8487	-	1900-11-12	14.8922	-
							1901-09-30	40.0001	12080.1	8533.96	-0.666821	21.9316	-	1900-11-13	15.1233	-
							1901-10-01	40.6137	12120.7	8549.31	-0.68562	22.0132	-	1900-11-14	15.3553	-
							1901-10-02	41.2295	12161.9	8564.9	-0.704119	22.0935	-	1900-11-15	15.5881	-
							1901-10-03	41.8473	12203.8	8580.72	-0.722311	22.1724	-	1900-11-16	15.8217	-
							1901-10-04	42.4671	12246.3	8596.78	-0.740191	22.25	-	1900-11-17	16.056	-
							1901-10-05	43.0886	12289.3	8613.07	-0.757754	22.3263	-	1900-11-18	16.291	-
							1901-10-06	43.7117	12333.1	8629.6	-0.774994	22.4011	-	1900-11-19	16.5266	-
							1901-10-07	44.3364	12377.4	8646.36	-0.791908	22.4745	-	1900-11-20	16.7628	-
							1901-10-08	44.9623	12422.4	8663.36	-0.808488	22.5464	-	1900-11-21	16.9994	-
							1901-10-09	45.5894	12467.9	8680.6	-0.824732	22.6169	-	1900-11-22	17.2365	-
							1901-10-10	46.2176	12514.2	8698.07	-0.840633	22.6859	-	1900-11-23	17.474	-
							1901-10-11	46.8466	12561	8715.78	-0.856187	22.7535	-	1900-11-24	17.7119	-
							1901-10-12	47.4764	12608.5	8733.73	-0.87139	22.8194	-	1900-11-25	17.95	-
							1901-10-13	48.1068	12656.6	8751.92	-0.886237	22.8839	-	1900-11-26	18.1883	-
							1901-10-14	48.7376	12705.3	8770.35	-0.900724	22.9467	-	1900-11-27	18.4268	-
							1901-10-15	49.3687	12754.7	8789.01	-0.914845	23.008	-	1900-11-28	18.6654	-
							1901-10-16	50	12804.7	8807.92	-0.928598	23.0677	-	1900-11-29	18.9041	-
							1901-10-17	50.6313	12855.3	8827.06	-0.941978	23.1258	-	1900-11-30	19.1428	-
							1901-10-18	51.2624	12906.6	8846.44	-0.954981	23.1822	-	1900-12-01	19.3814	-
							1901-10-19	51.8932	12958.5	8866.06	-0.967604	23.237	-	1900-12-02	19.6199	-
							1901-10-20	52.5236	13011	8885.92	-0.979841	23.2901	-	1900-12-03	19.8582	-
							1901-10-21	53.1534	13064.2	8906.02	-0.991691	23.3415	-	1900-12-04	20.0963	-
							1901-10-22	53.7824	13117.9	8926.35	-1.00315	23.3913	-	1900-12-05	20.3342	-
							1901-10-23	54.4106	13172.4	8946.92	-1.01421	23.4393	-	1900-12-06	20.5717	-
							1901-10-24	55.0377	13227.4	8967.73	-1.02488	23.4856	-	1900-12-07	20.8088	-
							1901-10-25	55.6636	13283.1	8988.78	-1.03514	23.5301	-	1900-12-08	21.0454	-
							1901-10-26	56.2883	13339.3	9010.06	-1.045	23.5729	-	1900-12-09	21.2816	-
							1901-10-27	56.9114	13396.3	9031.58	-1.05445	23.6139	-	1900-12-10	21.5172	-
							1901-10-28	57.5329	13453.8	9053.33	-1.06349	23.6531	-	1900-12-11	21.7522	-
							1901-10-29	58.1527	13511.9	9075.31	-1.07212	23.6906	-	1900-12-12	21.9865	-
							1901-10-30	58.7705	13570.7	9097.53	-1.08033	23.7262	-	1900-12-13	22.2201	-
							1901-10-31	59.3863	13630.1	9119.99	-1.08813	23.7601	-	1900-12-14	22.4529	-
							1901-11-01	59.9999	13690.1	9142.67	-1.0955	23.7921	-	1900-12-15	22.6849	-
							1901-11-02	60.6111	13750.7	9165.59	-1.10245	23.8222	-	1900-12-16	22.916	-
							1901-11-03	61.2199	13811.9	9188.73	-1.10898	23.8506	-	1900-12-17	23.1461	-
							1901-11-04	61.826	13873.8	9212.11	-1.11508	23.8771	-	1900-12-18	23.3753	-
							1901-11-05	62.4293	13936.2	9235.71	-1.12075	23.9017	-	1900-12-19	23.6034	-
							1901-11-06	63.0297	13999.2	9259.54	-1.126	23.9244	-	1900-12-20	23.8304	-
							1901-11-07	63.6271	14062.8	9283.6	-1.13081	23.9453	-	1900-12-21	24.0563	-
							1901-11-08	64.2213	14127.1	9307.88	-1.13519	23.9643	-	1900-12-22	24.2809	-
							1901-11-09	64.8121	14191.9	9332.38	-1.13913	23.9814	-	1900-12-23	24.5043	-
							1901-11-10	65.3995	14257.3	9357.11	-1.14264	23.9967	-	1900-12-24	24.7264	-
							1901-11-11	65.9832	14323.3	9382.06	-1.14571	24.01	-	1900-12-25	24.9471	-
							1901-11-12	66.5632	14389.8	9407.22	-1.14835	24.0214	-	1900-12-26	25.1664	-
							1901-11-13	67.1394	14457	9432.61	-1.15055	24.031	-	1900-12-27	25.3842	-
							1901-11-14	67.7115	14524.7	9458.21	-1.15231	24.0386	-	1900-12-28	25.6005	-
							1901-11-15	68.2794	14592.9	9484.02	-1.15363	24.0443	-	1900-12-29	25.8152	-
							1901-11-16	68.8431	14661.8	9510.05	-1.1545	24.0482	-	1900-12-30	26.0283	-
							1901-11-17	69.4023	14731.2	9536.29	-1.15494	24.0501	1901-11-17	1900-12-31	26.2398	-
							1901-11-18	69.957	14801.1	9562.74	-1.15494	24.0501	1901-11-18	1901-01-01	26.4495	-
							1901-11-19	70.507	14871.7	9589.4	-1.1545	24.0482	-	1901-01-02	26.6574	-
							1901-11-20	71.0522	14942.7	9616.26	-1.15363	24.0443	-	1901-01-03	26.8636	-
							1901-11-21	71.5924	15014.3	9643.33	-1.15231	24.0386	-	1901-01-04	27.0678	-
							1901-11-22	72.1276	15086.4	9670.6	-1.15055	24.031	-	1901-01-05	27.2702	-
							1901-11-23	72.6576	15159.1	9698.07	-1.14835	24.0214	-	1901-01-06	27.4706	-
							1901-11-24	73.1823	15232.3	9725.74	-1.14571	24.01	-	1901-01-07	27.6689	-
							1901-11-25	73.7016	15306	9753.61	-1.14264	23.9967	-	1901-01-08	27.8653	-
							1901-11-26	74.2153	15380.2	9781.67	-1.13913	23.9814	-	1901-01-09	28.0595	-
							1901-11-27	74.7233	15454.9	9809.92	-1.13519	23.9643	-	1901-01-10	28.2515	-
							1901-11-28	75.2255	15530.1	9838.36	-1.13081	23.9453	-	1901-01-11	28.4414	-
							1901-11-29	75.7218	15605.9	9866.99	-1.126	23.9244	-	1901-01-12	28.6291	-
							1901-11-30	76.2121	15682.1	9895.8	-1.12075	23.9017	-	1901-01-13	28.8144	-
							1901-12-01	76.6962	15758.8	9924.8	-1.11508	23.8771	-	1901-01-14	28.9975	-
							1901-12-02	77.174	15835.9	9953.98	-1.10898	23.8506	-	1901-01-15	29.1781	-
							1901-12-03	77.6455	15913.6	9983.33	-1.10245	23.8222	-	1901-01-16	29.3564	-
							1901-12-04	78.1105	15991.7	10012.9	-1.0955	23.7921	-	1901-01-17	29.5322	-
							1901-12-05	78.5689	16070.3	10042.6	-1.08813	23.7601	-	1901-01-18	29.7055	-
							1901-12-06	79.0206	16149.3	10072.4	-1.08033	23.7262	-	1901-01-19	29.8763	-
							1901-12-07	79.4655	16228.7	10102.5	-1.07212	23.6906	-	1901-01-20	30.0445	-
							1901-12-08	79.9035	16308.7	10132.7	-1.06349	23.6531	-	1901-01-21	30.2101	-
							1901-12-09	80.3345	16389	10163.1	-1.05445	23.6139	-	1901-01-22	30.373	-
							1901-12-10	80.7583	16469.7	10193.6	-1.045	23.5729	-	1901-01-23	30.5333	-
							1901-12-11	81.175	16550.9	10224.3	-1.03514	23.5301	-	1901-01-24	30.6908	-
							1901-12-12	81.5843	16632.5	10255.1	-1.02488	23.4856	-	1901-01-25	30.8456	-
							1901-12-13	81.9862	16714.5	10286.1	-1.01421	23.4393	-	1901-01-26	30.9975	-
							1901-12-14	82.3806	16796.9	10317.3	-1.00315	23.3913	-	1901-01-27	31.1467	-
							1901-12-15	82.7675	16879.6	10348.6	-0.991691	23.3415	-	1901-01-28	31.2929	-
							1901-12-16	83.1466	16962.8	10380	-0.979841	23.2901	-	1901-01-29	31.4363	-
							1901-12-17	83.518	17046.3	10411.6	-0.967604	23.237	-	1901-01-30	31.5767	-
							1901-12-18	83.8815	17130.2	10443.3	-0.954981	23.1822	-	1901-01-31	31.7141	-
							1901-12-19	84.237	17214.4	10475.2	-0.941978	23.1258	-	1901-02-01	31.8485	-
							1901-12-20	84.5846	17299	10507.1	-0.928598	23.0677	-	1901-02-02	31.9799	-
							1901-12-21	84.924	17383.9	10539.2	-0.914845	23.008	-	1901-02-03	32.1082	-
							1901-12-22	85.2552	17469.2	10571.5	-0.900724	22.9467	-	1901-02-04	32.2335	-
							1901-12-23	85.5781	17554.8	10603.8	-0.886237	22.8839	-	1901-02-05	32.3556	-
							1901-12-24	85.8928	17640.7	10636.3	-0.87139	22.8194	-	1901-02-06	32.4745	-
							1901-12-25	86.1989	17726.9	10668.9	-0.856187	22.7535	-	1901-02-07	32.5903	-
							1901-12-26	86.4966	17813.4	10701.6	-0.840633	22.6859	-	1901-02-08	32.7028	-
							1901-12-27	86.7858	17900.1	10734.4	-0.824732	22.6169	-	1901-02-09	32.8122	-
							1901-12-28	87.0663	17987.2	10767.3	-0.808488	22.5464	-	1901-02-10	32.9182	-
							1901-12-29	87.3381	18074.5	10800.4	-0.791908	22.4745	-	1901-02-11	33.021	-
							1901-12-30	87.6012	18162.1	10833.5	-0.774994	22.4011	-	1901-02-12	33.1204	-
							1901-12-31	87.8554	18250	10866.7	-0.757754	22.3263	-	1901-02-13	33.2166	-
							1902-01-01	88.1008	18338.1	10900	-0.740191	22.25	-	1901-02-14	33.3093

## Sheet: RsA-cycle 2
table S5. Raw data for intra-annual growth model and δ18O variations (RsA-cycle 2).
TPhs	139			Data	Model	Cor
TPrd	365		Min Len	16500	88.1008	16500
TAmp	1.5		Max Len	24000	18338.1	23400
TPos	3.12983		Net Len	7500	18250	6900	2.64493
GPhs	65
GPrd	365
GAmp	82.4402
GPos	49.96		Max Tmp	1901-01-01
GSkw	56.2		Max GRt	1900-03-12
Diff	2127.03
										Look
16											-1.15494	24.0501	1901-11-18		34.4881
Samp	Dist	18O	Now 18O	Diff	ModDte	Temp	Mod Date	ModRte	Raw Ln	Cor Ln	Mod 18O	Temp	Max Temp	Act Date	Mod GRt	Max Rate
RsA-34	16500	-2.71	-0.740191	388.015	1901-02-14	29.4536	1901-01-01	88.1008	88.1008	16500	-0.740191	22.25	-	1900-02-15	33.3093	-
RsA-35	17000	-2.55	-0.740191	327.541	1901-02-14	28.7592	1901-01-02	88.3372	176.438	16533.4	-0.722311	22.1724	-	1900-02-16	33.3987	-
RsA-36	17500	-2.43	-0.740191	285.546	1901-02-14	28.2384	1901-01-03	88.5646	265.003	16566.9	-0.704119	22.0935	-	1900-02-17	33.4847	-
RsA-37	18000	-2.11	-0.740191	187.638	1901-02-14	26.8496	1901-01-04	88.783	353.786	16600.5	-0.68562	22.0132	-	1900-02-18	33.5673	-
RsA-38	18500	-1.92	-0.740191	139.195	1901-02-14	26.025	1901-01-05	88.9923	442.778	16634.1	-0.666821	21.9316	-	1900-02-19	33.6464	-
RsA-39	19000	-1.67	-0.740191	86.4545	1901-02-14	24.94	1901-01-06	89.1925	531.97	16667.8	-0.647726	21.8487	-	1900-02-20	33.7221	-
RsA-40	19500	-1.72	-0.740191	96.0026	1901-02-14	25.157	1901-01-07	89.3834	621.354	16701.6	-0.628342	21.7646	-	1900-02-21	33.7943	-
RsA-41	20000	-1.35	-0.740191	37.1867	1901-02-14	23.5512	1901-01-08	89.5651	710.919	16735.5	-0.608674	21.6792	-	1900-02-22	33.863	-
RsA-42	20500	-0.98	-0.740191	5.75085	1901-02-14	21.9454	1901-01-09	89.7376	800.657	16769.4	-0.588727	21.5927	-	1900-02-23	33.9282	-
RsA-43	21000	-0.61	-0.740191	1.69496	1901-02-14	20.3396	1901-01-10	89.9007	890.557	16803.4	-0.568508	21.5049	-	1900-02-24	33.9899	-
RsA-44	21500	-0.74	-0.740191	3.6373e-06	1901-02-14	20.9038	1901-01-11	90.0544	980.612	16837.4	-0.548023	21.416	-	1900-02-25	34.048	-
RsA-45	22000	-1.15	-0.740191	16.7944	1901-02-14	22.6832	1901-01-12	90.1988	1070.81	16871.5	-0.527278	21.326	-	1900-02-26	34.1026	-
RsA-46	22500	-1.42	-0.740191	46.2141	1901-02-14	23.855	1901-01-13	90.3337	1161.14	16905.7	-0.506279	21.2349	-	1900-02-27	34.1536	-
RsA-47	23000	-1.83	-0.740191	118.768	1901-02-14	25.6344	1901-01-14	90.4592	1251.6	16939.9	-0.485032	21.1426	-	1900-02-28	34.201	-
RsA-48	23500	-1.99	-0.740191	156.202	1901-02-14	26.3288	1901-01-15	90.5752	1342.18	16974.1	-0.463543	21.0494	-	1900-02-28	34.2449	-
RsA-49	24000	-2.27	-0.740191	234.032	1901-02-14	27.544	1901-01-16	90.6817	1432.86	17008.4	-0.44182	20.9551	-	1900-03-01	34.2851	-
							1901-01-17	90.7786	1523.64	17042.8	-0.419867	20.8598	-	1900-03-02	34.3218	-
							1901-01-18	90.866	1614.5	17077.1	-0.397693	20.7636	-	1900-03-03	34.3548	-
							1901-01-19	90.9437	1705.45	17111.5	-0.375302	20.6664	-	1900-03-04	34.3842	-
							1901-01-20	91.0119	1796.46	17145.9	-0.352703	20.5683	-	1900-03-05	34.41	-
							1901-01-21	91.0705	1887.53	17180.3	-0.329902	20.4694	-	1900-03-06	34.4321	-
							1901-01-22	91.1194	1978.65	17214.8	-0.306905	20.3696	-	1900-03-07	34.4506	-
							1901-01-23	91.1587	2069.81	17249.2	-0.283719	20.2689	-	1900-03-08	34.4655	-
							1901-01-24	91.1883	2161	17283.7	-0.260351	20.1675	-	1900-03-09	34.4767	-
							1901-01-25	91.2082	2252.21	17318.2	-0.236808	20.0653	-	1900-03-10	34.4842	-
							1901-01-26	91.2185	2343.42	17352.7	-0.213098	19.9624	-	1900-03-11	34.4881	-
							1901-01-27	91.2186	2434.64	17387.2	-0.189226	19.8588	-	1900-03-12	34.4881	72
							1901-01-28	91.2037	2525.85	17421.7	-0.165201	19.7546	-	1900-03-13	34.4825	-
							1901-01-29	91.1729	2617.02	17456.1	-0.141029	19.6497	-	1900-03-14	34.4708	-
							1901-01-30	91.1262	2708.15	17490.6	-0.116717	19.5442	-	1900-03-15	34.4532	-
							1901-01-31	91.0636	2799.21	17525	-0.0922734	19.4381	-	1900-03-16	34.4295	-
							1901-02-01	90.9852	2890.19	17559.4	-0.0677042	19.3314	-	1900-03-17	34.3999	-
							1901-02-02	90.891	2981.09	17593.8	-0.0430172	19.2243	-	1900-03-18	34.3643	-
							1901-02-03	90.7809	3071.87	17628.1	-0.0182197	19.1167	-	1900-03-19	34.3226	-
							1901-02-04	90.6551	3162.52	17662.4	0.006681	19.0086	-	1900-03-20	34.2751	-
							1901-02-05	90.5136	3253.03	17696.6	0.0316775	18.9001	-	1900-03-21	34.2216	-
							1901-02-06	90.3565	3343.39	17730.8	0.0567624	18.7913	-	1900-03-22	34.1622	-
							1901-02-07	90.1838	3433.58	17764.9	0.0819283	18.682	-	1900-03-23	34.0969	-
							1901-02-08	89.9955	3523.57	17798.9	0.107168	18.5725	-	1900-03-24	34.0257	-
							1901-02-09	89.7919	3613.36	17832.8	0.132473	18.4627	-	1900-03-25	33.9487	-
							1901-02-10	89.5728	3702.94	17866.7	0.157837	18.3526	-	1900-03-26	33.8659	-
							1901-02-11	89.3385	3792.27	17900.5	0.183252	18.2423	-	1900-03-27	33.7773	-
							1901-02-12	89.089	3881.36	17934.2	0.208711	18.1318	-	1900-03-28	33.683	-
							1901-02-13	88.8244	3970.19	17967.7	0.234205	18.0212	-	1900-03-29	33.5829	-
							1901-02-14	88.5448	4058.73	18001.2	0.259728	17.9104	-	1900-03-30	33.4772	-
							1901-02-15	88.2503	4146.98	18034.6	0.285271	17.7995	-	1900-03-31	33.3659	-
							1901-02-16	87.941	4234.92	18067.8	0.310828	17.6886	-	1900-04-01	33.2489	-
							1901-02-17	87.6171	4322.54	18101	0.336391	17.5777	-	1900-04-02	33.1265	-
							1901-02-18	87.2787	4409.82	18134	0.361951	17.4667	-	1900-04-03	32.9985	-
							1901-02-19	86.9258	4496.74	18166.8	0.387503	17.3558	-	1900-04-04	32.8651	-
							1901-02-20	86.5588	4583.3	18199.6	0.413037	17.245	-	1900-04-05	32.7263	-
							1901-02-21	86.1776	4669.48	18232.1	0.438546	17.1343	-	1900-04-06	32.5822	-
							1901-02-22	85.7824	4755.26	18264.6	0.464024	17.0237	-	1900-04-07	32.4328	-
							1901-02-23	85.3734	4840.64	18296.8	0.489461	16.9133	-	1900-04-08	32.2782	-
							1901-02-24	84.9507	4925.59	18329	0.514852	16.8031	-	1900-04-09	32.1184	-
							1901-02-25	84.5146	5010.1	18360.9	0.540187	16.6932	-	1900-04-10	31.9535	-
							1901-02-26	84.0651	5094.17	18392.7	0.565461	16.5835	-	1900-04-11	31.7835	-
							1901-02-27	83.6025	5177.77	18424.3	0.590664	16.4741	-	1900-04-12	31.6086	-
							1901-02-28	83.1269	5260.9	18455.7	0.615791	16.3651	-	1900-04-13	31.4288	-
							1901-03-01	82.6385	5343.54	18487	0.640832	16.2564	-	1900-04-14	31.2441	-
							1901-03-02	82.1375	5425.67	18518	0.665782	16.1481	-	1900-04-15	31.0547	-
							1901-03-03	81.6241	5507.3	18548.9	0.690632	16.0403	-	1900-04-16	30.8606	-
							1901-03-04	81.0985	5588.4	18579.6	0.715375	15.9329	-	1900-04-17	30.6619	-
							1901-03-05	80.5608	5668.96	18610	0.740004	15.826	-	1900-04-18	30.4586	-
							1901-03-06	80.0114	5748.97	18640.3	0.764511	15.7196	-	1900-04-19	30.2509	-
							1901-03-07	79.4504	5828.42	18670.3	0.78889	15.6138	-	1900-04-20	30.0388	-
							1901-03-08	78.878	5907.3	18700.1	0.813133	15.5086	-	1900-04-21	29.8224	-
							1901-03-09	78.2945	5985.59	18729.7	0.837233	15.404	-	1900-04-22	29.6017	-
							1901-03-10	77.7	6063.29	18759.1	0.861182	15.3001	-	1900-04-23	29.377	-
							1901-03-11	77.0948	6140.39	18788.3	0.884974	15.1968	-	1900-04-24	29.1482	-
							1901-03-12	76.4792	6216.86	18817.2	0.908601	15.0943	-	1900-04-25	28.9154	-
							1901-03-13	75.8534	6292.72	18845.9	0.932057	14.9925	-	1900-04-26	28.6788	-
							1901-03-14	75.2175	6367.94	18874.3	0.955335	14.8914	-	1900-04-27	28.4384	-
							1901-03-15	74.5719	6442.51	18902.5	0.978427	14.7912	-	1900-04-28	28.1943	-
							1901-03-16	73.9169	6516.42	18930.4	1.00133	14.6918	-	1900-04-29	27.9467	-
							1901-03-17	73.2526	6589.68	18958.1	1.02403	14.5933	-	1900-04-30	27.6955	-
							1901-03-18	72.5793	6662.26	18985.6	1.04652	14.4957	-	1900-05-01	27.4409	-
							1901-03-19	71.8973	6734.15	19012.8	1.06881	14.399	-	1900-05-02	27.1831	-
							1901-03-20	71.2069	6805.36	19039.7	1.09087	14.3032	-	1900-05-03	26.9221	-
							1901-03-21	70.5082	6875.87	19066.3	1.11271	14.2084	-	1900-05-04	26.6579	-
							1901-03-22	69.8017	6945.67	19092.7	1.13432	14.1147	-	1900-05-05	26.3908	-
							1901-03-23	69.0875	7014.76	19118.8	1.15569	14.0219	-	1900-05-06	26.1207	-
							1901-03-24	68.3659	7083.12	19144.7	1.17681	13.9302	-	1900-05-07	25.8479	-
							1901-03-25	67.6372	7150.76	19170.3	1.19768	13.8397	-	1900-05-08	25.5724	-
							1901-03-26	66.9018	7217.66	19195.6	1.2183	13.7502	-	1900-05-09	25.2944	-
							1901-03-27	66.1598	7283.82	19220.6	1.23865	13.6619	-	1900-05-10	25.0138	-
							1901-03-28	65.4115	7349.23	19245.3	1.25873	13.5747	-	1900-05-11	24.7309	-
							1901-03-29	64.6573	7413.89	19269.8	1.27854	13.4887	-	1900-05-12	24.4458	-
							1901-03-30	63.8975	7477.79	19293.9	1.29807	13.404	-	1900-05-13	24.1585	-
							1901-03-31	63.1322	7540.92	19317.8	1.31731	13.3205	-	1900-05-14	23.8692	-
							1901-04-01	62.362	7603.28	19341.4	1.33626	13.2382	-	1900-05-15	23.5779	-
							1901-04-02	61.5869	7664.87	19364.6	1.35491	13.1573	-	1900-05-16	23.2849	-
							1901-04-03	60.8074	7725.68	19387.6	1.37325	13.0777	-	1900-05-17	22.9902	-
							1901-04-04	60.0236	7785.7	19410.3	1.39129	12.9994	-	1900-05-18	22.6939	-
							1901-04-05	59.2361	7844.94	19432.7	1.40901	12.9225	-	1900-05-19	22.3961	-
							1901-04-06	58.4449	7903.38	19454.8	1.42641	12.847	-	1900-05-20	22.097	-
							1901-04-07	57.6505	7961.03	19476.6	1.44349	12.7728	-	1900-05-21	21.7966	-
							1901-04-08	56.8531	8017.89	19498.1	1.46024	12.7002	-	1900-05-22	21.4952	-
							1901-04-09	56.0531	8073.94	19519.3	1.47665	12.6289	-	1900-05-23	21.1927	-
							1901-04-10	55.2508	8129.19	19540.2	1.49273	12.5592	-	1900-05-24	20.8893	-
							1901-04-11	54.4464	8183.64	19560.8	1.50845	12.4909	-	1900-05-25	20.5852	-
							1901-04-12	53.6403	8237.28	19581.1	1.52383	12.4242	-	1900-05-26	20.2804	-
							1901-04-13	52.8328	8290.11	19601	1.53886	12.359	-	1900-05-27	19.9751	-
							1901-04-14	52.0242	8342.13	19620.7	1.55353	12.2953	-	1900-05-28	19.6694	-
							1901-04-15	51.2148	8393.35	19640.1	1.56783	12.2332	-	1900-05-29	19.3634	-
							1901-04-16	50.405	8443.75	19659.1	1.58177	12.1727	-	1900-05-30	19.0572	-
							1901-04-17	49.595	8493.35	19677.9	1.59534	12.1138	-	1900-05-31	18.751	-
							1901-04-18	48.7852	8542.13	19696.3	1.60853	12.0566	-	1900-06-01	18.4448	-
							1901-04-19	47.9758	8590.11	19714.5	1.62134	12.001	-	1900-06-02	18.1388	-
							1901-04-20	47.1672	8637.28	19732.3	1.63377	11.947	-	1900-06-03	17.8331	-
							1901-04-21	46.3597	8683.64	19749.8	1.64581	11.8948	-	1900-06-04	17.5278	-
							1901-04-22	45.5536	8729.19	19767	1.65747	11.8442	-	1900-06-05	17.223	-
							1901-04-23	44.7492	8773.94	19784	1.66873	11.7953	-	1900-06-06	16.9189	-
							1901-04-24	43.9469	8817.89	19800.6	1.67959	11.7482	-	1900-06-07	16.6155	-
							1901-04-25	43.1469	8861.03	19816.9	1.69006	11.7027	-	1900-06-08	16.3131	-
							1901-04-26	42.3495	8903.38	19832.9	1.70012	11.6591	-	1900-06-09	16.0116	-
							1901-04-27	41.5551	8944.94	19848.6	1.70977	11.6172	-	1900-06-10	15.7112	-
							1901-04-28	40.7639	8985.7	19864	1.71902	11.577	-	1900-06-11	15.4121	-
							1901-04-29	39.9764	9025.68	19879.1	1.72786	11.5387	-	1900-06-12	15.1143	-
							1901-04-30	39.1926	9064.87	19894	1.73628	11.5022	-	1900-06-13	14.818	-
							1901-05-01	38.4131	9103.28	19908.5	1.74428	11.4674	-	1900-06-14	14.5233	-
							1901-05-02	37.638	9140.92	19922.7	1.75187	11.4345	-	1900-06-15	14.2303	-
							1901-05-03	36.8678	9177.79	19936.6	1.75903	11.4034	-	1900-06-16	13.939	-
							1901-05-04	36.1025	9213.89	19950.3	1.76577	11.3742	-	1900-06-17	13.6497	-
							1901-05-05	35.3427	9249.23	19963.7	1.77208	11.3468	-	1900-06-18	13.3624	-
							1901-05-06	34.5885	9283.82	19976.7	1.77797	11.3212	-	1900-06-19	13.0773	-
							1901-05-07	33.8402	9317.66	19989.5	1.78343	11.2975	-	1900-06-20	12.7944	-
							1901-05-08	33.0982	9350.76	20002	1.78846	11.2757	-	1900-06-21	12.5139	-
							1901-05-09	32.3628	9383.12	20014.3	1.79305	11.2558	-	1900-06-22	12.2358	-
							1901-05-10	31.6341	9414.76	20026.2	1.79721	11.2377	-	1900-06-23	11.9603	-
							1901-05-11	30.9125	9445.67	20037.9	1.80094	11.2215	-	1900-06-24	11.6875	-
							1901-05-12	30.1983	9475.87	20049.3	1.80423	11.2072	-	1900-06-25	11.4174	-
							1901-05-13	29.4918	9505.36	20060.5	1.80709	11.1948	-	1900-06-26	11.1503	-
							1901-05-14	28.7931	9534.15	20071.4	1.8095	11.1844	-	1900-06-27	10.8862	-
							1901-05-15	28.1027	9562.26	20082	1.81148	11.1758	-	1900-06-28	10.6251	-
							1901-05-16	27.4207	9589.68	20092.4	1.81302	11.1691	-	1900-06-29	10.3673	-
							1901-05-17	26.7474	9616.42	20102.5	1.81412	11.1643	-	1900-06-30	10.1127	-
							1901-05-18	26.0831	9642.51	20112.4	1.81478	11.1615	-	1900-07-01	9.86156	-
							1901-05-19	25.4281	9667.94	20122	1.815	11.1605	-	1900-07-02	9.61389	-
							1901-05-20	24.7825	9692.72	20131.3	1.81478	11.1615	-	1900-07-03	9.36981	-
							1901-05-21	24.1466	9716.86	20140.5	1.81412	11.1643	-	1900-07-04	9.12942	-
							1901-05-22	23.5208	9740.39	20149.4	1.81302	11.1691	-	1900-07-05	8.89279	-
							1901-05-23	22.9052	9763.29	20158	1.81148	11.1758	-	1900-07-06	8.66004	-
							1901-05-24	22.3	9785.59	20166.4	1.8095	11.1844	-	1900-07-07	8.43123	-
							1901-05-25	21.7055	9807.3	20174.7	1.80709	11.1948	-	1900-07-08	8.20648	-
							1901-05-26	21.122	9828.42	20182.6	1.80423	11.2072	-	1900-07-09	7.98585	-
							1901-05-27	20.5496	9848.97	20190.4	1.80094	11.2215	-	1900-07-10	7.76944	-
							1901-05-28	19.9886	9868.96	20198	1.79721	11.2377	-	1900-07-11	7.55733	-
							1901-05-29	19.4392	9888.4	20205.3	1.79305	11.2558	-	1900-07-12	7.3496	-
							1901-05-30	18.9015	9907.3	20212.5	1.78846	11.2757	-	1900-07-13	7.14633	-
							1901-05-31	18.3759	9925.67	20219.4	1.78343	11.2975	-	1900-07-14	6.9476	-
							1901-06-01	17.8625	9943.54	20226.2	1.77797	11.3212	-	1900-07-15	6.75349	-
							1901-06-02	17.3615	9960.9	20232.7	1.77208	11.3468	-	1900-07-16	6.56408	-
							1901-06-03	16.8731	9977.77	20239.1	1.76577	11.3742	-	1900-07-17	6.37942	-
							1901-06-04	16.3975	9994.17	20245.3	1.75903	11.4034	-	1900-07-18	6.1996	-
							1901-06-05	15.9349	10010.1	20251.3	1.75187	11.4345	-	1900-07-19	6.02469	-
							1901-06-06	15.4854	10025.6	20257.2	1.74428	11.4674	-	1900-07-20	5.85476	-
							1901-06-07	15.0493	10040.6	20262.9	1.73628	11.5022	-	1900-07-21	5.68986	-
							1901-06-08	14.6266	10055.3	20268.4	1.72786	11.5387	-	1900-07-22	5.53006	-
							1901-06-09	14.2176	10069.5	20273.8	1.71902	11.577	-	1900-07-23	5.37543	-
							1901-06-10	13.8224	10083.3	20279	1.70977	11.6172	-	1900-07-24	5.22602	-
							1901-06-11	13.4412	10096.7	20284.1	1.70012	11.6591	-	1900-07-25	5.08189	-
							1901-06-12	13.0742	10109.8	20289	1.69006	11.7027	-	1900-07-26	4.9431	-
							1901-06-13	12.7213	10122.5	20293.8	1.67959	11.7482	-	1900-07-27	4.80971	-
							1901-06-14	12.3829	10134.9	20298.5	1.66873	11.7953	-	1900-07-28	4.68175	-
							1901-06-15	12.059	10147	20303.1	1.65747	11.8442	-	1900-07-29	4.55929	-
							1901-06-16	11.7497	10158.7	20307.5	1.64581	11.8948	-	1900-07-30	4.44236	-
							1901-06-17	11.4552	10170.2	20311.9	1.63377	11.947	-	1900-07-31	4.33102	-
							1901-06-18	11.1756	10181.4	20316.1	1.62134	12.001	-	1900-08-01	4.22531	-
							1901-06-19	10.911	10192.3	20320.2	1.60853	12.0566	-	1900-08-02	4.12527	-
							1901-06-20	10.6615	10202.9	20324.2	1.59534	12.1138	-	1900-08-03	4.03093	-
							1901-06-21	10.4272	10213.4	20328.2	1.58177	12.1727	-	1900-08-04	3.94233	-
							1901-06-22	10.2081	10223.6	20332	1.56783	12.2332	-	1900-08-05	3.85952	-
							1901-06-23	10.0045	10233.6	20335.8	1.55353	12.2953	-	1900-08-06	3.78251	-
							1901-06-24	9.81623	10243.4	20339.5	1.53886	12.359	-	1900-08-07	3.71134	-
							1901-06-25	9.64351	10253	20343.2	1.52383	12.4242	-	1900-08-08	3.64604	-
							1901-06-26	9.48637	10262.5	20346.8	1.50845	12.4909	-	1900-08-09	3.58663	-
							1901-06-27	9.34488	10271.9	20350.3	1.49273	12.5592	-	1900-08-10	3.53313	-
							1901-06-28	9.21909	10281.1	20353.8	1.47665	12.6289	-	1900-08-11	3.48557	-
							1901-06-29	9.10905	10290.2	20357.2	1.46024	12.7002	-	1900-08-12	3.44397	-
							1901-06-30	9.01479	10299.2	20360.6	1.44349	12.7728	-	1900-08-13	3.40833	-
							1901-07-01	8.93636	10308.1	20364	1.42641	12.847	-	1900-08-14	3.37868	-
							1901-07-02	8.87379	10317	20367.4	1.40901	12.9225	-	1900-08-15	3.35502	-
							1901-07-03	8.8271	10325.8	20370.7	1.39129	12.9994	-	1900-08-16	3.33737	-
							1901-07-04	8.79631	10334.6	20374	1.37325	13.0777	-	1900-08-17	3.32573	-
							1901-07-05	8.78143	10343.4	20377.4	1.35491	13.1573	-	1900-08-18	3.3201	-
							1901-07-06	8.78146	10352.2	20380.7	1.33626	13.2382	-	1900-08-19	3.32011	-
							1901-07-07	8.79176	10361	20384	1.31731	13.3205	-	1900-08-20	3.32401	-
							1901-07-08	8.81172	10369.8	20387.3	1.29807	13.404	-	1900-08-21	3.33155	-
							1901-07-09	8.84134	10378.7	20390.7	1.27854	13.4887	-	1900-08-22	3.34275	-
							1901-07-10	8.88062	10387.5	20394	1.25873	13.5747	-	1900-08-23	3.3576	-
							1901-07-11	8.92954	10396.5	20397.4	1.23865	13.6619	-	1900-08-24	3.3761	-
							1901-07-12	8.98809	10405.4	20400.8	1.2183	13.7502	-	1900-08-25	3.39824	-
							1901-07-13	9.05627	10414.5	20404.2	1.19768	13.8397	-	1900-08-26	3.42401	-
							1901-07-14	9.13404	10423.6	20407.7	1.17681	13.9302	-	1900-08-27	3.45342	-
							1901-07-15	9.2214	10432.9	20411.2	1.15569	14.0219	-	1900-08-28	3.48645	-
							1901-07-16	9.31833	10442.2	20414.7	1.13432	14.1147	-	1900-08-29	3.52309	-
							1901-07-17	9.4248	10451.6	20418.3	1.11271	14.2084	-	1900-08-30	3.56335	-
							1901-07-18	9.54078	10461.1	20421.9	1.09087	14.3032	-	1900-08-31	3.6072	-
							1901-07-19	9.66625	10470.8	20425.5	1.06881	14.399	-	1900-09-01	3.65464	-
							1901-07-20	9.80119	10480.6	20429.2	1.04652	14.4957	-	1900-09-02	3.70565	-
							1901-07-21	9.94555	10490.6	20433	1.02403	14.5933	-	1900-09-03	3.76024	-
							1901-07-22	10.0993	10500.7	20436.8	1.00133	14.6918	-	1900-09-04	3.81837	-
							1901-07-23	10.2624	10510.9	20440.7	0.978427	14.7912	-	1900-09-05	3.88004	-
							1901-07-24	10.4349	10521.4	20444.6	0.955335	14.8914	-	1900-09-06	3.94524	-
							1901-07-25	10.6166	10532	20448.6	0.932057	14.9925	-	1900-09-07	4.01394	-
							1901-07-26	10.8075	10542.8	20452.7	0.908601	15.0943	-	1900-09-08	4.08614	-
							1901-07-27	11.0077	10553.8	20456.9	0.884974	15.1968	-	1900-09-09	4.16181	-
							1901-07-28	11.217	10565	20461.1	0.861182	15.3001	-	1900-09-10	4.24094	-
							1901-07-29	11.4354	10576.4	20465.5	0.837233	15.404	-	1900-09-11	4.32351	-
							1901-07-30	11.6628	10588.1	20469.9	0.813133	15.5086	-	1900-09-12	4.40949	-
							1901-07-31	11.8992	10600	20474.4	0.78889	15.6138	-	1900-09-13	4.49888	-
							1901-08-01	12.1446	10612.1	20479	0.764511	15.7196	-	1900-09-14	4.59165	-
							1901-08-02	12.3988	10624.5	20483.6	0.740004	15.826	-	1900-09-15	4.68777	-
							1901-08-03	12.6619	10637.2	20488.4	0.715375	15.9329	-	1900-09-16	4.78723	-
							1901-08-04	12.9337	10650.1	20493.3	0.690632	16.0403	-	1900-09-17	4.89	-
							1901-08-05	13.2142	10663.4	20498.3	0.665782	16.1481	-	1900-09-18	4.99606	-
							1901-08-06	13.5034	10676.9	20503.4	0.640832	16.2564	-	1900-09-19	5.10538	-
							1901-08-07	13.8011	10690.7	20508.6	0.615791	16.3651	-	1900-09-20	5.21793	-
							1901-08-08	14.1072	10704.8	20514	0.590664	16.4741	-	1900-09-21	5.3337	-
							1901-08-09	14.4219	10719.2	20519.4	0.565461	16.5835	-	1900-09-22	5.45264	-
							1901-08-10	14.7448	10733.9	20525	0.540187	16.6932	-	1900-09-23	5.57475	-
							1901-08-11	15.076	10749	20530.7	0.514852	16.8031	-	1900-09-24	5.69998	-
							1901-08-12	15.4154	10764.4	20536.5	0.489461	16.9133	-	1900-09-25	5.8283	-
							1901-08-13	15.763	10780.2	20542.5	0.464024	17.0237	-	1900-09-26	5.9597	-
							1901-08-14	16.1185	10796.3	20548.6	0.438546	17.1343	-	1900-09-27	6.09413	-
							1901-08-15	16.482	10812.8	20554.8	0.413037	17.245	-	1900-09-28	6.23156	-
							1901-08-16	16.8534	10829.6	20561.2	0.387503	17.3558	-	1900-09-29	6.37197	-
							1901-08-17	17.2325	10846.9	20567.7	0.361951	17.4667	-	1900-09-30	6.51531	-
							1901-08-18	17.6194	10864.5	20574.4	0.336391	17.5777	-	1900-10-01	6.66156	-
							1901-08-19	18.0138	10882.5	20581.2	0.310828	17.6886	-	1900-10-02	6.81069	-
							1901-08-20	18.4157	10900.9	20588.1	0.285271	17.7995	-	1900-10-03	6.96265	-
							1901-08-21	18.825	10919.7	20595.3	0.259728	17.9104	-	1900-10-04	7.11741	-
							1901-08-22	19.2417	10939	20602.5	0.234205	18.0212	-	1900-10-05	7.27493	-
							1901-08-23	19.6655	10958.7	20610	0.208711	18.1318	-	1900-10-06	7.43519	-
							1901-08-24	20.0965	10978.7	20617.6	0.183252	18.2423	-	1900-10-07	7.59813	-
							1901-08-25	20.5345	10999.3	20625.3	0.157837	18.3526	-	1900-10-08	7.76372	-
							1901-08-26	20.9794	11020.3	20633.3	0.132473	18.4627	-	1900-10-09	7.93193	-
							1901-08-27	21.4311	11041.7	20641.4	0.107168	18.5725	-	1900-10-10	8.10271	-
							1901-08-28	21.8895	11063.6	20649.6	0.0819283	18.682	-	1900-10-11	8.27603	-
							1901-08-29	22.3545	11085.9	20658.1	0.0567624	18.7913	-	1900-10-12	8.45183	-
							1901-08-30	22.826	11108.8	20666.7	0.0316775	18.9001	-	1900-10-13	8.63009	-
							1901-08-31	23.3038	11132.1	20675.5	0.006681	19.0086	-	1900-10-14	8.81076	-
							1901-09-01	23.7879	11155.9	20684.5	-0.0182197	19.1167	-	1900-10-15	8.9938	-
							1901-09-02	24.2782	11180.1	20693.7	-0.0430172	19.2243	-	1900-10-16	9.17916	-
							1901-09-03	24.7745	11204.9	20703.1	-0.0677042	19.3314	-	1900-10-17	9.3668	-
							1901-09-04	25.2767	11230.2	20712.6	-0.0922734	19.4381	-	1900-10-18	9.55667	-
							1901-09-05	25.7847	11256	20722.4	-0.116717	19.5442	-	1900-10-19	9.74875	-
							1901-09-06	26.2984	11282.3	20732.3	-0.141029	19.6497	-	1900-10-20	9.94296	-
							1901-09-07	26.8177	11309.1	20742.5	-0.165201	19.7546	-	1900-10-21	10.1393	-
							1901-09-08	27.3424	11336.4	20752.8	-0.189226	19.8588	-	1900-10-22	10.3377	-
							1901-09-09	27.8724	11364.3	20763.3	-0.213098	19.9624	-	1900-10-23	10.538	-
							1901-09-10	28.4076	11392.7	20774.1	-0.236808	20.0653	-	1900-10-24	10.7404	-
							1901-09-11	28.9478	11421.7	20785	-0.260351	20.1675	-	1900-10-25	10.9447	-
							1901-09-12	29.493	11451.1	20796.2	-0.283719	20.2689	-	1900-10-26	11.1508	-
							1901-09-13	30.043	11481.2	20807.5	-0.306905	20.3696	-	1900-10-27	11.3587	-
							1901-09-14	30.5977	11511.8	20819.1	-0.329902	20.4694	-	1900-10-28	11.5684	-
							1901-09-15	31.1569	11542.9	20830.9	-0.352703	20.5683	-	1900-10-29	11.7799	-
							1901-09-16	31.7206	11574.7	20842.9	-0.375302	20.6664	-	1900-10-30	11.993	-
							1901-09-17	32.2885	11607	20855.1	-0.397693	20.7636	-	1900-10-31	12.2077	-
							1901-09-18	32.8606	11639.8	20867.5	-0.419867	20.8598	-	1900-11-01	12.424	-
							1901-09-19	33.4368	11673.3	20880.1	-0.44182	20.9551	-	1900-11-02	12.6418	-
							1901-09-20	34.0168	11707.3	20893	-0.463543	21.0494	-	1900-11-03	12.8611	-
							1901-09-21	34.6005	11741.9	20906.1	-0.485032	21.1426	-	1900-11-04	13.0818	-
							1901-09-22	35.1879	11777.1	20919.4	-0.506279	21.2349	-	1900-11-05	13.3039	-
							1901-09-23	35.7787	11812.8	20932.9	-0.527278	21.326	-	1900-11-06	13.5273	-
							1901-09-24	36.3729	11849.2	20946.7	-0.548023	21.416	-	1900-11-07	13.7519	-
							1901-09-25	36.9703	11886.2	20960.6	-0.568508	21.5049	-	1900-11-08	13.9778	-
							1901-09-26	37.5707	11923.8	20974.8	-0.588727	21.5927	-	1900-11-09	14.2048	-
							1901-09-27	38.174	11961.9	20989.3	-0.608674	21.6792	-	1900-11-10	14.4329	-
							1901-09-28	38.7801	12000.7	21003.9	-0.628342	21.7646	-	1900-11-11	14.6621	-
							1901-09-29	39.3889	12040.1	21018.8	-0.647726	21.8487	-	1900-11-12	14.8922	-
							1901-09-30	40.0001	12080.1	21034	-0.666821	21.9316	-	1900-11-13	15.1233	-
							1901-10-01	40.6137	12120.7	21049.3	-0.68562	22.0132	-	1900-11-14	15.3553	-
							1901-10-02	41.2295	12161.9	21064.9	-0.704119	22.0935	-	1900-11-15	15.5881	-
							1901-10-03	41.8473	12203.8	21080.7	-0.722311	22.1724	-	1900-11-16	15.8217	-
							1901-10-04	42.4671	12246.3	21096.8	-0.740191	22.25	-	1900-11-17	16.056	-
							1901-10-05	43.0886	12289.3	21113.1	-0.757754	22.3263	-	1900-11-18	16.291	-
							1901-10-06	43.7117	12333.1	21129.6	-0.774994	22.4011	-	1900-11-19	16.5266	-
							1901-10-07	44.3364	12377.4	21146.4	-0.791908	22.4745	-	1900-11-20	16.7628	-
							1901-10-08	44.9623	12422.4	21163.4	-0.808488	22.5464	-	1900-11-21	16.9994	-
							1901-10-09	45.5894	12467.9	21180.6	-0.824732	22.6169	-	1900-11-22	17.2365	-
							1901-10-10	46.2176	12514.2	21198.1	-0.840633	22.6859	-	1900-11-23	17.474	-
							1901-10-11	46.8466	12561	21215.8	-0.856187	22.7535	-	1900-11-24	17.7119	-
							1901-10-12	47.4764	12608.5	21233.7	-0.87139	22.8194	-	1900-11-25	17.95	-
							1901-10-13	48.1068	12656.6	21251.9	-0.886237	22.8839	-	1900-11-26	18.1883	-
							1901-10-14	48.7376	12705.3	21270.3	-0.900724	22.9467	-	1900-11-27	18.4268	-
							1901-10-15	49.3687	12754.7	21289	-0.914845	23.008	-	1900-11-28	18.6654	-
							1901-10-16	50	12804.7	21307.9	-0.928598	23.0677	-	1900-11-29	18.9041	-
							1901-10-17	50.6313	12855.3	21327.1	-0.941978	23.1258	-	1900-11-30	19.1428	-
							1901-10-18	51.2624	12906.6	21346.4	-0.954981	23.1822	-	1900-12-01	19.3814	-
							1901-10-19	51.8932	12958.5	21366.1	-0.967604	23.237	-	1900-12-02	19.6199	-
							1901-10-20	52.5236	13011	21385.9	-0.979841	23.2901	-	1900-12-03	19.8582	-
							1901-10-21	53.1534	13064.2	21406	-0.991691	23.3415	-	1900-12-04	20.0963	-
							1901-10-22	53.7824	13117.9	21426.4	-1.00315	23.3913	-	1900-12-05	20.3342	-
							1901-10-23	54.4106	13172.4	21446.9	-1.01421	23.4393	-	1900-12-06	20.5717	-
							1901-10-24	55.0377	13227.4	21467.7	-1.02488	23.4856	-	1900-12-07	20.8088	-
							1901-10-25	55.6636	13283.1	21488.8	-1.03514	23.5301	-	1900-12-08	21.0454	-
							1901-10-26	56.2883	13339.3	21510.1	-1.045	23.5729	-	1900-12-09	21.2816	-
							1901-10-27	56.9114	13396.3	21531.6	-1.05445	23.6139	-	1900-12-10	21.5172	-
							1901-10-28	57.5329	13453.8	21553.3	-1.06349	23.6531	-	1900-12-11	21.7522	-
							1901-10-29	58.1527	13511.9	21575.3	-1.07212	23.6906	-	1900-12-12	21.9865	-
							1901-10-30	58.7705	13570.7	21597.5	-1.08033	23.7262	-	1900-12-13	22.2201	-
							1901-10-31	59.3863	13630.1	21620	-1.08813	23.7601	-	1900-12-14	22.4529	-
							1901-11-01	59.9999	13690.1	21642.7	-1.0955	23.7921	-	1900-12-15	22.6849	-
							1901-11-02	60.6111	13750.7	21665.6	-1.10245	23.8222	-	1900-12-16	22.916	-
							1901-11-03	61.2199	13811.9	21688.7	-1.10898	23.8506	-	1900-12-17	23.1461	-
							1901-11-04	61.826	13873.8	21712.1	-1.11508	23.8771	-	1900-12-18	23.3753	-
							1901-11-05	62.4293	13936.2	21735.7	-1.12075	23.9017	-	1900-12-19	23.6034	-
							1901-11-06	63.0297	13999.2	21759.5	-1.126	23.9244	-	1900-12-20	23.8304	-
							1901-11-07	63.6271	14062.8	21783.6	-1.13081	23.9453	-	1900-12-21	24.0563	-
							1901-11-08	64.2213	14127.1	21807.9	-1.13519	23.9643	-	1900-12-22	24.2809	-
							1901-11-09	64.8121	14191.9	21832.4	-1.13913	23.9814	-	1900-12-23	24.5043	-
							1901-11-10	65.3995	14257.3	21857.1	-1.14264	23.9967	-	1900-12-24	24.7264	-
							1901-11-11	65.9832	14323.3	21882.1	-1.14571	24.01	-	1900-12-25	24.9471	-
							1901-11-12	66.5632	14389.8	21907.2	-1.14835	24.0214	-	1900-12-26	25.1664	-
							1901-11-13	67.1394	14457	21932.6	-1.15055	24.031	-	1900-12-27	25.3842	-
							1901-11-14	67.7115	14524.7	21958.2	-1.15231	24.0386	-	1900-12-28	25.6005	-
							1901-11-15	68.2794	14592.9	21984	-1.15363	24.0443	-	1900-12-29	25.8152	-
							1901-11-16	68.8431	14661.8	22010.1	-1.1545	24.0482	-	1900-12-30	26.0283	-
							1901-11-17	69.4023	14731.2	22036.3	-1.15494	24.0501	1901-11-17	1900-12-31	26.2398	-
							1901-11-18	69.957	14801.1	22062.7	-1.15494	24.0501	1901-11-18	1901-01-01	26.4495	-
							1901-11-19	70.507	14871.7	22089.4	-1.1545	24.0482	-	1901-01-02	26.6574	-
							1901-11-20	71.0522	14942.7	22116.3	-1.15363	24.0443	-	1901-01-03	26.8636	-
							1901-11-21	71.5924	15014.3	22143.3	-1.15231	24.0386	-	1901-01-04	27.0678	-
							1901-11-22	72.1276	15086.4	22170.6	-1.15055	24.031	-	1901-01-05	27.2702	-
							1901-11-23	72.6576	15159.1	22198.1	-1.14835	24.0214	-	1901-01-06	27.4706	-
							1901-11-24	73.1823	15232.3	22225.7	-1.14571	24.01	-	1901-01-07	27.6689	-
							1901-11-25	73.7016	15306	22253.6	-1.14264	23.9967	-	1901-01-08	27.8653	-
							1901-11-26	74.2153	15380.2	22281.7	-1.13913	23.9814	-	1901-01-09	28.0595	-
							1901-11-27	74.7233	15454.9	22309.9	-1.13519	23.9643	-	1901-01-10	28.2515	-
							1901-11-28	75.2255	15530.1	22338.4	-1.13081	23.9453	-	1901-01-11	28.4414	-
							1901-11-29	75.7218	15605.9	22367	-1.126	23.9244	-	1901-01-12	28.6291	-
							1901-11-30	76.2121	15682.1	22395.8	-1.12075	23.9017	-	1901-01-13	28.8144	-
							1901-12-01	76.6962	15758.8	22424.8	-1.11508	23.8771	-	1901-01-14	28.9975	-
							1901-12-02	77.174	15835.9	22454	-1.10898	23.8506	-	1901-01-15	29.1781	-
							1901-12-03	77.6455	15913.6	22483.3	-1.10245	23.8222	-	1901-01-16	29.3564	-
							1901-12-04	78.1105	15991.7	22512.9	-1.0955	23.7921	-	1901-01-17	29.5322	-
							1901-12-05	78.5689	16070.3	22542.6	-1.08813	23.7601	-	1901-01-18	29.7055	-
							1901-12-06	79.0206	16149.3	22572.4	-1.08033	23.7262	-	1901-01-19	29.8763	-
							1901-12-07	79.4655	16228.7	22602.5	-1.07212	23.6906	-	1901-01-20	30.0445	-
							1901-12-08	79.9035	16308.7	22632.7	-1.06349	23.6531	-	1901-01-21	30.2101	-
							1901-12-09	80.3345	16389	22663.1	-1.05445	23.6139	-	1901-01-22	30.373	-
							1901-12-10	80.7583	16469.7	22693.6	-1.045	23.5729	-	1901-01-23	30.5333	-
							1901-12-11	81.175	16550.9	22724.3	-1.03514	23.5301	-	1901-01-24	30.6908	-
							1901-12-12	81.5843	16632.5	22755.1	-1.02488	23.4856	-	1901-01-25	30.8456	-
							1901-12-13	81.9862	16714.5	22786.1	-1.01421	23.4393	-	1901-01-26	30.9975	-
							1901-12-14	82.3806	16796.9	22817.3	-1.00315	23.3913	-	1901-01-27	31.1467	-
							1901-12-15	82.7675	16879.6	22848.6	-0.991691	23.3415	-	1901-01-28	31.2929	-
							1901-12-16	83.1466	16962.8	22880	-0.979841	23.2901	-	1901-01-29	31.4363	-
							1901-12-17	83.518	17046.3	22911.6	-0.967604	23.237	-	1901-01-30	31.5767	-
							1901-12-18	83.8815	17130.2	22943.3	-0.954981	23.1822	-	1901-01-31	31.7141	-
							1901-12-19	84.237	17214.4	22975.2	-0.941978	23.1258	-	1901-02-01	31.8485	-
							1901-12-20	84.5846	17299	23007.1	-0.928598	23.0677	-	1901-02-02	31.9799	-
							1901-12-21	84.924	17383.9	23039.2	-0.914845	23.008	-	1901-02-03	32.1082	-
							1901-12-22	85.2552	17469.2	23071.5	-0.900724	22.9467	-	1901-02-04	32.2335	-
							1901-12-23	85.5781	17554.8	23103.8	-0.886237	22.8839	-	1901-02-05	32.3556	-
							1901-12-24	85.8928	17640.7	23136.3	-0.87139	22.8194	-	1901-02-06	32.4745	-
							1901-12-25	86.1989	17726.9	23168.9	-0.856187	22.7535	-	1901-02-07	32.5903	-
							1901-12-26	86.4966	17813.4	23201.6	-0.840633	22.6859	-	1901-02-08	32.7028	-
							1901-12-27	86.7858	17900.1	23234.4	-0.824732	22.6169	-	1901-02-09	32.8122	-
							1901-12-28	87.0663	17987.2	23267.3	-0.808488	22.5464	-	1901-02-10	32.9182	-
							1901-12-29	87.3381	18074.5	23300.4	-0.791908	22.4745	-	1901-02-11	33.021	-
							1901-12-30	87.6012	18162.1	23333.5	-0.774994	22.4011	-	1901-02-12	33.1204	-
							1901-12-31	87.8554	18250	23366.7	-0.757754	22.3263	-	1901-02-13	33.2166	-
							1902-01-01	88.1008	18338.1	23400	-0.740191	22.25	-	1901-02-14	33.3093

## Sheet: RsA-cycle 3
table S5. Raw data for intra-annual growth model and δ18O variations (RsA-cycle 3).
TPhs	120			Data	Model	Cor
TPrd	365		Min Len	24000	88.1008	24000
TAmp	3		Max Len	31000	18338.1	30900
TPos	3.12983		Net Len	7000	18250	6900	2.64493
GPhs	60
GPrd	365
GAmp	82.4402
GPos	50		Max Tmp	1901-01-01
GSkw	56.2		Max GRt	1900-03-12
Diff	1048.86
										Look
15											-1.15494	24.0501	1901-11-18		34.4881
Samp	Dist	18O	Now 18O	Diff	ModDte	Temp	Mod Date	ModRte	Raw Ln	Cor Ln	Mod 18O	Temp	Max Temp	Act Date	Mod GRt	Max Rate
RsA-49	24000	-2.27	-0.740191	234.032	1901-02-14	27.544	1901-01-01	88.1008	88.1008	24000	-0.740191	22.25	-	1900-02-15	33.3093	-
RsA-50	24500	-2.01	-0.740191	161.242	1901-02-14	26.4156	1901-01-02	88.3372	176.438	24033.4	-0.722311	22.1724	-	1900-02-16	33.3987	-
RsA-51	25000	-1.75	-0.740191	101.971	1901-02-14	25.2872	1901-01-03	88.5646	265.003	24066.9	-0.704119	22.0935	-	1900-02-17	33.4847	-
RsA-52	25400	-1.81	-0.740191	114.449	1901-02-14	25.5476	1901-01-04	88.783	353.786	24100.5	-0.68562	22.0132	-	1900-02-18	33.5673	-
RsA-53	25900	-1.14	-0.740191	15.9847	1901-02-14	22.6398	1901-01-05	88.9923	442.778	24134.1	-0.666821	21.9316	-	1900-02-19	33.6464	-
RsA-54	26500	-1.25	-0.740191	25.9906	1901-02-14	23.1172	1901-01-06	89.1925	531.97	24167.8	-0.647726	21.8487	-	1900-02-20	33.7221	-
RsA-55	27000	-1.03	-0.740191	8.39894	1901-02-14	22.1624	1901-01-07	89.3834	621.354	24201.6	-0.628342	21.7646	-	1900-02-21	33.7943	-
RsA-56	27600	-0.94	-0.740191	3.99237	1901-02-14	21.7718	1901-01-08	89.5651	710.919	24235.5	-0.608674	21.6792	-	1900-02-22	33.863	-
RsA-57	27900	-0.72	-0.740191	0.0407665	1901-02-14	20.817	1901-01-09	89.7376	800.657	24269.4	-0.588727	21.5927	-	1900-02-23	33.9282	-
RsA-58	28500	-0.79	-0.740191	0.248096	1901-02-14	21.1208	1901-01-10	89.9007	890.557	24303.4	-0.568508	21.5049	-	1900-02-24	33.9899	-
RsA-59	29000	-1.04	-0.740191	8.98856	1901-02-14	22.2058	1901-01-11	90.0544	980.612	24337.4	-0.548023	21.416	-	1900-02-25	34.048	-
RsA-60	29400	-0.99	-0.740191	6.24047	1901-02-14	21.9888	1901-01-12	90.1988	1070.81	24371.5	-0.527278	21.326	-	1900-02-26	34.1026	-
RsA-61	30000	-1.54	-0.740191	63.9695	1901-02-14	24.3758	1901-01-13	90.3337	1161.14	24405.7	-0.506279	21.2349	-	1900-02-27	34.1536	-
RsA-62	30500	-1.72	-0.740191	96.0026	1901-02-14	25.157	1901-01-14	90.4592	1251.6	24439.9	-0.485032	21.1426	-	1900-02-28	34.201	-
RsA-63	31000	-2.18	-0.740191	207.305	1901-02-14	27.1534	1901-01-15	90.5752	1342.18	24474.1	-0.463543	21.0494	-	1900-02-28	34.2449	-
							1901-01-16	90.6817	1432.86	24508.4	-0.44182	20.9551	-	1900-03-01	34.2851	-
							1901-01-17	90.7786	1523.64	24542.8	-0.419867	20.8598	-	1900-03-02	34.3218	-
							1901-01-18	90.866	1614.5	24577.1	-0.397693	20.7636	-	1900-03-03	34.3548	-
							1901-01-19	90.9437	1705.45	24611.5	-0.375302	20.6664	-	1900-03-04	34.3842	-
							1901-01-20	91.0119	1796.46	24645.9	-0.352703	20.5683	-	1900-03-05	34.41	-
							1901-01-21	91.0705	1887.53	24680.3	-0.329902	20.4694	-	1900-03-06	34.4321	-
							1901-01-22	91.1194	1978.65	24714.8	-0.306905	20.3696	-	1900-03-07	34.4506	-
							1901-01-23	91.1587	2069.81	24749.2	-0.283719	20.2689	-	1900-03-08	34.4655	-
							1901-01-24	91.1883	2161	24783.7	-0.260351	20.1675	-	1900-03-09	34.4767	-
							1901-01-25	91.2082	2252.21	24818.2	-0.236808	20.0653	-	1900-03-10	34.4842	-
							1901-01-26	91.2185	2343.42	24852.7	-0.213098	19.9624	-	1900-03-11	34.4881	-
							1901-01-27	91.2186	2434.64	24887.2	-0.189226	19.8588	-	1900-03-12	34.4881	72
							1901-01-28	91.2037	2525.85	24921.7	-0.165201	19.7546	-	1900-03-13	34.4825	-
							1901-01-29	91.1729	2617.02	24956.1	-0.141029	19.6497	-	1900-03-14	34.4708	-
							1901-01-30	91.1262	2708.15	24990.6	-0.116717	19.5442	-	1900-03-15	34.4532	-
							1901-01-31	91.0636	2799.21	25025	-0.0922734	19.4381	-	1900-03-16	34.4295	-
							1901-02-01	90.9852	2890.19	25059.4	-0.0677042	19.3314	-	1900-03-17	34.3999	-
							1901-02-02	90.891	2981.09	25093.8	-0.0430172	19.2243	-	1900-03-18	34.3643	-
							1901-02-03	90.7809	3071.87	25128.1	-0.0182197	19.1167	-	1900-03-19	34.3226	-
							1901-02-04	90.6551	3162.52	25162.4	0.006681	19.0086	-	1900-03-20	34.2751	-
							1901-02-05	90.5136	3253.03	25196.6	0.0316775	18.9001	-	1900-03-21	34.2216	-
							1901-02-06	90.3565	3343.39	25230.8	0.0567624	18.7913	-	1900-03-22	34.1622	-
							1901-02-07	90.1838	3433.58	25264.9	0.0819283	18.682	-	1900-03-23	34.0969	-
							1901-02-08	89.9955	3523.57	25298.9	0.107168	18.5725	-	1900-03-24	34.0257	-
							1901-02-09	89.7919	3613.36	25332.8	0.132473	18.4627	-	1900-03-25	33.9487	-
							1901-02-10	89.5728	3702.94	25366.7	0.157837	18.3526	-	1900-03-26	33.8659	-
							1901-02-11	89.3385	3792.27	25400.5	0.183252	18.2423	-	1900-03-27	33.7773	-
							1901-02-12	89.089	3881.36	25434.2	0.208711	18.1318	-	1900-03-28	33.683	-
							1901-02-13	88.8244	3970.19	25467.7	0.234205	18.0212	-	1900-03-29	33.5829	-
							1901-02-14	88.5448	4058.73	25501.2	0.259728	17.9104	-	1900-03-30	33.4772	-
							1901-02-15	88.2503	4146.98	25534.6	0.285271	17.7995	-	1900-03-31	33.3659	-
							1901-02-16	87.941	4234.92	25567.8	0.310828	17.6886	-	1900-04-01	33.2489	-
							1901-02-17	87.6171	4322.54	25601	0.336391	17.5777	-	1900-04-02	33.1265	-
							1901-02-18	87.2787	4409.82	25634	0.361951	17.4667	-	1900-04-03	32.9985	-
							1901-02-19	86.9258	4496.74	25666.8	0.387503	17.3558	-	1900-04-04	32.8651	-
							1901-02-20	86.5588	4583.3	25699.6	0.413037	17.245	-	1900-04-05	32.7263	-
							1901-02-21	86.1776	4669.48	25732.1	0.438546	17.1343	-	1900-04-06	32.5822	-
							1901-02-22	85.7824	4755.26	25764.6	0.464024	17.0237	-	1900-04-07	32.4328	-
							1901-02-23	85.3734	4840.64	25796.8	0.489461	16.9133	-	1900-04-08	32.2782	-
							1901-02-24	84.9507	4925.59	25829	0.514852	16.8031	-	1900-04-09	32.1184	-
							1901-02-25	84.5146	5010.1	25860.9	0.540187	16.6932	-	1900-04-10	31.9535	-
							1901-02-26	84.0651	5094.17	25892.7	0.565461	16.5835	-	1900-04-11	31.7835	-
							1901-02-27	83.6025	5177.77	25924.3	0.590664	16.4741	-	1900-04-12	31.6086	-
							1901-02-28	83.1269	5260.9	25955.7	0.615791	16.3651	-	1900-04-13	31.4288	-
							1901-03-01	82.6385	5343.54	25987	0.640832	16.2564	-	1900-04-14	31.2441	-
							1901-03-02	82.1375	5425.67	26018	0.665782	16.1481	-	1900-04-15	31.0547	-
							1901-03-03	81.6241	5507.3	26048.9	0.690632	16.0403	-	1900-04-16	30.8606	-
							1901-03-04	81.0985	5588.4	26079.6	0.715375	15.9329	-	1900-04-17	30.6619	-
							1901-03-05	80.5608	5668.96	26110	0.740004	15.826	-	1900-04-18	30.4586	-
							1901-03-06	80.0114	5748.97	26140.3	0.764511	15.7196	-	1900-04-19	30.2509	-
							1901-03-07	79.4504	5828.42	26170.3	0.78889	15.6138	-	1900-04-20	30.0388	-
							1901-03-08	78.878	5907.3	26200.1	0.813133	15.5086	-	1900-04-21	29.8224	-
							1901-03-09	78.2945	5985.59	26229.7	0.837233	15.404	-	1900-04-22	29.6017	-
							1901-03-10	77.7	6063.29	26259.1	0.861182	15.3001	-	1900-04-23	29.377	-
							1901-03-11	77.0948	6140.39	26288.3	0.884974	15.1968	-	1900-04-24	29.1482	-
							1901-03-12	76.4792	6216.86	26317.2	0.908601	15.0943	-	1900-04-25	28.9154	-
							1901-03-13	75.8534	6292.72	26345.9	0.932057	14.9925	-	1900-04-26	28.6788	-
							1901-03-14	75.2175	6367.94	26374.3	0.955335	14.8914	-	1900-04-27	28.4384	-
							1901-03-15	74.5719	6442.51	26402.5	0.978427	14.7912	-	1900-04-28	28.1943	-
							1901-03-16	73.9169	6516.42	26430.4	1.00133	14.6918	-	1900-04-29	27.9467	-
							1901-03-17	73.2526	6589.68	26458.1	1.02403	14.5933	-	1900-04-30	27.6955	-
							1901-03-18	72.5793	6662.26	26485.6	1.04652	14.4957	-	1900-05-01	27.4409	-
							1901-03-19	71.8973	6734.15	26512.8	1.06881	14.399	-	1900-05-02	27.1831	-
							1901-03-20	71.2069	6805.36	26539.7	1.09087	14.3032	-	1900-05-03	26.9221	-
							1901-03-21	70.5082	6875.87	26566.3	1.11271	14.2084	-	1900-05-04	26.6579	-
							1901-03-22	69.8017	6945.67	26592.7	1.13432	14.1147	-	1900-05-05	26.3908	-
							1901-03-23	69.0875	7014.76	26618.8	1.15569	14.0219	-	1900-05-06	26.1207	-
							1901-03-24	68.3659	7083.12	26644.7	1.17681	13.9302	-	1900-05-07	25.8479	-
							1901-03-25	67.6372	7150.76	26670.3	1.19768	13.8397	-	1900-05-08	25.5724	-
							1901-03-26	66.9018	7217.66	26695.6	1.2183	13.7502	-	1900-05-09	25.2944	-
							1901-03-27	66.1598	7283.82	26720.6	1.23865	13.6619	-	1900-05-10	25.0138	-
							1901-03-28	65.4115	7349.23	26745.3	1.25873	13.5747	-	1900-05-11	24.7309	-
							1901-03-29	64.6573	7413.89	26769.8	1.27854	13.4887	-	1900-05-12	24.4458	-
							1901-03-30	63.8975	7477.79	26793.9	1.29807	13.404	-	1900-05-13	24.1585	-
							1901-03-31	63.1322	7540.92	26817.8	1.31731	13.3205	-	1900-05-14	23.8692	-
							1901-04-01	62.362	7603.28	26841.4	1.33626	13.2382	-	1900-05-15	23.5779	-
							1901-04-02	61.5869	7664.87	26864.6	1.35491	13.1573	-	1900-05-16	23.2849	-
							1901-04-03	60.8074	7725.68	26887.6	1.37325	13.0777	-	1900-05-17	22.9902	-
							1901-04-04	60.0236	7785.7	26910.3	1.39129	12.9994	-	1900-05-18	22.6939	-
							1901-04-05	59.2361	7844.94	26932.7	1.40901	12.9225	-	1900-05-19	22.3961	-
							1901-04-06	58.4449	7903.38	26954.8	1.42641	12.847	-	1900-05-20	22.097	-
							1901-04-07	57.6505	7961.03	26976.6	1.44349	12.7728	-	1900-05-21	21.7966	-
							1901-04-08	56.8531	8017.89	26998.1	1.46024	12.7002	-	1900-05-22	21.4952	-
							1901-04-09	56.0531	8073.94	27019.3	1.47665	12.6289	-	1900-05-23	21.1927	-
							1901-04-10	55.2508	8129.19	27040.2	1.49273	12.5592	-	1900-05-24	20.8893	-
							1901-04-11	54.4464	8183.64	27060.8	1.50845	12.4909	-	1900-05-25	20.5852	-
							1901-04-12	53.6403	8237.28	27081.1	1.52383	12.4242	-	1900-05-26	20.2804	-
							1901-04-13	52.8328	8290.11	27101	1.53886	12.359	-	1900-05-27	19.9751	-
							1901-04-14	52.0242	8342.13	27120.7	1.55353	12.2953	-	1900-05-28	19.6694	-
							1901-04-15	51.2148	8393.35	27140.1	1.56783	12.2332	-	1900-05-29	19.3634	-
							1901-04-16	50.405	8443.75	27159.1	1.58177	12.1727	-	1900-05-30	19.0572	-
							1901-04-17	49.595	8493.35	27177.9	1.59534	12.1138	-	1900-05-31	18.751	-
							1901-04-18	48.7852	8542.13	27196.3	1.60853	12.0566	-	1900-06-01	18.4448	-
							1901-04-19	47.9758	8590.11	27214.5	1.62134	12.001	-	1900-06-02	18.1388	-
							1901-04-20	47.1672	8637.28	27232.3	1.63377	11.947	-	1900-06-03	17.8331	-
							1901-04-21	46.3597	8683.64	27249.8	1.64581	11.8948	-	1900-06-04	17.5278	-
							1901-04-22	45.5536	8729.19	27267	1.65747	11.8442	-	1900-06-05	17.223	-
							1901-04-23	44.7492	8773.94	27284	1.66873	11.7953	-	1900-06-06	16.9189	-
							1901-04-24	43.9469	8817.89	27300.6	1.67959	11.7482	-	1900-06-07	16.6155	-
							1901-04-25	43.1469	8861.03	27316.9	1.69006	11.7027	-	1900-06-08	16.3131	-
							1901-04-26	42.3495	8903.38	27332.9	1.70012	11.6591	-	1900-06-09	16.0116	-
							1901-04-27	41.5551	8944.94	27348.6	1.70977	11.6172	-	1900-06-10	15.7112	-
							1901-04-28	40.7639	8985.7	27364	1.71902	11.577	-	1900-06-11	15.4121	-
							1901-04-29	39.9764	9025.68	27379.1	1.72786	11.5387	-	1900-06-12	15.1143	-
							1901-04-30	39.1926	9064.87	27394	1.73628	11.5022	-	1900-06-13	14.818	-
							1901-05-01	38.4131	9103.28	27408.5	1.74428	11.4674	-	1900-06-14	14.5233	-
							1901-05-02	37.638	9140.92	27422.7	1.75187	11.4345	-	1900-06-15	14.2303	-
							1901-05-03	36.8678	9177.79	27436.6	1.75903	11.4034	-	1900-06-16	13.939	-
							1901-05-04	36.1025	9213.89	27450.3	1.76577	11.3742	-	1900-06-17	13.6497	-
							1901-05-05	35.3427	9249.23	27463.7	1.77208	11.3468	-	1900-06-18	13.3624	-
							1901-05-06	34.5885	9283.82	27476.7	1.77797	11.3212	-	1900-06-19	13.0773	-
							1901-05-07	33.8402	9317.66	27489.5	1.78343	11.2975	-	1900-06-20	12.7944	-
							1901-05-08	33.0982	9350.76	27502	1.78846	11.2757	-	1900-06-21	12.5139	-
							1901-05-09	32.3628	9383.12	27514.3	1.79305	11.2558	-	1900-06-22	12.2358	-
							1901-05-10	31.6341	9414.76	27526.2	1.79721	11.2377	-	1900-06-23	11.9603	-
							1901-05-11	30.9125	9445.67	27537.9	1.80094	11.2215	-	1900-06-24	11.6875	-
							1901-05-12	30.1983	9475.87	27549.3	1.80423	11.2072	-	1900-06-25	11.4174	-
							1901-05-13	29.4918	9505.36	27560.5	1.80709	11.1948	-	1900-06-26	11.1503	-
							1901-05-14	28.7931	9534.15	27571.4	1.8095	11.1844	-	1900-06-27	10.8862	-
							1901-05-15	28.1027	9562.26	27582	1.81148	11.1758	-	1900-06-28	10.6251	-
							1901-05-16	27.4207	9589.68	27592.4	1.81302	11.1691	-	1900-06-29	10.3673	-
							1901-05-17	26.7474	9616.42	27602.5	1.81412	11.1643	-	1900-06-30	10.1127	-
							1901-05-18	26.0831	9642.51	27612.4	1.81478	11.1615	-	1900-07-01	9.86156	-
							1901-05-19	25.4281	9667.94	27622	1.815	11.1605	-	1900-07-02	9.61389	-
							1901-05-20	24.7825	9692.72	27631.3	1.81478	11.1615	-	1900-07-03	9.36981	-
							1901-05-21	24.1466	9716.86	27640.5	1.81412	11.1643	-	1900-07-04	9.12942	-
							1901-05-22	23.5208	9740.39	27649.4	1.81302	11.1691	-	1900-07-05	8.89279	-
							1901-05-23	22.9052	9763.29	27658	1.81148	11.1758	-	1900-07-06	8.66004	-
							1901-05-24	22.3	9785.59	27666.4	1.8095	11.1844	-	1900-07-07	8.43123	-
							1901-05-25	21.7055	9807.3	27674.7	1.80709	11.1948	-	1900-07-08	8.20648	-
							1901-05-26	21.122	9828.42	27682.6	1.80423	11.2072	-	1900-07-09	7.98585	-
							1901-05-27	20.5496	9848.97	27690.4	1.80094	11.2215	-	1900-07-10	7.76944	-
							1901-05-28	19.9886	9868.96	27698	1.79721	11.2377	-	1900-07-11	7.55733	-
							1901-05-29	19.4392	9888.4	27705.3	1.79305	11.2558	-	1900-07-12	7.3496	-
							1901-05-30	18.9015	9907.3	27712.5	1.78846	11.2757	-	1900-07-13	7.14633	-
							1901-05-31	18.3759	9925.67	27719.4	1.78343	11.2975	-	1900-07-14	6.9476	-
							1901-06-01	17.8625	9943.54	27726.2	1.77797	11.3212	-	1900-07-15	6.75349	-
							1901-06-02	17.3615	9960.9	27732.7	1.77208	11.3468	-	1900-07-16	6.56408	-
							1901-06-03	16.8731	9977.77	27739.1	1.76577	11.3742	-	1900-07-17	6.37942	-
							1901-06-04	16.3975	9994.17	27745.3	1.75903	11.4034	-	1900-07-18	6.1996	-
							1901-06-05	15.9349	10010.1	27751.3	1.75187	11.4345	-	1900-07-19	6.02469	-
							1901-06-06	15.4854	10025.6	27757.2	1.74428	11.4674	-	1900-07-20	5.85476	-
							1901-06-07	15.0493	10040.6	27762.9	1.73628	11.5022	-	1900-07-21	5.68986	-
							1901-06-08	14.6266	10055.3	27768.4	1.72786	11.5387	-	1900-07-22	5.53006	-
							1901-06-09	14.2176	10069.5	27773.8	1.71902	11.577	-	1900-07-23	5.37543	-
							1901-06-10	13.8224	10083.3	27779	1.70977	11.6172	-	1900-07-24	5.22602	-
							1901-06-11	13.4412	10096.7	27784.1	1.70012	11.6591	-	1900-07-25	5.08189	-
							1901-06-12	13.0742	10109.8	27789	1.69006	11.7027	-	1900-07-26	4.9431	-
							1901-06-13	12.7213	10122.5	27793.8	1.67959	11.7482	-	1900-07-27	4.80971	-
							1901-06-14	12.3829	10134.9	27798.5	1.66873	11.7953	-	1900-07-28	4.68175	-
							1901-06-15	12.059	10147	27803.1	1.65747	11.8442	-	1900-07-29	4.55929	-
							1901-06-16	11.7497	10158.7	27807.5	1.64581	11.8948	-	1900-07-30	4.44236	-
							1901-06-17	11.4552	10170.2	27811.9	1.63377	11.947	-	1900-07-31	4.33102	-
							1901-06-18	11.1756	10181.4	27816.1	1.62134	12.001	-	1900-08-01	4.22531	-
							1901-06-19	10.911	10192.3	27820.2	1.60853	12.0566	-	1900-08-02	4.12527	-
							1901-06-20	10.6615	10202.9	27824.2	1.59534	12.1138	-	1900-08-03	4.03093	-
							1901-06-21	10.4272	10213.4	27828.2	1.58177	12.1727	-	1900-08-04	3.94233	-
							1901-06-22	10.2081	10223.6	27832	1.56783	12.2332	-	1900-08-05	3.85952	-
							1901-06-23	10.0045	10233.6	27835.8	1.55353	12.2953	-	1900-08-06	3.78251	-
							1901-06-24	9.81623	10243.4	27839.5	1.53886	12.359	-	1900-08-07	3.71134	-
							1901-06-25	9.64351	10253	27843.2	1.52383	12.4242	-	1900-08-08	3.64604	-
							1901-06-26	9.48637	10262.5	27846.8	1.50845	12.4909	-	1900-08-09	3.58663	-
							1901-06-27	9.34488	10271.9	27850.3	1.49273	12.5592	-	1900-08-10	3.53313	-
							1901-06-28	9.21909	10281.1	27853.8	1.47665	12.6289	-	1900-08-11	3.48557	-
							1901-06-29	9.10905	10290.2	27857.2	1.46024	12.7002	-	1900-08-12	3.44397	-
							1901-06-30	9.01479	10299.2	27860.6	1.44349	12.7728	-	1900-08-13	3.40833	-
							1901-07-01	8.93636	10308.1	27864	1.42641	12.847	-	1900-08-14	3.37868	-
							1901-07-02	8.87379	10317	27867.4	1.40901	12.9225	-	1900-08-15	3.35502	-
							1901-07-03	8.8271	10325.8	27870.7	1.39129	12.9994	-	1900-08-16	3.33737	-
							1901-07-04	8.79631	10334.6	27874	1.37325	13.0777	-	1900-08-17	3.32573	-
							1901-07-05	8.78143	10343.4	27877.4	1.35491	13.1573	-	1900-08-18	3.3201	-
							1901-07-06	8.78146	10352.2	27880.7	1.33626	13.2382	-	1900-08-19	3.32011	-
							1901-07-07	8.79176	10361	27884	1.31731	13.3205	-	1900-08-20	3.32401	-
							1901-07-08	8.81172	10369.8	27887.3	1.29807	13.404	-	1900-08-21	3.33155	-
							1901-07-09	8.84134	10378.7	27890.7	1.27854	13.4887	-	1900-08-22	3.34275	-
							1901-07-10	8.88062	10387.5	27894	1.25873	13.5747	-	1900-08-23	3.3576	-
							1901-07-11	8.92954	10396.5	27897.4	1.23865	13.6619	-	1900-08-24	3.3761	-
							1901-07-12	8.98809	10405.4	27900.8	1.2183	13.7502	-	1900-08-25	3.39824	-
							1901-07-13	9.05627	10414.5	27904.2	1.19768	13.8397	-	1900-08-26	3.42401	-
							1901-07-14	9.13404	10423.6	27907.7	1.17681	13.9302	-	1900-08-27	3.45342	-
							1901-07-15	9.2214	10432.9	27911.2	1.15569	14.0219	-	1900-08-28	3.48645	-
							1901-07-16	9.31833	10442.2	27914.7	1.13432	14.1147	-	1900-08-29	3.52309	-
							1901-07-17	9.4248	10451.6	27918.3	1.11271	14.2084	-	1900-08-30	3.56335	-
							1901-07-18	9.54078	10461.1	27921.9	1.09087	14.3032	-	1900-08-31	3.6072	-
							1901-07-19	9.66625	10470.8	27925.5	1.06881	14.399	-	1900-09-01	3.65464	-
							1901-07-20	9.80119	10480.6	27929.2	1.04652	14.4957	-	1900-09-02	3.70565	-
							1901-07-21	9.94555	10490.6	27933	1.02403	14.5933	-	1900-09-03	3.76024	-
							1901-07-22	10.0993	10500.7	27936.8	1.00133	14.6918	-	1900-09-04	3.81837	-
							1901-07-23	10.2624	10510.9	27940.7	0.978427	14.7912	-	1900-09-05	3.88004	-
							1901-07-24	10.4349	10521.4	27944.6	0.955335	14.8914	-	1900-09-06	3.94524	-
							1901-07-25	10.6166	10532	27948.6	0.932057	14.9925	-	1900-09-07	4.01394	-
							1901-07-26	10.8075	10542.8	27952.7	0.908601	15.0943	-	1900-09-08	4.08614	-
							1901-07-27	11.0077	10553.8	27956.9	0.884974	15.1968	-	1900-09-09	4.16181	-
							1901-07-28	11.217	10565	27961.1	0.861182	15.3001	-	1900-09-10	4.24094	-
							1901-07-29	11.4354	10576.4	27965.5	0.837233	15.404	-	1900-09-11	4.32351	-
							1901-07-30	11.6628	10588.1	27969.9	0.813133	15.5086	-	1900-09-12	4.40949	-
							1901-07-31	11.8992	10600	27974.4	0.78889	15.6138	-	1900-09-13	4.49888	-
							1901-08-01	12.1446	10612.1	27979	0.764511	15.7196	-	1900-09-14	4.59165	-
							1901-08-02	12.3988	10624.5	27983.6	0.740004	15.826	-	1900-09-15	4.68777	-
							1901-08-03	12.6619	10637.2	27988.4	0.715375	15.9329	-	1900-09-16	4.78723	-
							1901-08-04	12.9337	10650.1	27993.3	0.690632	16.0403	-	1900-09-17	4.89	-
							1901-08-05	13.2142	10663.4	27998.3	0.665782	16.1481	-	1900-09-18	4.99606	-
							1901-08-06	13.5034	10676.9	28003.4	0.640832	16.2564	-	1900-09-19	5.10538	-
							1901-08-07	13.8011	10690.7	28008.6	0.615791	16.3651	-	1900-09-20	5.21793	-
							1901-08-08	14.1072	10704.8	28014	0.590664	16.4741	-	1900-09-21	5.3337	-
							1901-08-09	14.4219	10719.2	28019.4	0.565461	16.5835	-	1900-09-22	5.45264	-
							1901-08-10	14.7448	10733.9	28025	0.540187	16.6932	-	1900-09-23	5.57475	-
							1901-08-11	15.076	10749	28030.7	0.514852	16.8031	-	1900-09-24	5.69998	-
							1901-08-12	15.4154	10764.4	28036.5	0.489461	16.9133	-	1900-09-25	5.8283	-
							1901-08-13	15.763	10780.2	28042.5	0.464024	17.0237	-	1900-09-26	5.9597	-
							1901-08-14	16.1185	10796.3	28048.6	0.438546	17.1343	-	1900-09-27	6.09413	-
							1901-08-15	16.482	10812.8	28054.8	0.413037	17.245	-	1900-09-28	6.23156	-
							1901-08-16	16.8534	10829.6	28061.2	0.387503	17.3558	-	1900-09-29	6.37197	-
							1901-08-17	17.2325	10846.9	28067.7	0.361951	17.4667	-	1900-09-30	6.51531	-
							1901-08-18	17.6194	10864.5	28074.4	0.336391	17.5777	-	1900-10-01	6.66156	-
							1901-08-19	18.0138	10882.5	28081.2	0.310828	17.6886	-	1900-10-02	6.81069	-
							1901-08-20	18.4157	10900.9	28088.1	0.285271	17.7995	-	1900-10-03	6.96265	-
							1901-08-21	18.825	10919.7	28095.3	0.259728	17.9104	-	1900-10-04	7.11741	-
							1901-08-22	19.2417	10939	28102.5	0.234205	18.0212	-	1900-10-05	7.27493	-
							1901-08-23	19.6655	10958.7	28110	0.208711	18.1318	-	1900-10-06	7.43519	-
							1901-08-24	20.0965	10978.7	28117.6	0.183252	18.2423	-	1900-10-07	7.59813	-
							1901-08-25	20.5345	10999.3	28125.3	0.157837	18.3526	-	1900-10-08	7.76372	-
							1901-08-26	20.9794	11020.3	28133.3	0.132473	18.4627	-	1900-10-09	7.93193	-
							1901-08-27	21.4311	11041.7	28141.4	0.107168	18.5725	-	1900-10-10	8.10271	-
							1901-08-28	21.8895	11063.6	28149.6	0.0819283	18.682	-	1900-10-11	8.27603	-
							1901-08-29	22.3545	11085.9	28158.1	0.0567624	18.7913	-	1900-10-12	8.45183	-
							1901-08-30	22.826	11108.8	28166.7	0.0316775	18.9001	-	1900-10-13	8.63009	-
							1901-08-31	23.3038	11132.1	28175.5	0.006681	19.0086	-	1900-10-14	8.81076	-
							1901-09-01	23.7879	11155.9	28184.5	-0.0182197	19.1167	-	1900-10-15	8.9938	-
							1901-09-02	24.2782	11180.1	28193.7	-0.0430172	19.2243	-	1900-10-16	9.17916	-
							1901-09-03	24.7745	11204.9	28203.1	-0.0677042	19.3314	-	1900-10-17	9.3668	-
							1901-09-04	25.2767	11230.2	28212.6	-0.0922734	19.4381	-	1900-10-18	9.55667	-
							1901-09-05	25.7847	11256	28222.4	-0.116717	19.5442	-	1900-10-19	9.74875	-
							1901-09-06	26.2984	11282.3	28232.3	-0.141029	19.6497	-	1900-10-20	9.94296	-
							1901-09-07	26.8177	11309.1	28242.5	-0.165201	19.7546	-	1900-10-21	10.1393	-
							1901-09-08	27.3424	11336.4	28252.8	-0.189226	19.8588	-	1900-10-22	10.3377	-
							1901-09-09	27.8724	11364.3	28263.3	-0.213098	19.9624	-	1900-10-23	10.538	-
							1901-09-10	28.4076	11392.7	28274.1	-0.236808	20.0653	-	1900-10-24	10.7404	-
							1901-09-11	28.9478	11421.7	28285	-0.260351	20.1675	-	1900-10-25	10.9447	-
							1901-09-12	29.493	11451.1	28296.2	-0.283719	20.2689	-	1900-10-26	11.1508	-
							1901-09-13	30.043	11481.2	28307.5	-0.306905	20.3696	-	1900-10-27	11.3587	-
							1901-09-14	30.5977	11511.8	28319.1	-0.329902	20.4694	-	1900-10-28	11.5684	-
							1901-09-15	31.1569	11542.9	28330.9	-0.352703	20.5683	-	1900-10-29	11.7799	-
							1901-09-16	31.7206	11574.7	28342.9	-0.375302	20.6664	-	1900-10-30	11.993	-
							1901-09-17	32.2885	11607	28355.1	-0.397693	20.7636	-	1900-10-31	12.2077	-
							1901-09-18	32.8606	11639.8	28367.5	-0.419867	20.8598	-	1900-11-01	12.424	-
							1901-09-19	33.4368	11673.3	28380.1	-0.44182	20.9551	-	1900-11-02	12.6418	-
							1901-09-20	34.0168	11707.3	28393	-0.463543	21.0494	-	1900-11-03	12.8611	-
							1901-09-21	34.6005	11741.9	28406.1	-0.485032	21.1426	-	1900-11-04	13.0818	-
							1901-09-22	35.1879	11777.1	28419.4	-0.506279	21.2349	-	1900-11-05	13.3039	-
							1901-09-23	35.7787	11812.8	28432.9	-0.527278	21.326	-	1900-11-06	13.5273	-
							1901-09-24	36.3729	11849.2	28446.7	-0.548023	21.416	-	1900-11-07	13.7519	-
							1901-09-25	36.9703	11886.2	28460.6	-0.568508	21.5049	-	1900-11-08	13.9778	-
							1901-09-26	37.5707	11923.8	28474.8	-0.588727	21.5927	-	1900-11-09	14.2048	-
							1901-09-27	38.174	11961.9	28489.3	-0.608674	21.6792	-	1900-11-10	14.4329	-
							1901-09-28	38.7801	12000.7	28503.9	-0.628342	21.7646	-	1900-11-11	14.6621	-
							1901-09-29	39.3889	12040.1	28518.8	-0.647726	21.8487	-	1900-11-12	14.8922	-
							1901-09-30	40.0001	12080.1	28534	-0.666821	21.9316	-	1900-11-13	15.1233	-
							1901-10-01	40.6137	12120.7	28549.3	-0.68562	22.0132	-	1900-11-14	15.3553	-
							1901-10-02	41.2295	12161.9	28564.9	-0.704119	22.0935	-	1900-11-15	15.5881	-
							1901-10-03	41.8473	12203.8	28580.7	-0.722311	22.1724	-	1900-11-16	15.8217	-
							1901-10-04	42.4671	12246.3	28596.8	-0.740191	22.25	-	1900-11-17	16.056	-
							1901-10-05	43.0886	12289.3	28613.1	-0.757754	22.3263	-	1900-11-18	16.291	-
							1901-10-06	43.7117	12333.1	28629.6	-0.774994	22.4011	-	1900-11-19	16.5266	-
							1901-10-07	44.3364	12377.4	28646.4	-0.791908	22.4745	-	1900-11-20	16.7628	-
							1901-10-08	44.9623	12422.4	28663.4	-0.808488	22.5464	-	1900-11-21	16.9994	-
							1901-10-09	45.5894	12467.9	28680.6	-0.824732	22.6169	-	1900-11-22	17.2365	-
							1901-10-10	46.2176	12514.2	28698.1	-0.840633	22.6859	-	1900-11-23	17.474	-
							1901-10-11	46.8466	12561	28715.8	-0.856187	22.7535	-	1900-11-24	17.7119	-
							1901-10-12	47.4764	12608.5	28733.7	-0.87139	22.8194	-	1900-11-25	17.95	-
							1901-10-13	48.1068	12656.6	28751.9	-0.886237	22.8839	-	1900-11-26	18.1883	-
							1901-10-14	48.7376	12705.3	28770.3	-0.900724	22.9467	-	1900-11-27	18.4268	-
							1901-10-15	49.3687	12754.7	28789	-0.914845	23.008	-	1900-11-28	18.6654	-
							1901-10-16	50	12804.7	28807.9	-0.928598	23.0677	-	1900-11-29	18.9041	-
							1901-10-17	50.6313	12855.3	28827.1	-0.941978	23.1258	-	1900-11-30	19.1428	-
							1901-10-18	51.2624	12906.6	28846.4	-0.954981	23.1822	-	1900-12-01	19.3814	-
							1901-10-19	51.8932	12958.5	28866.1	-0.967604	23.237	-	1900-12-02	19.6199	-
							1901-10-20	52.5236	13011	28885.9	-0.979841	23.2901	-	1900-12-03	19.8582	-
							1901-10-21	53.1534	13064.2	28906	-0.991691	23.3415	-	1900-12-04	20.0963	-
							1901-10-22	53.7824	13117.9	28926.4	-1.00315	23.3913	-	1900-12-05	20.3342	-
							1901-10-23	54.4106	13172.4	28946.9	-1.01421	23.4393	-	1900-12-06	20.5717	-
							1901-10-24	55.0377	13227.4	28967.7	-1.02488	23.4856	-	1900-12-07	20.8088	-
							1901-10-25	55.6636	13283.1	28988.8	-1.03514	23.5301	-	1900-12-08	21.0454	-
							1901-10-26	56.2883	13339.3	29010.1	-1.045	23.5729	-	1900-12-09	21.2816	-
							1901-10-27	56.9114	13396.3	29031.6	-1.05445	23.6139	-	1900-12-10	21.5172	-
							1901-10-28	57.5329	13453.8	29053.3	-1.06349	23.6531	-	1900-12-11	21.7522	-
							1901-10-29	58.1527	13511.9	29075.3	-1.07212	23.6906	-	1900-12-12	21.9865	-
							1901-10-30	58.7705	13570.7	29097.5	-1.08033	23.7262	-	1900-12-13	22.2201	-
							1901-10-31	59.3863	13630.1	29120	-1.08813	23.7601	-	1900-12-14	22.4529	-
							1901-11-01	59.9999	13690.1	29142.7	-1.0955	23.7921	-	1900-12-15	22.6849	-
							1901-11-02	60.6111	13750.7	29165.6	-1.10245	23.8222	-	1900-12-16	22.916	-
							1901-11-03	61.2199	13811.9	29188.7	-1.10898	23.8506	-	1900-12-17	23.1461	-
							1901-11-04	61.826	13873.8	29212.1	-1.11508	23.8771	-	1900-12-18	23.3753	-
							1901-11-05	62.4293	13936.2	29235.7	-1.12075	23.9017	-	1900-12-19	23.6034	-
							1901-11-06	63.0297	13999.2	29259.5	-1.126	23.9244	-	1900-12-20	23.8304	-
							1901-11-07	63.6271	14062.8	29283.6	-1.13081	23.9453	-	1900-12-21	24.0563	-
							1901-11-08	64.2213	14127.1	29307.9	-1.13519	23.9643	-	1900-12-22	24.2809	-
							1901-11-09	64.8121	14191.9	29332.4	-1.13913	23.9814	-	1900-12-23	24.5043	-
							1901-11-10	65.3995	14257.3	29357.1	-1.14264	23.9967	-	1900-12-24	24.7264	-
							1901-11-11	65.9832	14323.3	29382.1	-1.14571	24.01	-	1900-12-25	24.9471	-
							1901-11-12	66.5632	14389.8	29407.2	-1.14835	24.0214	-	1900-12-26	25.1664	-
							1901-11-13	67.1394	14457	29432.6	-1.15055	24.031	-	1900-12-27	25.3842	-
							1901-11-14	67.7115	14524.7	29458.2	-1.15231	24.0386	-	1900-12-28	25.6005	-
							1901-11-15	68.2794	14592.9	29484	-1.15363	24.0443	-	1900-12-29	25.8152	-
							1901-11-16	68.8431	14661.8	29510.1	-1.1545	24.0482	-	1900-12-30	26.0283	-
							1901-11-17	69.4023	14731.2	29536.3	-1.15494	24.0501	1901-11-17	1900-12-31	26.2398	-
							1901-11-18	69.957	14801.1	29562.7	-1.15494	24.0501	1901-11-18	1901-01-01	26.4495	-
							1901-11-19	70.507	14871.7	29589.4	-1.1545	24.0482	-	1901-01-02	26.6574	-
							1901-11-20	71.0522	14942.7	29616.3	-1.15363	24.0443	-	1901-01-03	26.8636	-
							1901-11-21	71.5924	15014.3	29643.3	-1.15231	24.0386	-	1901-01-04	27.0678	-
							1901-11-22	72.1276	15086.4	29670.6	-1.15055	24.031	-	1901-01-05	27.2702	-
							1901-11-23	72.6576	15159.1	29698.1	-1.14835	24.0214	-	1901-01-06	27.4706	-
							1901-11-24	73.1823	15232.3	29725.7	-1.14571	24.01	-	1901-01-07	27.6689	-
							1901-11-25	73.7016	15306	29753.6	-1.14264	23.9967	-	1901-01-08	27.8653	-
							1901-11-26	74.2153	15380.2	29781.7	-1.13913	23.9814	-	1901-01-09	28.0595	-
							1901-11-27	74.7233	15454.9	29809.9	-1.13519	23.9643	-	1901-01-10	28.2515	-
							1901-11-28	75.2255	15530.1	29838.4	-1.13081	23.9453	-	1901-01-11	28.4414	-
							1901-11-29	75.7218	15605.9	29867	-1.126	23.9244	-	1901-01-12	28.6291	-
							1901-11-30	76.2121	15682.1	29895.8	-1.12075	23.9017	-	1901-01-13	28.8144	-
							1901-12-01	76.6962	15758.8	29924.8	-1.11508	23.8771	-	1901-01-14	28.9975	-
							1901-12-02	77.174	15835.9	29954	-1.10898	23.8506	-	1901-01-15	29.1781	-
							1901-12-03	77.6455	15913.6	29983.3	-1.10245	23.8222	-	1901-01-16	29.3564	-
							1901-12-04	78.1105	15991.7	30012.9	-1.0955	23.7921	-	1901-01-17	29.5322	-
							1901-12-05	78.5689	16070.3	30042.6	-1.08813	23.7601	-	1901-01-18	29.7055	-
							1901-12-06	79.0206	16149.3	30072.4	-1.08033	23.7262	-	1901-01-19	29.8763	-
							1901-12-07	79.4655	16228.7	30102.5	-1.07212	23.6906	-	1901-01-20	30.0445	-
							1901-12-08	79.9035	16308.7	30132.7	-1.06349	23.6531	-	1901-01-21	30.2101	-
							1901-12-09	80.3345	16389	30163.1	-1.05445	23.6139	-	1901-01-22	30.373	-
							1901-12-10	80.7583	16469.7	30193.6	-1.045	23.5729	-	1901-01-23	30.5333	-
							1901-12-11	81.175	16550.9	30224.3	-1.03514	23.5301	-	1901-01-24	30.6908	-
							1901-12-12	81.5843	16632.5	30255.1	-1.02488	23.4856	-	1901-01-25	30.8456	-
							1901-12-13	81.9862	16714.5	30286.1	-1.01421	23.4393	-	1901-01-26	30.9975	-
							1901-12-14	82.3806	16796.9	30317.3	-1.00315	23.3913	-	1901-01-27	31.1467	-
							1901-12-15	82.7675	16879.6	30348.6	-0.991691	23.3415	-	1901-01-28	31.2929	-
							1901-12-16	83.1466	16962.8	30380	-0.979841	23.2901	-	1901-01-29	31.4363	-
							1901-12-17	83.518	17046.3	30411.6	-0.967604	23.237	-	1901-01-30	31.5767	-
							1901-12-18	83.8815	17130.2	30443.3	-0.954981	23.1822	-	1901-01-31	31.7141	-
							1901-12-19	84.237	17214.4	30475.2	-0.941978	23.1258	-	1901-02-01	31.8485	-
							1901-12-20	84.5846	17299	30507.1	-0.928598	23.0677	-	1901-02-02	31.9799	-
							1901-12-21	84.924	17383.9	30539.2	-0.914845	23.008	-	1901-02-03	32.1082	-
							1901-12-22	85.2552	17469.2	30571.5	-0.900724	22.9467	-	1901-02-04	32.2335	-
							1901-12-23	85.5781	17554.8	30603.8	-0.886237	22.8839	-	1901-02-05	32.3556	-
							1901-12-24	85.8928	17640.7	30636.3	-0.87139	22.8194	-	1901-02-06	32.4745	-
							1901-12-25	86.1989	17726.9	30668.9	-0.856187	22.7535	-	1901-02-07	32.5903	-
							1901-12-26	86.4966	17813.4	30701.6	-0.840633	22.6859	-	1901-02-08	32.7028	-
							1901-12-27	86.7858	17900.1	30734.4	-0.824732	22.6169	-	1901-02-09	32.8122	-
							1901-12-28	87.0663	17987.2	30767.3	-0.808488	22.5464	-	1901-02-10	32.9182	-
							1901-12-29	87.3381	18074.5	30800.4	-0.791908	22.4745	-	1901-02-11	33.021	-
							1901-12-30	87.6012	18162.1	30833.5	-0.774994	22.4011	-	1901-02-12	33.1204	-
							1901-12-31	87.8554	18250	30866.7	-0.757754	22.3263	-	1901-02-13	33.2166	-
							1902-01-01	88.1008	18338.1	30900	-0.740191	22.25	-	1901-02-14	33.3093

## Sheet: RsB-cycle 1
table S5. Raw data for intra-annual growth model and δ18O variations (RsB-cycle 1).
TPhs	140			Data	Model	Cor
TPrd	365		Min Len	0	88.1008	0
TAmp	2.97		Max Len	6100	18338.1	6900
TPos	0.33		Net Len	6100	18250	6900	2.64493
GPhs	75
GPrd	365
GAmp	82.4402
GPos	50		Max Tmp	1901-01-01
GSkw	56.2		Max GRt	1900-03-12
Diff	#N/A
										Look
13											-1.15494	24.0501	1901-11-18		34.4881
Samp	Dist	18O	Now 18O	Diff	ModDte	Temp	Mod Date	ModRte	Raw Ln	Cor Ln	Mod 18O	Temp	Max Temp	Act Date	Mod GRt	Max Rate
RsB-01	0	-1.25	#N/A	#N/A	#N/A	23.1172	1901-01-01	88.1008	88.1008	0	-0.740191	22.25	-	1900-02-15	33.3093	-
RsB-02	500	-0.85	#N/A	#N/A	#N/A	21.3812	1901-01-02	88.3372	176.438	33.3987	-0.722311	22.1724	-	1900-02-16	33.3987	-
RsB-03	1000	-0.36	#N/A	#N/A	#N/A	19.2546	1901-01-03	88.5646	265.003	66.8834	-0.704119	22.0935	-	1900-02-17	33.4847	-
RsB-04	1500	-0.27	#N/A	#N/A	#N/A	18.864	1901-01-04	88.783	353.786	100.451	-0.68562	22.0132	-	1900-02-18	33.5673	-
RsB-05	2050	0.07	#N/A	#N/A	#N/A	17.3884	1901-01-05	88.9923	442.778	134.097	-0.666821	21.9316	-	1900-02-19	33.6464	-
RsB-06	2500	0.58	#N/A	#N/A	#N/A	15.175	1901-01-06	89.1925	531.97	167.819	-0.647726	21.8487	-	1900-02-20	33.7221	-
RsB-07	3000	0.97	#N/A	#N/A	#N/A	13.4824	1901-01-07	89.3834	621.354	201.613	-0.628342	21.7646	-	1900-02-21	33.7943	-
RsB-08	3500	1.37	#N/A	#N/A	#N/A	11.7464	1901-01-08	89.5651	710.919	235.476	-0.608674	21.6792	-	1900-02-22	33.863	-
RsB-09	4050	0.36	#N/A	#N/A	#N/A	16.1298	1901-01-09	89.7376	800.657	269.405	-0.588727	21.5927	-	1900-02-23	33.9282	-
RsB-10	4500	0.03	-0.527278	31.0559	1900-02-26	17.562	1901-01-10	89.9007	890.557	303.395	-0.568508	21.5049	-	1900-02-24	33.9899	-
RsB-11	5000	-0.24	-0.189226	0.257795	1900-03-12	18.7338	1901-01-11	90.0544	980.612	337.442	-0.548023	21.416	-	1900-02-25	34.048	-
RsB-12	5500	-0.86	0.157837	103.599	1900-03-26	21.4246	1901-01-12	90.1988	1070.81	371.545	-0.527278	21.326	-	1900-02-26	34.1026	-
RsB-13	6100	-1.05	0.640832	285.891	1900-04-14	22.2492	1901-01-13	90.3337	1161.14	405.699	-0.506279	21.2349	-	1900-02-27	34.1536	-
							1901-01-14	90.4592	1251.6	439.9	-0.485032	21.1426	-	1900-02-28	34.201	-
							1901-01-15	90.5752	1342.18	474.145	-0.463543	21.0494	-	1900-02-28	34.2449	-
							1901-01-16	90.6817	1432.86	508.43	-0.44182	20.9551	-	1900-03-01	34.2851	-
							1901-01-17	90.7786	1523.64	542.751	-0.419867	20.8598	-	1900-03-02	34.3218	-
							1901-01-18	90.866	1614.5	577.106	-0.397693	20.7636	-	1900-03-03	34.3548	-
							1901-01-19	90.9437	1705.45	611.49	-0.375302	20.6664	-	1900-03-04	34.3842	-
							1901-01-20	91.0119	1796.46	645.9	-0.352703	20.5683	-	1900-03-05	34.41	-
							1901-01-21	91.0705	1887.53	680.333	-0.329902	20.4694	-	1900-03-06	34.4321	-
							1901-01-22	91.1194	1978.65	714.783	-0.306905	20.3696	-	1900-03-07	34.4506	-
							1901-01-23	91.1587	2069.81	749.249	-0.283719	20.2689	-	1900-03-08	34.4655	-
							1901-01-24	91.1883	2161	783.725	-0.260351	20.1675	-	1900-03-09	34.4767	-
							1901-01-25	91.2082	2252.21	818.209	-0.236808	20.0653	-	1900-03-10	34.4842	-
							1901-01-26	91.2185	2343.42	852.698	-0.213098	19.9624	-	1900-03-11	34.4881	-
							1901-01-27	91.2186	2434.64	887.186	-0.189226	19.8588	-	1900-03-12	34.4881	72
							1901-01-28	91.2037	2525.85	921.668	-0.165201	19.7546	-	1900-03-13	34.4825	-
							1901-01-29	91.1729	2617.02	956.139	-0.141029	19.6497	-	1900-03-14	34.4708	-
							1901-01-30	91.1262	2708.15	990.592	-0.116717	19.5442	-	1900-03-15	34.4532	-
							1901-01-31	91.0636	2799.21	1025.02	-0.0922734	19.4381	-	1900-03-16	34.4295	-
							1901-02-01	90.9852	2890.19	1059.42	-0.0677042	19.3314	-	1900-03-17	34.3999	-
							1901-02-02	90.891	2981.09	1093.79	-0.0430172	19.2243	-	1900-03-18	34.3643	-
							1901-02-03	90.7809	3071.87	1128.11	-0.0182197	19.1167	-	1900-03-19	34.3226	-
							1901-02-04	90.6551	3162.52	1162.38	0.006681	19.0086	-	1900-03-20	34.2751	-
							1901-02-05	90.5136	3253.03	1196.61	0.0316775	18.9001	-	1900-03-21	34.2216	-
							1901-02-06	90.3565	3343.39	1230.77	0.0567624	18.7913	-	1900-03-22	34.1622	-
							1901-02-07	90.1838	3433.58	1264.86	0.0819283	18.682	-	1900-03-23	34.0969	-
							1901-02-08	89.9955	3523.57	1298.89	0.107168	18.5725	-	1900-03-24	34.0257	-
							1901-02-09	89.7919	3613.36	1332.84	0.132473	18.4627	-	1900-03-25	33.9487	-
							1901-02-10	89.5728	3702.94	1366.7	0.157837	18.3526	-	1900-03-26	33.8659	-
							1901-02-11	89.3385	3792.27	1400.48	0.183252	18.2423	-	1900-03-27	33.7773	-
							1901-02-12	89.089	3881.36	1434.16	0.208711	18.1318	-	1900-03-28	33.683	-
							1901-02-13	88.8244	3970.19	1467.75	0.234205	18.0212	-	1900-03-29	33.5829	-
							1901-02-14	88.5448	4058.73	1501.22	0.259728	17.9104	-	1900-03-30	33.4772	-
							1901-02-15	88.2503	4146.98	1534.59	0.285271	17.7995	-	1900-03-31	33.3659	-
							1901-02-16	87.941	4234.92	1567.84	0.310828	17.6886	-	1900-04-01	33.2489	-
							1901-02-17	87.6171	4322.54	1600.97	0.336391	17.5777	-	1900-04-02	33.1265	-
							1901-02-18	87.2787	4409.82	1633.96	0.361951	17.4667	-	1900-04-03	32.9985	-
							1901-02-19	86.9258	4496.74	1666.83	0.387503	17.3558	-	1900-04-04	32.8651	-
							1901-02-20	86.5588	4583.3	1699.56	0.413037	17.245	-	1900-04-05	32.7263	-
							1901-02-21	86.1776	4669.48	1732.14	0.438546	17.1343	-	1900-04-06	32.5822	-
							1901-02-22	85.7824	4755.26	1764.57	0.464024	17.0237	-	1900-04-07	32.4328	-
							1901-02-23	85.3734	4840.64	1796.85	0.489461	16.9133	-	1900-04-08	32.2782	-
							1901-02-24	84.9507	4925.59	1828.97	0.514852	16.8031	-	1900-04-09	32.1184	-
							1901-02-25	84.5146	5010.1	1860.92	0.540187	16.6932	-	1900-04-10	31.9535	-
							1901-02-26	84.0651	5094.17	1892.7	0.565461	16.5835	-	1900-04-11	31.7835	-
							1901-02-27	83.6025	5177.77	1924.31	0.590664	16.4741	-	1900-04-12	31.6086	-
							1901-02-28	83.1269	5260.9	1955.74	0.615791	16.3651	-	1900-04-13	31.4288	-
							1901-03-01	82.6385	5343.54	1986.99	0.640832	16.2564	-	1900-04-14	31.2441	-
							1901-03-02	82.1375	5425.67	2018.04	0.665782	16.1481	-	1900-04-15	31.0547	-
							1901-03-03	81.6241	5507.3	2048.9	0.690632	16.0403	-	1900-04-16	30.8606	-
							1901-03-04	81.0985	5588.4	2079.56	0.715375	15.9329	-	1900-04-17	30.6619	-
							1901-03-05	80.5608	5668.96	2110.02	0.740004	15.826	-	1900-04-18	30.4586	-
							1901-03-06	80.0114	5748.97	2140.27	0.764511	15.7196	-	1900-04-19	30.2509	-
							1901-03-07	79.4504	5828.42	2170.31	0.78889	15.6138	-	1900-04-20	30.0388	-
							1901-03-08	78.878	5907.3	2200.13	0.813133	15.5086	-	1900-04-21	29.8224	-
							1901-03-09	78.2945	5985.59	2229.74	0.837233	15.404	-	1900-04-22	29.6017	-
							1901-03-10	77.7	6063.29	2259.11	0.861182	15.3001	-	1900-04-23	29.377	-
							1901-03-11	77.0948	6140.39	2288.26	0.884974	15.1968	-	1900-04-24	29.1482	-
							1901-03-12	76.4792	6216.86	2317.18	0.908601	15.0943	-	1900-04-25	28.9154	-
							1901-03-13	75.8534	6292.72	2345.86	0.932057	14.9925	-	1900-04-26	28.6788	-
							1901-03-14	75.2175	6367.94	2374.29	0.955335	14.8914	-	1900-04-27	28.4384	-
							1901-03-15	74.5719	6442.51	2402.49	0.978427	14.7912	-	1900-04-28	28.1943	-
							1901-03-16	73.9169	6516.42	2430.43	1.00133	14.6918	-	1900-04-29	27.9467	-
							1901-03-17	73.2526	6589.68	2458.13	1.02403	14.5933	-	1900-04-30	27.6955	-
							1901-03-18	72.5793	6662.26	2485.57	1.04652	14.4957	-	1900-05-01	27.4409	-
							1901-03-19	71.8973	6734.15	2512.75	1.06881	14.399	-	1900-05-02	27.1831	-
							1901-03-20	71.2069	6805.36	2539.68	1.09087	14.3032	-	1900-05-03	26.9221	-
							1901-03-21	70.5082	6875.87	2566.33	1.11271	14.2084	-	1900-05-04	26.6579	-
							1901-03-22	69.8017	6945.67	2592.72	1.13432	14.1147	-	1900-05-05	26.3908	-
							1901-03-23	69.0875	7014.76	2618.85	1.15569	14.0219	-	1900-05-06	26.1207	-
							1901-03-24	68.3659	7083.12	2644.69	1.17681	13.9302	-	1900-05-07	25.8479	-
							1901-03-25	67.6372	7150.76	2670.27	1.19768	13.8397	-	1900-05-08	25.5724	-
							1901-03-26	66.9018	7217.66	2695.56	1.2183	13.7502	-	1900-05-09	25.2944	-
							1901-03-27	66.1598	7283.82	2720.57	1.23865	13.6619	-	1900-05-10	25.0138	-
							1901-03-28	65.4115	7349.23	2745.31	1.25873	13.5747	-	1900-05-11	24.7309	-
							1901-03-29	64.6573	7413.89	2769.75	1.27854	13.4887	-	1900-05-12	24.4458	-
							1901-03-30	63.8975	7477.79	2793.91	1.29807	13.404	-	1900-05-13	24.1585	-
							1901-03-31	63.1322	7540.92	2817.78	1.31731	13.3205	-	1900-05-14	23.8692	-
							1901-04-01	62.362	7603.28	2841.36	1.33626	13.2382	-	1900-05-15	23.5779	-
							1901-04-02	61.5869	7664.87	2864.64	1.35491	13.1573	-	1900-05-16	23.2849	-
							1901-04-03	60.8074	7725.68	2887.63	1.37325	13.0777	-	1900-05-17	22.9902	-
							1901-04-04	60.0236	7785.7	2910.33	1.39129	12.9994	-	1900-05-18	22.6939	-
							1901-04-05	59.2361	7844.94	2932.72	1.40901	12.9225	-	1900-05-19	22.3961	-
							1901-04-06	58.4449	7903.38	2954.82	1.42641	12.847	-	1900-05-20	22.097	-
							1901-04-07	57.6505	7961.03	2976.62	1.44349	12.7728	-	1900-05-21	21.7966	-
							1901-04-08	56.8531	8017.89	2998.11	1.46024	12.7002	-	1900-05-22	21.4952	-
							1901-04-09	56.0531	8073.94	3019.3	1.47665	12.6289	-	1900-05-23	21.1927	-
							1901-04-10	55.2508	8129.19	3040.19	1.49273	12.5592	-	1900-05-24	20.8893	-
							1901-04-11	54.4464	8183.64	3060.78	1.50845	12.4909	-	1900-05-25	20.5852	-
							1901-04-12	53.6403	8237.28	3081.06	1.52383	12.4242	-	1900-05-26	20.2804	-
							1901-04-13	52.8328	8290.11	3101.03	1.53886	12.359	-	1900-05-27	19.9751	-
							1901-04-14	52.0242	8342.13	3120.7	1.55353	12.2953	-	1900-05-28	19.6694	-
							1901-04-15	51.2148	8393.35	3140.07	1.56783	12.2332	-	1900-05-29	19.3634	-
							1901-04-16	50.405	8443.75	3159.12	1.58177	12.1727	-	1900-05-30	19.0572	-
							1901-04-17	49.595	8493.35	3177.87	1.59534	12.1138	-	1900-05-31	18.751	-
							1901-04-18	48.7852	8542.13	3196.32	1.60853	12.0566	-	1900-06-01	18.4448	-
							1901-04-19	47.9758	8590.11	3214.46	1.62134	12.001	-	1900-06-02	18.1388	-
							1901-04-20	47.1672	8637.28	3232.29	1.63377	11.947	-	1900-06-03	17.8331	-
							1901-04-21	46.3597	8683.64	3249.82	1.64581	11.8948	-	1900-06-04	17.5278	-
							1901-04-22	45.5536	8729.19	3267.04	1.65747	11.8442	-	1900-06-05	17.223	-
							1901-04-23	44.7492	8773.94	3283.96	1.66873	11.7953	-	1900-06-06	16.9189	-
							1901-04-24	43.9469	8817.89	3300.58	1.67959	11.7482	-	1900-06-07	16.6155	-
							1901-04-25	43.1469	8861.03	3316.89	1.69006	11.7027	-	1900-06-08	16.3131	-
							1901-04-26	42.3495	8903.38	3332.9	1.70012	11.6591	-	1900-06-09	16.0116	-
							1901-04-27	41.5551	8944.94	3348.61	1.70977	11.6172	-	1900-06-10	15.7112	-
							1901-04-28	40.7639	8985.7	3364.02	1.71902	11.577	-	1900-06-11	15.4121	-
							1901-04-29	39.9764	9025.68	3379.14	1.72786	11.5387	-	1900-06-12	15.1143	-
							1901-04-30	39.1926	9064.87	3393.96	1.73628	11.5022	-	1900-06-13	14.818	-
							1901-05-01	38.4131	9103.28	3408.48	1.74428	11.4674	-	1900-06-14	14.5233	-
							1901-05-02	37.638	9140.92	3422.71	1.75187	11.4345	-	1900-06-15	14.2303	-
							1901-05-03	36.8678	9177.79	3436.65	1.75903	11.4034	-	1900-06-16	13.939	-
							1901-05-04	36.1025	9213.89	3450.3	1.76577	11.3742	-	1900-06-17	13.6497	-
							1901-05-05	35.3427	9249.23	3463.66	1.77208	11.3468	-	1900-06-18	13.3624	-
							1901-05-06	34.5885	9283.82	3476.74	1.77797	11.3212	-	1900-06-19	13.0773	-
							1901-05-07	33.8402	9317.66	3489.53	1.78343	11.2975	-	1900-06-20	12.7944	-
							1901-05-08	33.0982	9350.76	3502.05	1.78846	11.2757	-	1900-06-21	12.5139	-
							1901-05-09	32.3628	9383.12	3514.28	1.79305	11.2558	-	1900-06-22	12.2358	-
							1901-05-10	31.6341	9414.76	3526.24	1.79721	11.2377	-	1900-06-23	11.9603	-
							1901-05-11	30.9125	9445.67	3537.93	1.80094	11.2215	-	1900-06-24	11.6875	-
							1901-05-12	30.1983	9475.87	3549.35	1.80423	11.2072	-	1900-06-25	11.4174	-
							1901-05-13	29.4918	9505.36	3560.5	1.80709	11.1948	-	1900-06-26	11.1503	-
							1901-05-14	28.7931	9534.15	3571.38	1.8095	11.1844	-	1900-06-27	10.8862	-
							1901-05-15	28.1027	9562.26	3582.01	1.81148	11.1758	-	1900-06-28	10.6251	-
							1901-05-16	27.4207	9589.68	3592.38	1.81302	11.1691	-	1900-06-29	10.3673	-
							1901-05-17	26.7474	9616.42	3602.49	1.81412	11.1643	-	1900-06-30	10.1127	-
							1901-05-18	26.0831	9642.51	3612.35	1.81478	11.1615	-	1900-07-01	9.86156	-
							1901-05-19	25.4281	9667.94	3621.96	1.815	11.1605	-	1900-07-02	9.61389	-
							1901-05-20	24.7825	9692.72	3631.33	1.81478	11.1615	-	1900-07-03	9.36981	-
							1901-05-21	24.1466	9716.86	3640.46	1.81412	11.1643	-	1900-07-04	9.12942	-
							1901-05-22	23.5208	9740.39	3649.36	1.81302	11.1691	-	1900-07-05	8.89279	-
							1901-05-23	22.9052	9763.29	3658.02	1.81148	11.1758	-	1900-07-06	8.66004	-
							1901-05-24	22.3	9785.59	3666.45	1.8095	11.1844	-	1900-07-07	8.43123	-
							1901-05-25	21.7055	9807.3	3674.65	1.80709	11.1948	-	1900-07-08	8.20648	-
							1901-05-26	21.122	9828.42	3682.64	1.80423	11.2072	-	1900-07-09	7.98585	-
							1901-05-27	20.5496	9848.97	3690.41	1.80094	11.2215	-	1900-07-10	7.76944	-
							1901-05-28	19.9886	9868.96	3697.97	1.79721	11.2377	-	1900-07-11	7.55733	-
							1901-05-29	19.4392	9888.4	3705.32	1.79305	11.2558	-	1900-07-12	7.3496	-
							1901-05-30	18.9015	9907.3	3712.46	1.78846	11.2757	-	1900-07-13	7.14633	-
							1901-05-31	18.3759	9925.67	3719.41	1.78343	11.2975	-	1900-07-14	6.9476	-
							1901-06-01	17.8625	9943.54	3726.16	1.77797	11.3212	-	1900-07-15	6.75349	-
							1901-06-02	17.3615	9960.9	3732.73	1.77208	11.3468	-	1900-07-16	6.56408	-
							1901-06-03	16.8731	9977.77	3739.11	1.76577	11.3742	-	1900-07-17	6.37942	-
							1901-06-04	16.3975	9994.17	3745.31	1.75903	11.4034	-	1900-07-18	6.1996	-
							1901-06-05	15.9349	10010.1	3751.33	1.75187	11.4345	-	1900-07-19	6.02469	-
							1901-06-06	15.4854	10025.6	3757.19	1.74428	11.4674	-	1900-07-20	5.85476	-
							1901-06-07	15.0493	10040.6	3762.88	1.73628	11.5022	-	1900-07-21	5.68986	-
							1901-06-08	14.6266	10055.3	3768.41	1.72786	11.5387	-	1900-07-22	5.53006	-
							1901-06-09	14.2176	10069.5	3773.78	1.71902	11.577	-	1900-07-23	5.37543	-
							1901-06-10	13.8224	10083.3	3779.01	1.70977	11.6172	-	1900-07-24	5.22602	-
							1901-06-11	13.4412	10096.7	3784.09	1.70012	11.6591	-	1900-07-25	5.08189	-
							1901-06-12	13.0742	10109.8	3789.03	1.69006	11.7027	-	1900-07-26	4.9431	-
							1901-06-13	12.7213	10122.5	3793.84	1.67959	11.7482	-	1900-07-27	4.80971	-
							1901-06-14	12.3829	10134.9	3798.52	1.66873	11.7953	-	1900-07-28	4.68175	-
							1901-06-15	12.059	10147	3803.08	1.65747	11.8442	-	1900-07-29	4.55929	-
							1901-06-16	11.7497	10158.7	3807.53	1.64581	11.8948	-	1900-07-30	4.44236	-
							1901-06-17	11.4552	10170.2	3811.86	1.63377	11.947	-	1900-07-31	4.33102	-
							1901-06-18	11.1756	10181.4	3816.08	1.62134	12.001	-	1900-08-01	4.22531	-
							1901-06-19	10.911	10192.3	3820.21	1.60853	12.0566	-	1900-08-02	4.12527	-
							1901-06-20	10.6615	10202.9	3824.24	1.59534	12.1138	-	1900-08-03	4.03093	-
							1901-06-21	10.4272	10213.4	3828.18	1.58177	12.1727	-	1900-08-04	3.94233	-
							1901-06-22	10.2081	10223.6	3832.04	1.56783	12.2332	-	1900-08-05	3.85952	-
							1901-06-23	10.0045	10233.6	3835.82	1.55353	12.2953	-	1900-08-06	3.78251	-
							1901-06-24	9.81623	10243.4	3839.53	1.53886	12.359	-	1900-08-07	3.71134	-
							1901-06-25	9.64351	10253	3843.18	1.52383	12.4242	-	1900-08-08	3.64604	-
							1901-06-26	9.48637	10262.5	3846.77	1.50845	12.4909	-	1900-08-09	3.58663	-
							1901-06-27	9.34488	10271.9	3850.3	1.49273	12.5592	-	1900-08-10	3.53313	-
							1901-06-28	9.21909	10281.1	3853.79	1.47665	12.6289	-	1900-08-11	3.48557	-
							1901-06-29	9.10905	10290.2	3857.23	1.46024	12.7002	-	1900-08-12	3.44397	-
							1901-06-30	9.01479	10299.2	3860.64	1.44349	12.7728	-	1900-08-13	3.40833	-
							1901-07-01	8.93636	10308.1	3864.02	1.42641	12.847	-	1900-08-14	3.37868	-
							1901-07-02	8.87379	10317	3867.37	1.40901	12.9225	-	1900-08-15	3.35502	-
							1901-07-03	8.8271	10325.8	3870.71	1.39129	12.9994	-	1900-08-16	3.33737	-
							1901-07-04	8.79631	10334.6	3874.04	1.37325	13.0777	-	1900-08-17	3.32573	-
							1901-07-05	8.78143	10343.4	3877.36	1.35491	13.1573	-	1900-08-18	3.3201	-
							1901-07-06	8.78146	10352.2	3880.68	1.33626	13.2382	-	1900-08-19	3.32011	-
							1901-07-07	8.79176	10361	3884	1.31731	13.3205	-	1900-08-20	3.32401	-
							1901-07-08	8.81172	10369.8	3887.33	1.29807	13.404	-	1900-08-21	3.33155	-
							1901-07-09	8.84134	10378.7	3890.67	1.27854	13.4887	-	1900-08-22	3.34275	-
							1901-07-10	8.88062	10387.5	3894.03	1.25873	13.5747	-	1900-08-23	3.3576	-
							1901-07-11	8.92954	10396.5	3897.41	1.23865	13.6619	-	1900-08-24	3.3761	-
							1901-07-12	8.98809	10405.4	3900.81	1.2183	13.7502	-	1900-08-25	3.39824	-
							1901-07-13	9.05627	10414.5	3904.23	1.19768	13.8397	-	1900-08-26	3.42401	-
							1901-07-14	9.13404	10423.6	3907.68	1.17681	13.9302	-	1900-08-27	3.45342	-
							1901-07-15	9.2214	10432.9	3911.17	1.15569	14.0219	-	1900-08-28	3.48645	-
							1901-07-16	9.31833	10442.2	3914.69	1.13432	14.1147	-	1900-08-29	3.52309	-
							1901-07-17	9.4248	10451.6	3918.26	1.11271	14.2084	-	1900-08-30	3.56335	-
							1901-07-18	9.54078	10461.1	3921.86	1.09087	14.3032	-	1900-08-31	3.6072	-
							1901-07-19	9.66625	10470.8	3925.52	1.06881	14.399	-	1900-09-01	3.65464	-
							1901-07-20	9.80119	10480.6	3929.22	1.04652	14.4957	-	1900-09-02	3.70565	-
							1901-07-21	9.94555	10490.6	3932.98	1.02403	14.5933	-	1900-09-03	3.76024	-
							1901-07-22	10.0993	10500.7	3936.8	1.00133	14.6918	-	1900-09-04	3.81837	-
							1901-07-23	10.2624	10510.9	3940.68	0.978427	14.7912	-	1900-09-05	3.88004	-
							1901-07-24	10.4349	10521.4	3944.63	0.955335	14.8914	-	1900-09-06	3.94524	-
							1901-07-25	10.6166	10532	3948.64	0.932057	14.9925	-	1900-09-07	4.01394	-
							1901-07-26	10.8075	10542.8	3952.73	0.908601	15.0943	-	1900-09-08	4.08614	-
							1901-07-27	11.0077	10553.8	3956.89	0.884974	15.1968	-	1900-09-09	4.16181	-
							1901-07-28	11.217	10565	3961.13	0.861182	15.3001	-	1900-09-10	4.24094	-
							1901-07-29	11.4354	10576.4	3965.45	0.837233	15.404	-	1900-09-11	4.32351	-
							1901-07-30	11.6628	10588.1	3969.86	0.813133	15.5086	-	1900-09-12	4.40949	-
							1901-07-31	11.8992	10600	3974.36	0.78889	15.6138	-	1900-09-13	4.49888	-
							1901-08-01	12.1446	10612.1	3978.95	0.764511	15.7196	-	1900-09-14	4.59165	-
							1901-08-02	12.3988	10624.5	3983.64	0.740004	15.826	-	1900-09-15	4.68777	-
							1901-08-03	12.6619	10637.2	3988.43	0.715375	15.9329	-	1900-09-16	4.78723	-
							1901-08-04	12.9337	10650.1	3993.32	0.690632	16.0403	-	1900-09-17	4.89	-
							1901-08-05	13.2142	10663.4	3998.31	0.665782	16.1481	-	1900-09-18	4.99606	-
							1901-08-06	13.5034	10676.9	4003.42	0.640832	16.2564	-	1900-09-19	5.10538	-
							1901-08-07	13.8011	10690.7	4008.64	0.615791	16.3651	-	1900-09-20	5.21793	-
							1901-08-08	14.1072	10704.8	4013.97	0.590664	16.4741	-	1900-09-21	5.3337	-
							1901-08-09	14.4219	10719.2	4019.42	0.565461	16.5835	-	1900-09-22	5.45264	-
							1901-08-10	14.7448	10733.9	4025	0.540187	16.6932	-	1900-09-23	5.57475	-
							1901-08-11	15.076	10749	4030.7	0.514852	16.8031	-	1900-09-24	5.69998	-
							1901-08-12	15.4154	10764.4	4036.53	0.489461	16.9133	-	1900-09-25	5.8283	-
							1901-08-13	15.763	10780.2	4042.49	0.464024	17.0237	-	1900-09-26	5.9597	-
							1901-08-14	16.1185	10796.3	4048.58	0.438546	17.1343	-	1900-09-27	6.09413	-
							1901-08-15	16.482	10812.8	4054.81	0.413037	17.245	-	1900-09-28	6.23156	-
							1901-08-16	16.8534	10829.6	4061.18	0.387503	17.3558	-	1900-09-29	6.37197	-
							1901-08-17	17.2325	10846.9	4067.7	0.361951	17.4667	-	1900-09-30	6.51531	-
							1901-08-18	17.6194	10864.5	4074.36	0.336391	17.5777	-	1900-10-01	6.66156	-
							1901-08-19	18.0138	10882.5	4081.17	0.310828	17.6886	-	1900-10-02	6.81069	-
							1901-08-20	18.4157	10900.9	4088.13	0.285271	17.7995	-	1900-10-03	6.96265	-
							1901-08-21	18.825	10919.7	4095.25	0.259728	17.9104	-	1900-10-04	7.11741	-
							1901-08-22	19.2417	10939	4102.53	0.234205	18.0212	-	1900-10-05	7.27493	-
							1901-08-23	19.6655	10958.7	4109.96	0.208711	18.1318	-	1900-10-06	7.43519	-
							1901-08-24	20.0965	10978.7	4117.56	0.183252	18.2423	-	1900-10-07	7.59813	-
							1901-08-25	20.5345	10999.3	4125.32	0.157837	18.3526	-	1900-10-08	7.76372	-
							1901-08-26	20.9794	11020.3	4133.26	0.132473	18.4627	-	1900-10-09	7.93193	-
							1901-08-27	21.4311	11041.7	4141.36	0.107168	18.5725	-	1900-10-10	8.10271	-
							1901-08-28	21.8895	11063.6	4149.63	0.0819283	18.682	-	1900-10-11	8.27603	-
							1901-08-29	22.3545	11085.9	4158.09	0.0567624	18.7913	-	1900-10-12	8.45183	-
							1901-08-30	22.826	11108.8	4166.72	0.0316775	18.9001	-	1900-10-13	8.63009	-
							1901-08-31	23.3038	11132.1	4175.53	0.006681	19.0086	-	1900-10-14	8.81076	-
							1901-09-01	23.7879	11155.9	4184.52	-0.0182197	19.1167	-	1900-10-15	8.9938	-
							1901-09-02	24.2782	11180.1	4193.7	-0.0430172	19.2243	-	1900-10-16	9.17916	-
							1901-09-03	24.7745	11204.9	4203.07	-0.0677042	19.3314	-	1900-10-17	9.3668	-
							1901-09-04	25.2767	11230.2	4212.62	-0.0922734	19.4381	-	1900-10-18	9.55667	-
							1901-09-05	25.7847	11256	4222.37	-0.116717	19.5442	-	1900-10-19	9.74875	-
							1901-09-06	26.2984	11282.3	4232.32	-0.141029	19.6497	-	1900-10-20	9.94296	-
							1901-09-07	26.8177	11309.1	4242.45	-0.165201	19.7546	-	1900-10-21	10.1393	-
							1901-09-08	27.3424	11336.4	4252.79	-0.189226	19.8588	-	1900-10-22	10.3377	-
							1901-09-09	27.8724	11364.3	4263.33	-0.213098	19.9624	-	1900-10-23	10.538	-
							1901-09-10	28.4076	11392.7	4274.07	-0.236808	20.0653	-	1900-10-24	10.7404	-
							1901-09-11	28.9478	11421.7	4285.02	-0.260351	20.1675	-	1900-10-25	10.9447	-
							1901-09-12	29.493	11451.1	4296.17	-0.283719	20.2689	-	1900-10-26	11.1508	-
							1901-09-13	30.043	11481.2	4307.53	-0.306905	20.3696	-	1900-10-27	11.3587	-
							1901-09-14	30.5977	11511.8	4319.09	-0.329902	20.4694	-	1900-10-28	11.5684	-
							1901-09-15	31.1569	11542.9	4330.87	-0.352703	20.5683	-	1900-10-29	11.7799	-
							1901-09-16	31.7206	11574.7	4342.87	-0.375302	20.6664	-	1900-10-30	11.993	-
							1901-09-17	32.2885	11607	4355.07	-0.397693	20.7636	-	1900-10-31	12.2077	-
							1901-09-18	32.8606	11639.8	4367.5	-0.419867	20.8598	-	1900-11-01	12.424	-
							1901-09-19	33.4368	11673.3	4380.14	-0.44182	20.9551	-	1900-11-02	12.6418	-
							1901-09-20	34.0168	11707.3	4393	-0.463543	21.0494	-	1900-11-03	12.8611	-
							1901-09-21	34.6005	11741.9	4406.08	-0.485032	21.1426	-	1900-11-04	13.0818	-
							1901-09-22	35.1879	11777.1	4419.39	-0.506279	21.2349	-	1900-11-05	13.3039	-
							1901-09-23	35.7787	11812.8	4432.91	-0.527278	21.326	-	1900-11-06	13.5273	-
							1901-09-24	36.3729	11849.2	4446.67	-0.548023	21.416	-	1900-11-07	13.7519	-
							1901-09-25	36.9703	11886.2	4460.64	-0.568508	21.5049	-	1900-11-08	13.9778	-
							1901-09-26	37.5707	11923.8	4474.85	-0.588727	21.5927	-	1900-11-09	14.2048	-
							1901-09-27	38.174	11961.9	4489.28	-0.608674	21.6792	-	1900-11-10	14.4329	-
							1901-09-28	38.7801	12000.7	4503.94	-0.628342	21.7646	-	1900-11-11	14.6621	-
							1901-09-29	39.3889	12040.1	4518.84	-0.647726	21.8487	-	1900-11-12	14.8922	-
							1901-09-30	40.0001	12080.1	4533.96	-0.666821	21.9316	-	1900-11-13	15.1233	-
							1901-10-01	40.6137	12120.7	4549.31	-0.68562	22.0132	-	1900-11-14	15.3553	-
							1901-10-02	41.2295	12161.9	4564.9	-0.704119	22.0935	-	1900-11-15	15.5881	-
							1901-10-03	41.8473	12203.8	4580.72	-0.722311	22.1724	-	1900-11-16	15.8217	-
							1901-10-04	42.4671	12246.3	4596.78	-0.740191	22.25	-	1900-11-17	16.056	-
							1901-10-05	43.0886	12289.3	4613.07	-0.757754	22.3263	-	1900-11-18	16.291	-
							1901-10-06	43.7117	12333.1	4629.6	-0.774994	22.4011	-	1900-11-19	16.5266	-
							1901-10-07	44.3364	12377.4	4646.36	-0.791908	22.4745	-	1900-11-20	16.7628	-
							1901-10-08	44.9623	12422.4	4663.36	-0.808488	22.5464	-	1900-11-21	16.9994	-
							1901-10-09	45.5894	12467.9	4680.6	-0.824732	22.6169	-	1900-11-22	17.2365	-
							1901-10-10	46.2176	12514.2	4698.07	-0.840633	22.6859	-	1900-11-23	17.474	-
							1901-10-11	46.8466	12561	4715.78	-0.856187	22.7535	-	1900-11-24	17.7119	-
							1901-10-12	47.4764	12608.5	4733.73	-0.87139	22.8194	-	1900-11-25	17.95	-
							1901-10-13	48.1068	12656.6	4751.92	-0.886237	22.8839	-	1900-11-26	18.1883	-
							1901-10-14	48.7376	12705.3	4770.35	-0.900724	22.9467	-	1900-11-27	18.4268	-
							1901-10-15	49.3687	12754.7	4789.01	-0.914845	23.008	-	1900-11-28	18.6654	-
							1901-10-16	50	12804.7	4807.92	-0.928598	23.0677	-	1900-11-29	18.9041	-
							1901-10-17	50.6313	12855.3	4827.06	-0.941978	23.1258	-	1900-11-30	19.1428	-
							1901-10-18	51.2624	12906.6	4846.44	-0.954981	23.1822	-	1900-12-01	19.3814	-
							1901-10-19	51.8932	12958.5	4866.06	-0.967604	23.237	-	1900-12-02	19.6199	-
							1901-10-20	52.5236	13011	4885.92	-0.979841	23.2901	-	1900-12-03	19.8582	-
							1901-10-21	53.1534	13064.2	4906.02	-0.991691	23.3415	-	1900-12-04	20.0963	-
							1901-10-22	53.7824	13117.9	4926.35	-1.00315	23.3913	-	1900-12-05	20.3342	-
							1901-10-23	54.4106	13172.4	4946.92	-1.01421	23.4393	-	1900-12-06	20.5717	-
							1901-10-24	55.0377	13227.4	4967.73	-1.02488	23.4856	-	1900-12-07	20.8088	-
							1901-10-25	55.6636	13283.1	4988.78	-1.03514	23.5301	-	1900-12-08	21.0454	-
							1901-10-26	56.2883	13339.3	5010.06	-1.045	23.5729	-	1900-12-09	21.2816	-
							1901-10-27	56.9114	13396.3	5031.58	-1.05445	23.6139	-	1900-12-10	21.5172	-
							1901-10-28	57.5329	13453.8	5053.33	-1.06349	23.6531	-	1900-12-11	21.7522	-
							1901-10-29	58.1527	13511.9	5075.31	-1.07212	23.6906	-	1900-12-12	21.9865	-
							1901-10-30	58.7705	13570.7	5097.53	-1.08033	23.7262	-	1900-12-13	22.2201	-
							1901-10-31	59.3863	13630.1	5119.99	-1.08813	23.7601	-	1900-12-14	22.4529	-
							1901-11-01	59.9999	13690.1	5142.67	-1.0955	23.7921	-	1900-12-15	22.6849	-
							1901-11-02	60.6111	13750.7	5165.59	-1.10245	23.8222	-	1900-12-16	22.916	-
							1901-11-03	61.2199	13811.9	5188.73	-1.10898	23.8506	-	1900-12-17	23.1461	-
							1901-11-04	61.826	13873.8	5212.11	-1.11508	23.8771	-	1900-12-18	23.3753	-
							1901-11-05	62.4293	13936.2	5235.71	-1.12075	23.9017	-	1900-12-19	23.6034	-
							1901-11-06	63.0297	13999.2	5259.54	-1.126	23.9244	-	1900-12-20	23.8304	-
							1901-11-07	63.6271	14062.8	5283.6	-1.13081	23.9453	-	1900-12-21	24.0563	-
							1901-11-08	64.2213	14127.1	5307.88	-1.13519	23.9643	-	1900-12-22	24.2809	-
							1901-11-09	64.8121	14191.9	5332.38	-1.13913	23.9814	-	1900-12-23	24.5043	-
							1901-11-10	65.3995	14257.3	5357.11	-1.14264	23.9967	-	1900-12-24	24.7264	-
							1901-11-11	65.9832	14323.3	5382.06	-1.14571	24.01	-	1900-12-25	24.9471	-
							1901-11-12	66.5632	14389.8	5407.22	-1.14835	24.0214	-	1900-12-26	25.1664	-
							1901-11-13	67.1394	14457	5432.61	-1.15055	24.031	-	1900-12-27	25.3842	-
							1901-11-14	67.7115	14524.7	5458.21	-1.15231	24.0386	-	1900-12-28	25.6005	-
							1901-11-15	68.2794	14592.9	5484.02	-1.15363	24.0443	-	1900-12-29	25.8152	-
							1901-11-16	68.8431	14661.8	5510.05	-1.1545	24.0482	-	1900-12-30	26.0283	-
							1901-11-17	69.4023	14731.2	5536.29	-1.15494	24.0501	1901-11-17	1900-12-31	26.2398	-
							1901-11-18	69.957	14801.1	5562.74	-1.15494	24.0501	1901-11-18	1901-01-01	26.4495	-
							1901-11-19	70.507	14871.7	5589.4	-1.1545	24.0482	-	1901-01-02	26.6574	-
							1901-11-20	71.0522	14942.7	5616.26	-1.15363	24.0443	-	1901-01-03	26.8636	-
							1901-11-21	71.5924	15014.3	5643.33	-1.15231	24.0386	-	1901-01-04	27.0678	-
							1901-11-22	72.1276	15086.4	5670.6	-1.15055	24.031	-	1901-01-05	27.2702	-
							1901-11-23	72.6576	15159.1	5698.07	-1.14835	24.0214	-	1901-01-06	27.4706	-
							1901-11-24	73.1823	15232.3	5725.74	-1.14571	24.01	-	1901-01-07	27.6689	-
							1901-11-25	73.7016	15306	5753.61	-1.14264	23.9967	-	1901-01-08	27.8653	-
							1901-11-26	74.2153	15380.2	5781.67	-1.13913	23.9814	-	1901-01-09	28.0595	-
							1901-11-27	74.7233	15454.9	5809.92	-1.13519	23.9643	-	1901-01-10	28.2515	-
							1901-11-28	75.2255	15530.1	5838.36	-1.13081	23.9453	-	1901-01-11	28.4414	-
							1901-11-29	75.7218	15605.9	5866.99	-1.126	23.9244	-	1901-01-12	28.6291	-
							1901-11-30	76.2121	15682.1	5895.8	-1.12075	23.9017	-	1901-01-13	28.8144	-
							1901-12-01	76.6962	15758.8	5924.8	-1.11508	23.8771	-	1901-01-14	28.9975	-
							1901-12-02	77.174	15835.9	5953.98	-1.10898	23.8506	-	1901-01-15	29.1781	-
							1901-12-03	77.6455	15913.6	5983.33	-1.10245	23.8222	-	1901-01-16	29.3564	-
							1901-12-04	78.1105	15991.7	6012.87	-1.0955	23.7921	-	1901-01-17	29.5322	-
							1901-12-05	78.5689	16070.3	6042.57	-1.08813	23.7601	-	1901-01-18	29.7055	-
							1901-12-06	79.0206	16149.3	6072.45	-1.08033	23.7262	-	1901-01-19	29.8763	-
							1901-12-07	79.4655	16228.7	6102.49	-1.07212	23.6906	-	1901-01-20	30.0445	-
							1901-12-08	79.9035	16308.7	6132.7	-1.06349	23.6531	-	1901-01-21	30.2101	-
							1901-12-09	80.3345	16389	6163.08	-1.05445	23.6139	-	1901-01-22	30.373	-
							1901-12-10	80.7583	16469.7	6193.61	-1.045	23.5729	-	1901-01-23	30.5333	-
							1901-12-11	81.175	16550.9	6224.3	-1.03514	23.5301	-	1901-01-24	30.6908	-
							1901-12-12	81.5843	16632.5	6255.14	-1.02488	23.4856	-	1901-01-25	30.8456	-
							1901-12-13	81.9862	16714.5	6286.14	-1.01421	23.4393	-	1901-01-26	30.9975	-
							1901-12-14	82.3806	16796.9	6317.29	-1.00315	23.3913	-	1901-01-27	31.1467	-
							1901-12-15	82.7675	16879.6	6348.58	-0.991691	23.3415	-	1901-01-28	31.2929	-
							1901-12-16	83.1466	16962.8	6380.02	-0.979841	23.2901	-	1901-01-29	31.4363	-
							1901-12-17	83.518	17046.3	6411.59	-0.967604	23.237	-	1901-01-30	31.5767	-
							1901-12-18	83.8815	17130.2	6443.31	-0.954981	23.1822	-	1901-01-31	31.7141	-
							1901-12-19	84.237	17214.4	6475.16	-0.941978	23.1258	-	1901-02-01	31.8485	-
							1901-12-20	84.5846	17299	6507.14	-0.928598	23.0677	-	1901-02-02	31.9799	-
							1901-12-21	84.924	17383.9	6539.25	-0.914845	23.008	-	1901-02-03	32.1082	-
							1901-12-22	85.2552	17469.2	6571.48	-0.900724	22.9467	-	1901-02-04	32.2335	-
							1901-12-23	85.5781	17554.8	6603.83	-0.886237	22.8839	-	1901-02-05	32.3556	-
							1901-12-24	85.8928	17640.7	6636.31	-0.87139	22.8194	-	1901-02-06	32.4745	-
							1901-12-25	86.1989	17726.9	6668.9	-0.856187	22.7535	-	1901-02-07	32.5903	-
							1901-12-26	86.4966	17813.4	6701.6	-0.840633	22.6859	-	1901-02-08	32.7028	-
							1901-12-27	86.7858	17900.1	6734.41	-0.824732	22.6169	-	1901-02-09	32.8122	-
							1901-12-28	87.0663	17987.2	6767.33	-0.808488	22.5464	-	1901-02-10	32.9182	-
							1901-12-29	87.3381	18074.5	6800.35	-0.791908	22.4745	-	1901-02-11	33.021	-
							1901-12-30	87.6012	18162.1	6833.47	-0.774994	22.4011	-	1901-02-12	33.1204	-
							1901-12-31	87.8554	18250	6866.69	-0.757754	22.3263	-	1901-02-13	33.2166	-
							1902-01-01	88.1008	18338.1	6900	-0.740191	22.25	-	1901-02-14	33.3093

[truncated: 2 more sheets: RsB-cycle 2, RsB-cycle 3]
