# Supplementary material for: Back to an ice-free future: Early Cretaceous seasonal cycles of sea surface temperature and glacier ice
Source: Sci Adv. 2025 May 2;11(18):eadr9417. doi: 10.1126/sciadv.adr9417 (PMC12047435; doi:10.1126/sciadv.adr9417)
Supplement: Supplementary file 3 — Data S1 [file sciadv.adr9417_data_s1.zip]

Archive with 9 entries (8 files):
- Matlab Code for Table S5/cceua.m
- Matlab Code for Table S5/Dsamp.csv
- Matlab Code for Table S5/functn.m
- Matlab Code for Table S5/GrowthModel.m
- Matlab Code for Table S5/GrowthModelFit.m
- Matlab Code for Table S5/GrowthModelRun_201711001370110762.m
- Matlab Code for Table S5/Osamp.csv
- Matlab Code for Table S5/sceua.m
- Matlab Code for Table S5/
