# Supplementary material for: Back to an ice-free future: Early Cretaceous seasonal cycles of sea surface temperature and glacier ice
Source: Sci Adv. 2025 May 2;11(18):eadr9417. doi: 10.1126/sciadv.adr9417 (PMC12047435; doi:10.1126/sciadv.adr9417)
Supplement: Supplementary file 3 — Data S1 [file sciadv.adr9417_data_s1.zip › Matlab Code for Table S5/Dsamp.csv]

21.946
22.482
23.011
23.562
24.107
24.637
25.166
25.722
26.252
26.79
27.327
27.883
28.417
28.96
29.494
