# Supplementary material for: Back to an ice-free future: Early Cretaceous seasonal cycles of sea surface temperature and glacier ice
Source: Sci Adv. 2025 May 2;11(18):eadr9417. doi: 10.1126/sciadv.adr9417 (PMC12047435; doi:10.1126/sciadv.adr9417)
Supplement: Supplementary file 3 — Data S1 [file sciadv.adr9417_data_s1.zip › Matlab Code for Table S5/Osamp.csv]

-0.47362
-1.7733
-2.1026
-2.2333
-2.2422
-2.173
-2.0478
-1.8705
-1.668
-1.4371
-1.1876
-0.90863
-0.61373
-0.26963
0.23503
